# Supplementary material for: CRISPR-Cas9 high-throughput screening to study drug resistance in Leishmania infantum
Source: mBio. 2024 Jun 12;15(7):e00477-24. doi: 10.1128/mbio.00477-24 (PMC11253630; doi:10.1128/mbio.00477-24)
Supplement: Table S1 — PCR primers and crRNA sequences for mini-library. [file mbio.00477-24-s0002.xlsx]

## Sheet: Feuil1
Table S1 : List of primers and crRNA sequences used for the CRISPR-Cas9 experiments
Type	Name or id	Sequence
Primers	XbaI-FlagCas9FW	GGCCTCTAGAGACTATAAGGACCACGACGG
	HindIII-NLSCas9RV	GGCCAAGCTTTTACTTTTTCTTTTTTGCCTGGCCG
	LibrF	TGGCGGCCGTTACTAGTGGATCGGGTACCGTCGTCGGCAGCGTCAGATGTG
	LibrR	CGGTGCCACTTTTTCAAGTTGATAACGGACTAGCCTTATTTTAACTTGC
Primers to amplify the CDs from candidate genes	MT CDs-F	ATGCCCAACCAACCGCCGTG
	MT CDs-R	TCACAGCTTTCCACCGTTTTG
	MT 5´UTR-F	CCCTTCCCTCCCTTTCTTTGTT
	MT 3´UTR-R	CAGACATTCACTCGGGCCAA
	NT1 5´UTR-F	CGCGCACCATTCCGCCCAG
	NT1 3´UTR-R	CAATATGCGGTGCAGGAACA
	RING-F	CCCAAGCGAGCAAGCAGCCT
	RING-R	AGCCGGGGCACGTTTCGTCC
	SMT-F	CTTCGCACCGTCATTACCTT
	SMT-R	CAGTGTGGGCACTCTACCCC
	PsP72BLA_RING-F	gccTCTAGAatggagcaggaccctacctc
	PsP72BLA_RING-R	gccAAGCTTtcacggtccggtaagcgcgc
	PsP72SAT_SMT-F	GCTCTAGACTCCTTGACCCTCTCCC
	PsP72SAT_SMT-R	GCAAGCTTCAGTTCCAGTGCATGC
	PsP72SAT_hypA¹-F	GCTCTAGAGCGCGTATTGGAATGCATTG
	PsP72SAT_hypA¹-R	GCAAGCTTCGCATGATAAAACCCAAAC
Primers to amplify HRT	RING HRT 5´UTR (Y)	AGAAACACATACACACAACCAGAGATCGCCcccgggtaccgagctctctctt
	RING HRT 3´UTR (Neomycin)	GAGGGATCGTGTAGGACAAACTCTTTTTGGtcagaagaactcgtcaagaagg
	RING HRT 3´UTR (Puromycin)	GAGGGATCGTGTAGGACAAACTCTTTTTGGtcaggcaccgggcttgcgggt
	SMT HRT 5´UTR (Y)	TGTACACTACCTCTTCGCTTGTTTTTTCCCcccgggtaccgagctctctctt
	SMT HRT 3´UTR (Neomycin)	CAGGCATGGCGGAGGTAAAGGCAGCAGCCAtcagaagaactcgtcaagaagg
	SMT HRT 3´UTR (Puromycin)	CAGGCATGGCGGAGGTAAAGGCAGCAGCCAtcaggcaccgggcttgcgggt
	HypA¹ HRT 5´UTR (Y)	CCTTCCTTGCATGCAACGCTCCCCGCACTTTCCCGCGcccgggtaccgagctctctctt
	HypA¹ HRT 3´UTR (Neomycin)	CCCGCAGCACGCAGCCACTCTTCACAGCGCATGCGAtcagaagaactcgtcaagaagg
	HypA¹ HRT 3´UTR (Puromycin)	CCCGCAGCACGCAGCCACTCTTCACAGCGCATGCGAtcaggcaccgggcttgcgggt
Primers to amplify the probes for Southern Blot	RING Probe-F	GCAATGCACCGACTCGGCCT
	RING Probe-R	CCCGGCGCTTGCTCTCTATC
	SMT Probe-F	GCGACAGCGATGGATTCTCT
	SMT Probe-R	GGGAGAGAGGTCAGGTGGTA
	HypA¹ Probe-F	GCGCGTATTGGAATGCATTGT
	HypA¹ Probe-R	GGGAGCGTTGCATGCAAGGAAGG
Illumina adapters	R1	TCGTCGGCAGCGTCAGATGTGTATAAGAGACAG
	R2	CTGTCTCTTATACACATCTCCGAGCCCACGAGAC
Primers used for the mini library	crRNAML_FW	AAGGCCTNNNNNNNNNNNNNNNNNNNNGTTTTAGAGCTAGAAATAGCAAGTT
	ClaI-tRNA_RV	TAATCGATAAGCATTCCTAGCTCAGTC
crRNA sequences integrated into DD vector for small library experiment. ²	MT-1_LinJ.13.1590-48466-	TCCCATCAGCGCTACACCGG
	MT-2_LinJ.13.1590-48467-	GGTTCCCATCAGCGCTACAC
	MT-3_LinJ.13.1590-48468+	GCTGATGGGAACCGTCTTGA
	MT-4_LinJ.13.1590-48709-	TCGCAAGAACGTAACTCTGT
	MT-5_LinJ.13.1590-48762-	CAAGGCTCTGGAAGCCACCT
	MT-6_LinJ.13.1590-48710-	TTCGCAAGAACGTAACTCTG
	AQP1-1_LinJ.31.0030-1100+	CATCGTCTCGTTCGGAAGCA
	AQP1-2_LinJ.31.0030-1103-	GCACTTTGACGACGCCCAAA
	AQP1-3_LinJ.31.0030-1149-	GCTACCACTGTCTTTCACGC
	AQP1-4_LinJ.31.0030-1096+	GGCGAAGATTCCGCTGTACT
	AQP1-5_LinJ.31.0030-1136-	ATCACCTTTGGCTGGGGGTT
	AQP1-6_LinJ.31.0030-1148+	GTTACCGGCGTGAAAGACAG
	NT1-1_LinJ.15.1250-1378 (set1-2)	TTCGTTGCCGGTACTCTGAT
	NT1-2_LinJ.15.1250-1288 (set1-2)	GTCATCTTCGGCTTCTCGAA
	NT1-3_LinJ.15.1250-258 (set1)	TATCGTGACGAGCCTGATCA
	NT1-4_LinJ.15.1250-706 (set1)	CAGAACTACTTCGGTGACCT
	NT1-5_LinJ.15.1250-697 (set1)	AGCTTCGCCCAGAACTACTT
	NT1-6_LinJ.15.1250-1107 (set1-2)	CTTCAACGTGTTCGATGTGC
	NT1-7_LinJ.15.1250 (set 2)	CGACGAACATCCACTTGACA
	NT1-8_LinJ.15.1250 (set 2)	AGCTTCGCCCAGAACTACTT
	NT1-9_LinJ.15.1250 (set 2)	CGAGATCATCGTGCTTATGG
	TK-1_LinJ.21.1450-39903-	GTCGGGCCGAGACCTATGCG
	TK-2_LinJ.21.1450-39902+	TCTGCACCTCGCATAGGTCT
	TK-3_LinJ.21.1450-40005+	CAACGTTGTGCTCATCGTAG
	TK-4_LinJ.21.1450-40018-	GGTCGTATAGAGCTCATTAT
	TK-5_LinJ.21.1450-39973-	ATTACCGGCGTAAGCCGTTT
	TK-6_LinJ.21.1450-39915+	CGCTCCCTCGGTTGCCATCG
crRNA sequences to validated the candidate genes	RING_gRNA	TGGCTTCACAGCAAATGCGG
	SMT_gRNA	TTAGCCGACAACACCTTCGA
	HypA¹_gRNA	GGCGCAAGAGATGTCGGACA
For the whole genome experiment : KpnI-KpnI cassette synthetized by IDT Gene Synthesis.³	GGGGTACCGCTAGCTAGAAATAGCAAGTTAAAATAAGGCTAGTCCGTTATCAACTTGAAAAAGTGGCACCGAGTCGGTGCTTTTTTCCCACAAAAACGGCGGCGTGCGGCCCCGCCGAAGCCCCCCCCCTTCTTCTCTACTAAAGGGGGTCCGGCCGGGGAAAAAACGCACTCCGTGGGGATCGAACCCACGACCACACGGTTAAGAGCCGTGCGCTCTACCGACTGAGCTAGGAATGCTTATCGATTACTGTCTCTTATACACATCTCCGAGCCCACGAGACGGTACCCC
Representation of the oligo synthesized at CustomArray Inc.⁴	TCGTCGGCAGCGTCAGATGTGTATAAGAGACAGNNNNNNNNNNNNNNNNNNNNGTTTTAGAGCTAGAAATAGCAAGTTAAAATAAGGCTAGTCCG
sgRNA sequences targeting twice the 2 SMT genes (LINF_360031200 named smt1 and LINF_360031300 named smt2)	smtall-A LinJ.36.2510_496-man	TTAGCCGACAACACCTTCGA
	smtAll-B LinJ.36.2510_555-man	CAAGGTCAAGTGCTATAGCG
	smtAll-C LinJ.36.2510_70_revcom-man	CGTTTGTCTCGTCCTTGTTG
	smtAll-D LinJ.36.2510_904_revcom-man	ACATGACGTTCGTGAGGATG
sgRNA sequences targeting LINF_360031200 ; smt1 and LINF_360031300 ; smt2	smt-A LinJ.36.2510_725_revcom-man	TGTTTGCACGTCTCCATCTC
	smt-B LinJ.36.2510_825_revcom-ma	GTACCACGGGATACTCTTGA
	smt-C LinJ.36.2520_477_revcom-man	GGTCTTGACGTAGTCGATCT
	smt-D LinJ.36.2520_726-man	GGTGATCGAGTACATGAAGC
Note: Restriction sites are highlighted in bold
¹ To simplify the names of the primers and crRNA sequences of the gene LINF_350014000, the abbreviation hypA was used.
² The sequences replaced the Ns in the crRNAML_FW primer. Set 1 and Set 2 correspond to the sgRNA sequences used in the first and second small-scale library, respectively
³ The sequence is composed of the NheI restriction site (blue), the truncated tracrRNA missing GTTTTAGAG at its 5’ end (red) and the tRNA in antisense (black underlined)
⁴ The sequence is composed of the nextera adapter R1 (in blue), the random crRNA sequence (N in red), and part of tracrRNA (in grey). This sequence is amplified by PCR using the LibrF and LibrR oligos (Table S1) and cloned into the NheI-digested DD vector using the Gibson assembly kit
