# Supplementary material for: CRISPR-Cas9 high-throughput screening to study drug resistance in Leishmania infantum
Source: mBio. 2024 Jun 12;15(7):e00477-24. doi: 10.1128/mbio.00477-24 (PMC11253630; doi:10.1128/mbio.00477-24)
Supplement: Table S2 — crRNAs detected upon selection of the mini-libraries with drugs. [file mbio.00477-24-s0003.xlsx]

## Sheet: Table S2
Table S2 : Confirmation of the diversity of crRNAs present in the mini library before and after transfection into the parasites. List of crRNA sequences recover from E. coli and Leishmania infantum
Experiment		Name ID	Sequence gRNA
FIRST MINI-LIBRARY¹	crRNA sequences found by Sanger sequencing after cloning in DD vector (in E.coli ; no selection)	MT-4_LinJ.13.1590-48709-	TCGCAAGAACGTAACTCTGT
		AQP1-1_LinJ.31.0030-1100+	CATCGTCTCGTTCGGAAGCA
		NT1-1_LinJ.15.1250-1378	TTCGTTGCCGGTACTCTGAT
		TK-1_LinJ.21.1450-39903-	GTCGGGCCGAGACCTATGCG
		TK-3_LinJ.21.1450-40005+	CAACGTTGTGCTCATCGTAG
		TK-6_LinJ.21.1450-39915+	CGCTCCCTCGGTTGCCATCG
	crRNA sequences found by Sanger sequencing after transfection in the parasites (Leishmania infantum 263 ; no selection)	MT-5_LinJ.13.1590-48762-	CAAGGCTCTGGAAGCCACCT
		AQP1-6_LinJ.31.0030-1148+	GTTACCGGCGTGAAAGACAG
		NT1-4_LinJ.15.1250-706	CAGAACTACTTCGGTGACCT
		TK-2_LinJ.21.1450-39902+	TCTGCACCTCGCATAGGTCT
SECOND MINI-LIBRARY¹	crRNA sequences found by Sanger sequencing after cloning in DD vector (in E.coli ; no selection)	MT-3_LinJ.13.1590-48468+	GCTGATGGGAACCGTCTTGA
		TK-6_LinJ.21.1450-39915+	CGCTCCCTCGGTTGCCATCG
		AQP1-2_LinJ.31.0030-1103-	GCACTTTGACGACGCCCAAA
		AQP1-1_LinJ.31.0030-1100+	CATCGTCTCGTTCGGAAGCA
		NT1-7_LinJ.15.1250	CGACGAACATCCACTTGACA
		NT1-9_LinJ.15.1250	CGAGATCATCGTGCTTATGG
		NT1-2_LinJ.15.1250-1288	GTCATCTTCGGCTTCTCGAA
		TK-1_LinJ.21.1450-39903-	GTCGGGCCGAGACCTATGCG
	crRNA sequences found by Sanger sequencing after transfection in the parasites (Leishmania infantum 263 ; no selection)	MT-1_LinJ.13.1590-48466-	TCCCATCAGCGCTACACCGG
		MT-4_LinJ.13.1590-48709-	TCGCAAGAACGTAACTCTGT
		NT1-2_LinJ.15.1250-1288	GTCATCTTCGGCTTCTCGAA
		NT1-1_LinJ.15.1250-1378	TTCGTTGCCGGTACTCTGAT
		NT1-6_LinJ.15.1250-1107	CTTCAACGTGTTCGATGTGC
		AQP1-1_LinJ.31.0030-1100+	CATCGTCTCGTTCGGAAGCA
¹ Two independent biological experiments of the mini-library proof of concept. The difference lies in the crRNAs used against NT1 (see Table S1 - sets 1 and 2) and the increase in the number of clones tested both with and without drug selection.
