# Supplementary material for: CRISPR-Cas9 high-throughput screening to study drug resistance in Leishmania infantum
Source: mBio. 2024 Jun 12;15(7):e00477-24. doi: 10.1128/mbio.00477-24 (PMC11253630; doi:10.1128/mbio.00477-24)
Supplement: Table S3 — crRNA sequences for the whole genome gRNA library. [file mbio.00477-24-s0004.xlsx]

## Sheet: Feuil1
Table S3 : List of crRNAs against Leishmania infantum 263 whole genome, used for the CRISPR-Cas9 experiments
ID name	crRNA sequence
LinJ.01.0010_4299-v2	CAGGATGATATAGAGCACGA
LinJ.01.0010_4310-v2	AGAGCACGACGGCGATGACG
LinJ.01.0010_4358-v2	TGCACTTCGGGAGGATCCAG
LinJ.01.0010_4400-v2	GTACACGTACTGCGGCAAAA
LinJ.01.0010_4425-v2	GTGGCCGGAGCTGCTAACGA
LinJ.01.0010_4426-v2	TGGCCGGAGCTGCTAACGAA
LinJ.01.0020_6635-v2	CAAAGCCTACAAGGCCGAGG
LinJ.01.0020_7001-v2	CTTCGTCGGCATGCGGGACA
LinJ.01.0020_7002-v2	ACTTCGTCGGCATGCGGGAC
LinJ.01.0020_7061-v2	GCATCATGAGCGGGAAGAAG
LinJ.01.0020_7118-v2	CCAGGGCAAGATCGCCGAGG
LinJ.01.0020_7121-v2	CAACCAGGGCAAGATCGCCG
LinJ.01.0030_10051-v2	TGAAGCGCAACGCCACGGAG
LinJ.01.0030_10056-v2	GGAGCTGAAGCGCAACGCCA
LinJ.01.0030_10290-v2	ACAGACACGCCTCGAAGGGG
LinJ.01.0030_10295-v2	GCGCGACAGACACGCCTCGA
LinJ.01.0030_10413-v2	TCTCGAGAATGGCGTGGGAG
LinJ.01.0030_9926-v2	GTCGAAGTGCCGGAGAAAAG
LinJ.01.0040_12474-v2	CTACTTTGGCAAAAAGGAGG
LinJ.01.0040_12477-v2	CGGCTACTTTGGCAAAAAGG
LinJ.01.0040_12497-v2	ATTCAGCAGTGGGGCCGCGA
LinJ.01.0040_12515-v2	TGAATGGCGTCGTCGGCAAA
LinJ.01.0040_12588-v2	GGAGAGTGGTGCTGGTGCGG
LinJ.01.0040_12589-v2	GAGAGTGGTGCTGGTGCGGC
LinJ.01.0050_16044-v2	GGAGGCAAATATTGTGGCGC
LinJ.01.0050_16137-v2	TGGACAGCTTGCAGATGAGC
LinJ.01.0050_16214-v2	TATCAGGAGCCGACTGGCCC
LinJ.01.0050_16239-v2	TGGTGAGGCGGCCGATGGAC
LinJ.01.0050_16281-v2	GGAGTGTCGCGTGTACGCCG
LinJ.01.0050_16533-v2	CCGCAAGGCCATGGGCGAGG
LinJ.01.0060_18591-v2	GCATGGGGAGGCTGCACCAG
LinJ.01.0060_18603-v2	GCTGGACGAGAAGCATGGGG
LinJ.01.0060_18639-v2	GAGCATTGCAGCCAAGAAAG
LinJ.01.0060_18702-v2	GCTTGTGAAGGAGCGGGCGA
LinJ.01.0060_18709-v2	GCGAGTCGCTTGTGAAGGAG
LinJ.01.0060_18736-v2	GCAAGAAGCGTGAGCTGGAG
LinJ.01.0070_20517-v2	TGGTGCCGATGAAGCAGCAG
LinJ.01.0070_20556-v2	ATCGGCGCCGACGGACAGAG
LinJ.01.0070_20592-v2	GGTACGGCAATGCGCTAGAG
LinJ.01.0070_20726-v2	GTGCACCGTGGCAGCAGAGA
LinJ.01.0070_21423-v2	CAGGGAGGAGAAGAACGCGA
LinJ.01.0070_21426-v2	GGAGGAGAAGAACGCGAGGG
LinJ.01.0080_23128-v2	AGCGCTCCACCTGGTCGAAG
LinJ.01.0080_23187-v2	GAGGAGGTGGCCGTGCGCGA
LinJ.01.0080_23203-v2	CGTGAACTGTGCCGTGGAGG
LinJ.01.0080_23233-v2	GCGCAGCGTCCTCGAGGAGC
LinJ.01.0080_23258-v2	AAGCGTGAAGACGCCGAAGA
LinJ.01.0080_23268-v2	ACGCCGAAGAAGGACGACGG
LinJ.01.0090_25360-v2	CTCCTGAGGACGCAGAGGAG
LinJ.01.0090_25365-v2	GCGTGCTCCTGAGGACGCAG
LinJ.01.0090_25514-v2	TGCGCTATGGCGCTGGCGAA
LinJ.01.0090_25600-v2	GGCCGCGATGTAGTTGGCAG
LinJ.01.0090_25621-v2	GGAGTAGAAGGCTCTCGCCA
LinJ.01.0090_25644-v2	CACCTTCCGAGGCCAGGAGG
LinJ.01.0100_26787-v2	GTAGGCGCCCCACCACGAGA
LinJ.01.0100_26907-v2	AGGCAAGCGCGATATGGGCG
LinJ.01.0100_27031-v2	AGCAAGTGAAGCGGCAGCAG
LinJ.01.0100_27034-v2	AAGTGAAGCGGCAGCAGCGG
LinJ.01.0100_27100-v2	TGCGGCCGCAGCAGCGAAGG
LinJ.01.0100_27113-v2	GCGAAGGCGGCTGCAAGAGC
LinJ.01.0110_28793-v2	ATCCTGAAGATGGCGGAGGG
LinJ.01.0110_28796-v2	ATCATCCTGAAGATGGCGGA
LinJ.01.0110_28797-v2	CATCATCCTGAAGATGGCGG
LinJ.01.0110_28826-v2	GTGAAGGGTGAGTTTGCCGG
LinJ.01.0110_28881-v2	GGTGCGCAGCTACGTGAAGG
LinJ.01.0110_28960-v2	GTCAATCATGCGCTTCGAGA
LinJ.01.0120_30867-v2	TATCACGTGGCCCACGGACA
LinJ.01.0120_31037-v2	TGCACAATGGAGGAGCAGAG
LinJ.01.0120_31343-v2	GTGCGCAAGGAGCAGGAGGA
LinJ.01.0120_31344-v2	GGTGCGCAAGGAGCAGGAGG
LinJ.01.0120_31425-v2	GTCGAGCAGTGCCGCACGAA
LinJ.01.0120_31713-v2	CATGAGGAACCAGGTGACGC
LinJ.01.0130_33917-v2	CGGTGCATCGCGATCAGCGG
LinJ.01.0130_33920-v2	GCACGGTGCATCGCGATCAG
LinJ.01.0130_33962-v2	ACTGAAGGCGCAGTGTGAGG
LinJ.01.0130_34197-v2	AGCAGTAGCAGCACTAGACG
LinJ.01.0130_34201-v2	GTAGCAGCACTAGACGCGGA
LinJ.01.0130_34457-v2	GACCATACTGAGTGAAGTGG
LinJ.01.0140_37228-v2	GTGTGCGACGTGCTGGAGGA
LinJ.01.0140_37232-v2	CCGCGTGTGCGACGTGCTGG
LinJ.01.0140_37232-v2	CCTCCAGCACGTCGCACACG
LinJ.01.0140_37233-v2	CTCCAGCACGTCGCACACGC
LinJ.01.0140_37256-v2	CGGCGTGCAGTGCGACTTTG
LinJ.01.0140_37302-v2	CGGGCCGAAGCGCTTGCCAA
LinJ.01.0150_38238-v2	CGACGTCTGGCCCGGTGTAG
LinJ.01.0150_38249-v2	CATGCTGCGCACCCCTACAC
LinJ.01.0150_38330-v2	GTACGGCGACAACATTCCGG
LinJ.01.0150_38333-v2	GGTGTACGGCGACAACATTC
LinJ.01.0150_38354-v2	GATGTACATGCACATCCGAA
LinJ.01.0150_38381-v2	GCGCGTGCAGCCGAAGCGAG
LinJ.01.0160_39446-v2	TCTCGCCGCGCAGAAAAACG
LinJ.01.0160_39447-v2	CTCGCCGCGCAGAAAAACGA
LinJ.01.0160_39448-v2	TCGCCGCGCAGAAAAACGAG
LinJ.01.0160_39457-v2	AGAAAAACGAGGGGCTCGGC
LinJ.01.0160_39476-v2	CCGGCTGCCTTGGGGCGGCG
LinJ.01.0160_39510-v2	CTGCGACAGGACCACATCGA
LinJ.01.0170_41983-v2	GCTGCAGCGGTGGGGAGAAG
LinJ.01.0170_42057-v2	TCCAGCGAGGAGGCAGAGGA
LinJ.01.0170_42058-v2	CTCCAGCGAGGAGGCAGAGG
LinJ.01.0170_42067-v2	GGACTTGACCTCCAGCGAGG
LinJ.01.0170_42127-v2	CATTCACGCACTGAAGCGAG
LinJ.01.0170_42218-v2	CCCGACTCGGCGCACTAAAG
LinJ.01.0180_44868-v2	GTGGCTTCGCGCGAGTGGGA
LinJ.01.0180_45480-v2	AGAGCGCCGATCGTGAGCGA
LinJ.01.0180_45497-v2	CGACGGCACAAGGATGCCGG
LinJ.01.0180_45506-v2	AAGGATGCCGGCGGGCAGGA
LinJ.01.0180_45515-v2	GGCGGGCAGGAAGGTGCCGA
LinJ.01.0180_45710-v2	AGCGGTGACGGCAGCCACGA
LinJ.01.0190_48357-v2	CTGAAGCGTATGCGCCGCGA
LinJ.01.0190_48397-v2	AGAGCGCCGCCGTCACCAGG
LinJ.01.0190_48443-v2	CTCCTGCACGGAGCGGTCGA
LinJ.01.0190_48502-v2	CGGCGTGAAGGCCACGGCAG
LinJ.01.0190_48508-v2	CGCGTTCGGCGTGAAGGCCA
LinJ.01.0190_48512-v2	GGCCTTCACGCCGAACGCGG
LinJ.01.0200_49703-v2	ACGTACGAGCGCAAGGGCCA
LinJ.01.0200_49754-v2	CGGAGGCCGAGCAGAAGGCG
LinJ.01.0200_49759-v2	GGAGACGGAGGCCGAGCAGA
LinJ.01.0200_49820-v2	GCAAGGCGTGCCGGGTGCAG
LinJ.01.0200_49971-v2	GTGTCGCAGGACACAACGGA
LinJ.01.0200_50123-v2	GGACAAGCGACCGGTATCAG
LinJ.01.0210_51953-v2	GTCGCAGGGGACGACAGCAG
LinJ.01.0210_52221-v2	CATGTGGAGCGGGAGCACGG
LinJ.01.0210_52232-v2	GCTCGGTCAGCCATGTGGAG
LinJ.01.0210_52279-v2	TACATTGTACGCGTCGGCGA
LinJ.01.0210_52356-v2	AGAGGGAGATGAGTGTCAGG
LinJ.01.0210_52357-v2	GAGGGAGATGAGTGTCAGGA
LinJ.01.0220_57939-v2	GCCAGCCGCATCGTGGGGGA
LinJ.01.0220_58087-v2	TAGCCGATGTGCTGCGACGG
LinJ.01.0220_58229-v2	GGACGGCGTGGCGGTGGGGA
LinJ.01.0220_58230-v2	TGGACGGCGTGGCGGTGGGG
LinJ.01.0220_58238-v2	CGTGTCAGTGGACGGCGTGG
LinJ.01.0220_58340-v2	GGACTATAAGCCCGACGCCA
LinJ.01.0230_62101-v2	CGAGCCAGTAGTGGGTGCGC
LinJ.01.0230_62144-v2	GAGGGTGTGATCCACTGGAG
LinJ.01.0230_62219-v2	GCTGGACGTGGTGATAGTGG
LinJ.01.0230_62225-v2	CGTGGTGATAGTGGCGGCAT
LinJ.01.0230_62231-v2	GATAGTGGCGGCATGGGCAC
LinJ.01.0230_62349-v2	CGGTACATCAGCGCCGGGAG
LinJ.01.0240_63361-v2	CGGCTGGCAGGGAGAAGCGA
LinJ.01.0240_63734-v2	GCTGACGGAGGCGGTGGACG
LinJ.01.0240_63787-v2	GAGGAGCTCCGAAGGATCGA
LinJ.01.0240_63857-v2	CGGTGAGCAGAGAAGCACAG
LinJ.01.0240_64043-v2	GTGTGGCACGGTTGAGGAGA
LinJ.01.0240_64328-v2	CCTGCAGGAGGAAGCTGAGG
LinJ.01.0250_66986-v2	CAAGGTGAAGAAGAGCGAGG
LinJ.01.0250_67265-v2	GGGAGATTGGGCGGAGGCGG
LinJ.01.0250_67268-v2	GCAGGGAGATTGGGCGGAGG
LinJ.01.0250_67271-v2	CGTGCAGGGAGATTGGGCGG
LinJ.01.0250_67507-v2	TAACGGTTGGACTGAGAAGA
LinJ.01.0250_67721-v2	GCGCTATAGCAGAGGAGGAG
LinJ.01.0260_70729-v2	CCGCGTTTCGGAGGAGGAGA
LinJ.01.0260_70781-v2	CCGCAGAGGCGGAGAAGCAG
LinJ.01.0260_70795-v2	GAAGGAGGCGATCGCCGCAG
LinJ.01.0260_70810-v2	AGAGCTGGCGGCAGAGAAGG
LinJ.01.0260_70813-v2	GGCAGAGCTGGCGGCAGAGA
LinJ.01.0260_71078-v2	GTGGGAGGTGGAGTTAGCAG
LinJ.01.0270_72822-v2	CGTTCATGCTGGTGAGGGCG
LinJ.01.0270_72824-v2	AACGTTCATGCTGGTGAGGG
LinJ.01.0270_72827-v2	GCCAACGTTCATGCTGGTGA
LinJ.01.0270_72842-v2	ACGTTGGCAGCTGCATCACG
LinJ.01.0270_72902-v2	TGCGAATGTGCGGTTTGCGA
LinJ.01.0270_72939-v2	CCATCGAGAAGGATCTGGAC
LinJ.01.0280_74717-v2	GGGGTCCCAGAAGAGCGACA
LinJ.01.0280_75119-v2	ACCTTGACACCGAGACGAGC
LinJ.01.0280_75195-v2	TCTGTGATGTTCATGGCAAG
LinJ.01.0280_75196-v2	CTGTGATGTTCATGGCAAGA
LinJ.01.0280_75207-v2	ATGGCAAGAGGGTCGTGCGT
LinJ.01.0280_75295-v2	CAAGACGCGCGAGATGGCGC
LinJ.01.0290_76686-v2	CATGATGGAGGATTTGGGGG
LinJ.01.0290_76806-v2	GGTACCTAAGCAGCTCGCCA
LinJ.01.0290_76809-v2	ACCTAAGCAGCTCGCCACGG
LinJ.01.0290_76860-v2	CGCGCAGGAGGTTAACCGGG
LinJ.01.0290_76872-v2	TATGAATGGGTGCGCGCAGG
LinJ.01.0290_76875-v2	TGCTATGAATGGGTGCGCGC
LinJ.01.0300_78069-v2	GCGGAGCGGAAGGCTGCCGG
LinJ.01.0300_78083-v2	AGCAGGCCGCTGCTGCGGAG
LinJ.01.0300_78088-v2	TCTGAAGCAGGCCGCTGCTG
LinJ.01.0300_78118-v2	GCGCAGAGAGGCGGATGCCG
LinJ.01.0300_78127-v2	CCACGCTGCGCGCAGAGAGG
LinJ.01.0300_78156-v2	AACAAAGGTCACCGCGAGGA
LinJ.01.0310_79113-v2	TGTTGATTTAATTGTGGCGG
LinJ.01.0310_79199-v2	TTCAAAGCCAGAACGCAGAA
LinJ.01.0310_79240-v2	GCGTTCCAGAAATCTTGAGG
LinJ.01.0310_79335-v2	CGAGTGGTTGCATGCAAAGG
LinJ.01.0310_79383-v2	CTTTGAGCCGGCACAAAAGA
LinJ.01.0310_79395-v2	GGATACAGTGAACTTTGAGC
LinJ.01.0320_80379-v2	GAAGCGCTTCAGATGCGGAT
LinJ.01.0320_80395-v2	GGATAGGTGGCAATGCAAAT
LinJ.01.0320_80407-v2	ATGCAAATGGGCAGCTGAAC
LinJ.01.0320_80524-v2	GTAGACCTAAACTCCATCGA
LinJ.01.0320_80564-v2	CAGATTTCAAAAAGCCAAAA
LinJ.01.0320_80588-v2	CTACGGCTACTTTGGCCAAG
LinJ.01.0330_81923-v2	GGACCTGAACTCAAATCAGA
LinJ.01.0330_82020-v2	CTCATCACCGGAAGCTGGGA
LinJ.01.0330_82067-v2	GCAGCAAAGCTACGTGAGGG
LinJ.01.0330_82104-v2	TGCGCATCGAGCGCGAACAC
LinJ.01.0330_82112-v2	CGCGCTCGATGCGCAAAAAA
LinJ.01.0330_82178-v2	TGACGTGCAACAAATGCAGA
LinJ.01.0340_83161-v2	GTGTACCAAACCCATGATGT
LinJ.01.0340_83223-v2	CCTGGCTTACGAAGGTGTTC
LinJ.01.0340_83229-v2	TTACGAAGGTGTTCAGGAAG
LinJ.01.0340_83275-v2	TTTGTCAAGGCGCTTACGTT
LinJ.01.0340_83312-v2	TGTATGTGCTTAGCAAGTTT
LinJ.01.0340_83450-v2	GATTGACTGGAAATCCATCG
LinJ.01.0350_84356-v2	CAGCCAGTTTGCAGCGGCGC
LinJ.01.0350_84362-v2	GGGAATCAGCCAGTTTGCAG
LinJ.01.0350_84371-v2	ACTGGCTGATTCCCATTGCT
LinJ.01.0350_84382-v2	AGATTCATGATCCCAGCAAT
LinJ.01.0350_84406-v2	ATATCAGACATAGGGCGAGT
LinJ.01.0350_84480-v2	GTGGTCTGTCTCTATTCTGC
LinJ.01.0360_85788-v2	CAGCGATCCTGTGGTCGAGG
LinJ.01.0360_85954-v2	TCGGTCGACGGGGAGGCAGA
LinJ.01.0360_85955-v2	TTCGGTCGACGGGGAGGCAG
LinJ.01.0360_85961-v2	GTGCAGTTCGGTCGACGGGG
LinJ.01.0360_85964-v2	GAGGTGCAGTTCGGTCGACG
LinJ.01.0360_85966-v2	GTGAGGTGCAGTTCGGTCGA
LinJ.01.0370_88377-v2	GTCGCAAAAGACGTCCGCGC
LinJ.01.0370_88428-v2	GAACTGCAGGCGAATGACCG
LinJ.01.0370_88459-v2	GGTGTTCTTCAAGGTGACGC
LinJ.01.0370_89192-v2	GTGATGAGCTTGGCGCAGGA
LinJ.01.0370_89388-v2	TGCGGGCGAAGTTGACGAGG
LinJ.01.0370_89466-v2	TGACGACGACCATGACGGAG
LinJ.01.0380_91279-v2	GCTGCGTGGTGCGGCTAGAG
LinJ.01.0380_91304-v2	AGATGATAGTGGTGGCGAGA
LinJ.01.0380_91305-v2	CAGATGATAGTGGTGGCGAG
LinJ.01.0380_91330-v2	AGTGACCGTGGAGCGAAGAG
LinJ.01.0380_91445-v2	GCGGGACGGGAGTGAAGACG
LinJ.01.0380_91447-v2	GGGACGGGAGTGAAGACGAG
LinJ.01.0390_92490-v2	ATAGAGGAGGTTCACGGCAG
LinJ.01.0390_92503-v2	GGATGACGAGGACATAGAGG
LinJ.01.0390_92515-v2	CGTTGCGGTAGAGGATGACG
LinJ.01.0390_92703-v2	CCACAGCACATCCTGAGCCA
LinJ.01.0390_92762-v2	AGGTAAAAGACAATGAAGGC
LinJ.01.0390_92763-v2	GAGGTAAAAGACAATGAAGG
LinJ.01.0400_94568-v2	TTGAACAGGTTGAGGAAAGA
LinJ.01.0400_94569-v2	GTTGAACAGGTTGAGGAAAG
LinJ.01.0400_95067-v2	AGACGTGCAGGGTCACGACG
LinJ.01.0400_95127-v2	TGCTGCAGAATGCCGTGCTG
LinJ.01.0400_95130-v2	TGCAGAATGCCGTGCTGGGG
LinJ.01.0400_95182-v2	TCGACATGAAGTTGATGAAG
LinJ.01.0410_97742-v2	GCGGAAGGAGGTGCGGGAAA
LinJ.01.0410_98468-v2	GGAGAGGTTGACCCGCGTGG
LinJ.01.0410_98486-v2	GGAGGGCCTGGTGTCAACGG
LinJ.01.0410_98554-v2	CAGCGTCCAAAGCGCTTCGG
LinJ.01.0410_98614-v2	GCTGCGGCGATGAATGGCGT
LinJ.01.0410_98630-v2	CACCATCGTGGACGGCGCTG
LinJ.01.0420_100941-v2	GAGTCGGGCGGGAGCCGCAA
LinJ.01.0420_100952-v2	TAAAGCGCGATGAGTCGGGC
LinJ.01.0420_100953-v2	GTAAAGCGCGATGAGTCGGG
LinJ.01.0420_100977-v2	CCCGCGAAGGAGGACGGGAG
LinJ.01.0420_100978-v2	GCCCGCGAAGGAGGACGGGA
LinJ.01.0420_100982-v2	TGCAGCCCGCGAAGGAGGAC
LinJ.01.0430_290_revcom-man	ACCAGCATCACCAGGTAGCC
LinJ.01.0430_29_revcom-man	TTACGGAGCTTGCGGAGGTA
LinJ.01.0430_338_revcom-man	TGCAGCTTGTACACGTCCGT
LinJ.01.0430_37_revcom-man	GCTTCAGCTTACGGAGCTTG
LinJ.01.0430_450-man	CAAGCTGATGAAGGTGTTCC
LinJ.01.0430_568_revcom-man	ACATGAAGCCGAACGACACG
LinJ.01.0440_29_revcom-man	TTACGGAGCTTGCGGAGGTA
LinJ.01.0440_338_revcom-man	TGCAGCTTGTACACGTCCGT
LinJ.01.0440_37_revcom-man	GCTTCAGCTTACGGAGCTTG
LinJ.01.0440_450-man	CAAGCTGATGAAGGTGTTCC
LinJ.01.0440_568_revcom-man	ACATGAAGCCGAACGACACG
LinJ.01.0440_595_revcom-man	TCGACACCTGCTGCAGCTTC
LinJ.01.0450_106402-v2	TGACGAAGACGCCGAGGCCG
LinJ.01.0450_106435-v2	TGAGAGAGCCGATGACGCTG
LinJ.01.0450_106598-v2	GTTGAAAGCGGCGTTGGAGG
LinJ.01.0450_106599-v2	TTGAAAGCGGCGTTGGAGGA
LinJ.01.0450_106694-v2	CTTTGCAGAGCGACGAGGAA
LinJ.01.0450_107098-v2	TGTAGACGCTGCCGCAGCGA
LinJ.01.0460_109891-v2	GGAAGGCGCAGCTGCCAAGG
LinJ.01.0460_109932-v2	CGAGTTCGCGGAGAGGGAGA
LinJ.01.0460_109938-v2	GAAGGCCGAGTTCGCGGAGA
LinJ.01.0460_109939-v2	AGAAGGCCGAGTTCGCGGAG
LinJ.01.0460_110246-v2	AACGGTGGTGAGGCGCTCGG
LinJ.01.0460_110754-v2	CAGCGATCCCGTAAGGAAGG
LinJ.01.0470_113505-v2	GGCTCTCTCCACGTAAAGGG
LinJ.01.0470_113554-v2	GAACGGCAACTGGGAAGACA
LinJ.01.0470_113571-v2	GTGGCGACTTGGTAGCGGAA
LinJ.01.0470_113729-v2	TAAAGGTGTCACGCAGCAAG
LinJ.01.0470_113760-v2	TCCGCCTTCGTGGAGGACAA
LinJ.01.0470_113771-v2	GGAGGACAACGGGGTGTCGA
LinJ.01.0480_116915-v2	GCCTGCGGCGGTGGATAGAA
LinJ.01.0480_117093-v2	GTACGAGTGGTGCGGGGAGG
LinJ.01.0480_117094-v2	TGTACGAGTGGTGCGGGGAG
LinJ.01.0480_117534-v2	GAAGTCGGCGCCGCTGAAGA
LinJ.01.0480_118604-v2	TCGGAGGAGTACCCAAGCGA
LinJ.01.0480_118711-v2	TGTCGAGGAGCTGACCGACA
LinJ.01.0490_125573-v2	GTGGGCCGACGTTCTGGCCA
LinJ.01.0490_125667-v2	GGCACAACCGGAAACCCAAA
LinJ.01.0490_125927-v2	GCACGCCGATAAAGAAGAAG
LinJ.01.0490_125928-v2	GGCACGCCGATAAAGAAGAA
LinJ.01.0490_125929-v2	CGGCACGCCGATAAAGAAGA
LinJ.01.0490_126132-v2	GTACGTGGCATCTGCTGCGG
LinJ.01.0500_127921-v2	AGACAGCCACTGCGCGGAGG
LinJ.01.0500_128095-v2	GACCGGCGCCATTGAGGCAA
LinJ.01.0500_128129-v2	GTCACGGTGCCGTGCCCGGA
LinJ.01.0500_128335-v2	TGCTAAGGGCCGAGGCGAGG
LinJ.01.0500_128338-v2	GGCTGCTAAGGGCCGAGGCG
LinJ.01.0500_128343-v2	CACAGGGCTGCTAAGGGCCG
LinJ.01.0510_131237-v2	GATGAGCGTGCACGCAGGGA
LinJ.01.0510_131242-v2	AAGTAGATGAGCGTGCACGC
LinJ.01.0510_131535-v2	GCGCCAGTGGTAGGTAGGAG
LinJ.01.0510_131589-v2	CGACGTGGGCGCGGCGGGCG
LinJ.01.0510_131595-v2	CGAACGCGACGTGGGCGCGG
LinJ.01.0510_131598-v2	TGCCGAACGCGACGTGGGCG
LinJ.01.0520_134368-v2	GTACGCGAACCTCGGCAAGG
LinJ.01.0520_134645-v2	TACACGAGCGGCACGACGGG
LinJ.01.0520_135024-v2	GTACTTGAGGCGGGAGGCGA
LinJ.01.0520_135030-v2	GTGGAGGTACTTGAGGCGGG
LinJ.01.0520_135034-v2	CGGCGTGGAGGTACTTGAGG
LinJ.01.0520_135122-v2	GTGCGCAGCATGTTCGGAGG
LinJ.01.0530_31-man	GTGAGCCTGTGCGTGCCGAA
LinJ.01.0530_39_revcom-man	CAGGCTCACCTGCGCGTACA
LinJ.01.0530_40_revcom-man	ACAGGCTCACCTGCGCGTAC
LinJ.01.0530_90-man	CTGTGCCATCGCGTGCACGA
LinJ.01.0530_91_revcom-man	AGACGTAGTACTTGGCAGCG
LinJ.01.0530_99_revcom-man	GATGGCACAGACGTAGTACT
LinJ.01.0540_140648-v2	GTAAAAGGTGGGCTTCGCCG
LinJ.01.0540_140769-v2	ACGCGGCAGCACGAGCGAAC
LinJ.01.0540_140778-v2	CACGAGCGAACCGGCGAAGA
LinJ.01.0540_140783-v2	GCGAACCGGCGAAGAAGGAG
LinJ.01.0540_140894-v2	GTTGGCGGTGACGCCGAGGG
LinJ.01.0540_140990-v2	TGCGTAGACGGTGGCGGCGA
LinJ.01.0550_146843-v2	CCGTTGTGGAGGGCAGGGAG
LinJ.01.0550_146848-v2	GAAAACCGTTGTGGAGGGCA
LinJ.01.0550_146849-v2	TGAAAACCGTTGTGGAGGGC
LinJ.01.0550_146854-v2	GGGCATGAAAACCGTTGTGG
LinJ.01.0550_148344-v2	GACTGCCACGGCGGTGAGGA
LinJ.01.0550_149145-v2	GCCACGAGGGATGGCAAGAG
LinJ.01.0560_152444-v2	ACGCAGAGGCGGAGGTGTGG
LinJ.01.0560_152455-v2	GAGCAAGCCACACGCAGAGG
LinJ.01.0560_152458-v2	GCGGAGCAAGCCACACGCAG
LinJ.01.0560_152690-v2	CGCGAGGGAGTTGCAGGCGT
LinJ.01.0560_152704-v2	AGGCGTCGGTTGATGCGAAG
LinJ.01.0560_152705-v2	GGCGTCGGTTGATGCGAAGA
LinJ.01.0570_155649-v2	ACGGGGTAGACGATGAAGGA
LinJ.01.0570_155732-v2	CTCGGCCGAAGCCGAGGAAG
LinJ.01.0570_155738-v2	AACGGGCTCGGCCGAAGCCG
LinJ.01.0570_155756-v2	TGAGCTCCGCCACGGCAAAA
LinJ.01.0570_155804-v2	GGAGACGATAATCCACAAGG
LinJ.01.0570_155966-v2	ACCCGGGTGGTGGCGCGAAG
LinJ.01.0580_158222-v2	GAGACCTCGAGGGACGACGG
LinJ.01.0580_158225-v2	TGAGAGACCTCGAGGGACGA
LinJ.01.0580_158537-v2	GGCAGCGCCAGCAACAGCGG
LinJ.01.0580_158540-v2	AGCGCCAGCAACAGCGGCGG
LinJ.01.0580_158878-v2	TGGAGAGTCGGTCGTGCAGG
LinJ.01.0580_158908-v2	AGCCGAAGAGGTTCAGGGCA
LinJ.01.0590_160475-v2	TTGACATGCGGAAGGCAGGG
LinJ.01.0590_160655-v2	GATCCTGAAGGCGTACACGG
LinJ.01.0590_160719-v2	TGGCTGAAGCGCATCCCGAG
LinJ.01.0590_160776-v2	GCGCAGCTGACGGCGAGGAA
LinJ.01.0590_160827-v2	AAGAACGAGTGGCTCAGCAG
LinJ.01.0590_160833-v2	GAGTGGCTCAGCAGCGGGCA
LinJ.01.0600_162352-v2	TGCCGGCGGTGACGACGAAA
LinJ.01.0600_162409-v2	AGCTGAGGGACGGGTTGCTG
LinJ.01.0600_162418-v2	GCTCGAGGGAGCTGAGGGAC
LinJ.01.0600_162969-v2	GACGAGCGTGTGCTGAACAG
LinJ.01.0600_163138-v2	GGAAGTGGATGCGCTCGTGG
LinJ.01.0600_163162-v2	TCGTCGGGAACGGTGTGAAG
LinJ.01.0610_165985-v2	GTGCGATTCGCGAAGCGCAG
LinJ.01.0610_166105-v2	TACGGCGTGACGGGCCGCAT
LinJ.01.0610_166218-v2	GAAGCGAATTCCGATCTCGG
LinJ.01.0610_166258-v2	TCCGGGCTGTACTGCGGGAA
LinJ.01.0610_166512-v2	GGATGACGACACCCTCGGCG
LinJ.01.0610_166552-v2	GATCCGGCGGTGGAGAGCAG
LinJ.01.0620_169034-v2	GACCAACGACGAGGATGGCA
LinJ.01.0620_170342-v2	GGCCACGACGGCGAGTACGA
LinJ.01.0620_170789-v2	GGGACCGAAGCTGAGCAGAG
LinJ.01.0620_170801-v2	GAGCAGAGAGGCAGCAGCGA
LinJ.01.0620_170960-v2	TGTGACGGAAGCGGCTGACG
LinJ.01.0620_171675-v2	GATCGAGGGCGCGGCAAGAA
LinJ.01.0630_174668-v2	CGCGCTCGAGTACACGCCAG
LinJ.01.0630_174680-v2	CACGCCAGAGGCGTTCGCGA
LinJ.01.0630_174779-v2	CATCATGAACAAGCGCACGG
LinJ.01.0630_174784-v2	TGAACAAGCGCACGGCGGAG
LinJ.01.0630_174895-v2	CATGCCTGCGAGGTTCACAG
LinJ.01.0630_174924-v2	TCGATCACGTAGAAGGCGAA
LinJ.01.0640_176439-v2	TATGGCCGCGGCGAGAGCGG
LinJ.01.0640_176512-v2	GCCCTTGGCGGTGAGGAAGA
LinJ.01.0640_176901-v2	ACAGACGATGGCGCAGGCAC
LinJ.01.0640_176952-v2	GCGTGCCACCCGGCGAGCAA
LinJ.01.0640_176991-v2	GAACAGCCGTGCCACGACAG
LinJ.01.0640_177031-v2	GGCGGCACCGGTAATGGCCG
LinJ.01.0650_179765-v2	GGCCACAACACGAACAGCAG
LinJ.01.0650_179866-v2	GCACAAGAGGAGGAGGGCGG
LinJ.01.0650_179872-v2	CGTGCAGCACAAGAGGAGGA
LinJ.01.0650_179873-v2	GCGTGCAGCACAAGAGGAGG
LinJ.01.0650_179876-v2	GTGGCGTGCAGCACAAGAGG
LinJ.01.0650_180959-v2	CCAGAGAGCAGAACCGCCGA
LinJ.01.0660_184327-v2	GTGTACGGACGATGCGCAGG
LinJ.01.0660_184515-v2	GACGTCGGAGCAGCTGACGA
LinJ.01.0660_184940-v2	GGTCAGCGCAGCGTAGCGGA
LinJ.01.0660_185076-v2	GGCTTACCTGAAGGCGGAGC
LinJ.01.0660_185088-v2	GGCGGAGCAGGTGCTGAAGG
LinJ.01.0660_185094-v2	GCAGGTGCTGAAGGCGGACA
LinJ.01.0670_188212-v2	ACACGCCGACGGTGGCGAAG
LinJ.01.0670_188487-v2	GTCACGACATCGAGGCGGAG
LinJ.01.0670_188874-v2	GCCGCAGATCGGGAAAGCCA
LinJ.01.0670_188939-v2	GTGATTGGGCAGTTTCGCGA
LinJ.01.0670_188940-v2	TGATTGGGCAGTTTCGCGAA
LinJ.01.0670_188994-v2	ACCCGAACCTGCCGTGGGAG
LinJ.01.0680_191966-v2	CTACGCAAGGGAGAGCGCTG
LinJ.01.0680_192009-v2	CGGCAGCGACACCTGAAGGA
LinJ.01.0680_192660-v2	TGGTAGTGGTGGTGAAGCGC
LinJ.01.0680_192741-v2	GGGCAGCGCCACATGAAGAG
LinJ.01.0680_193190-v2	GCGGATGAACGAAGAAGACG
LinJ.01.0680_193564-v2	CTGACGTACAATCGAGGGGG
LinJ.01.0690_196629-v2	ACTGGCACGAGCAACGGCAA
LinJ.01.0690_196831-v2	TGGGGTGGAGAGGTTGTCGG
LinJ.01.0690_196909-v2	GAAGGACGGGGTGTGCGGCG
LinJ.01.0690_196911-v2	CTGAAGGACGGGGTGTGCGG
LinJ.01.0690_196922-v2	GCGGTGCGGGGCTGAAGGAC
LinJ.01.0690_196923-v2	TGCGGTGCGGGGCTGAAGGA
LinJ.01.0700_201727-v2	ACAAGCAGCACCGCGAGCGA
LinJ.01.0700_201769-v2	GTCTTCCACGCACGAGAGGA
LinJ.01.0700_201903-v2	TACGAGATGTGGCGCGGCGA
LinJ.01.0700_202142-v2	CGCGGAGGCGATGGTGTCGA
LinJ.01.0700_202267-v2	GCTGTGGCTGCTGGCAAAAG
LinJ.01.0700_202989-v2	CAGCCCGAGGGAAGCAGTGG
LinJ.01.0710_205890-v2	GCGGAAGTCGATGTGTGCCA
LinJ.01.0710_205895-v2	AGTCGATGTGTGCCACGGCA
LinJ.01.0710_205908-v2	CACGGCAGGGACAGTAGTGG
LinJ.01.0710_206033-v2	TGGCGGTGCAGTACATGCAC
LinJ.01.0710_206104-v2	GCAGAACAGCCCCCAGCAGA
LinJ.01.0710_206159-v2	GGAAGTGGAGCGAGCTCGGC
LinJ.01.0720_209078-v2	GAGTTGCCCGGCAGAGACGA
LinJ.01.0720_209237-v2	GGTAGCACCGGTGACAACAA
LinJ.01.0720_209516-v2	GGCTGCAGCGGATACGGCAG
LinJ.01.0720_209548-v2	ACCAGGGTATGGTGAGGAGC
LinJ.01.0720_209617-v2	TGACGGAGTCCATGGCAGAG
LinJ.01.0720_209715-v2	ATCGAAGCACAGGAGAGCGG
LinJ.01.0730_212927-v2	CGAAGCCGCTTAGGGCGAGG
LinJ.01.0730_213029-v2	CGGCAAGGCCAAGAGCACCA
LinJ.01.0730_213035-v2	GGCCAAGAGCACCACGGCAG
LinJ.01.0730_213038-v2	CAAGAGCACCACGGCAGCGG
LinJ.01.0730_213629-v2	CGCTGGTGGAGGGTGCGAGG
LinJ.01.0730_213642-v2	TGCGAGGAGGACAGCAAGGA
LinJ.01.0740_216419-v2	GAGGAGTGGGCCAGGTCAGA
LinJ.01.0740_216758-v2	CAGAGACGGCGTAGTGGCGT
LinJ.01.0740_217813-v2	CAAGTACGACGGGGACACGG
LinJ.01.0740_218101-v2	CGGGAGCGCCTCGAGAGACA
LinJ.01.0740_218332-v2	GTGTAATGGAAGAAGCAGGG
LinJ.01.0740_218432-v2	ACAGCCAAAGCCGGTAGACG
LinJ.01.0750_221612-v2	GGTGGTGTAGGTGTAGCCGA
LinJ.01.0750_221643-v2	AGTGAGACTCGCCGAGGCGG
LinJ.01.0750_221646-v2	GCGAGTGAGACTCGCCGAGG
LinJ.01.0750_221696-v2	GATGCGGACATCCACAGGGA
LinJ.01.0750_224774-v2	GGGAGGTACTGCGGGTCGAG
LinJ.01.0750_224791-v2	GCAGTGTGCACAGTAGCGGG
LinJ.01.0760_229294-v2	GCAGGCAAGTGCGAGCGAGG
LinJ.01.0760_229621-v2	GCTGCTGAAGCTGCAGGAGG
LinJ.01.0760_229810-v2	AGAGTCTGCAGACAGCGCGG
LinJ.01.0760_229898-v2	GCCGCAGCTGCAGTCGAGGG
LinJ.01.0760_229901-v2	GCGGCCGCAGCTGCAGTCGA
LinJ.01.0760_230038-v2	AGCCGCGAAGGCGAGGGCCA
LinJ.01.0770_233375-v2	CGACAGCAACGGAGACGAGC
LinJ.01.0770_233480-v2	GGACGAGGAGCGAGACGAGG
LinJ.01.0770_233949-v2	GATCTCCAGGAGAGCAGCGA
LinJ.01.0770_233952-v2	CTCCAGGAGAGCAGCGACGG
LinJ.01.0770_234257-v2	TGGAGCGTGCGACAGCGGAA
LinJ.01.0770_234316-v2	CGTGTGAACAAGATGGCAGG
LinJ.01.0780_237734-v2	GTCCCACGCAGGCTCGACAA
LinJ.01.0780_237764-v2	CCAAAGAAATGCCGCGACCG
LinJ.01.0780_237893-v2	GCTGCCGGGCGCGGCGCCGC
LinJ.01.0780_237894-v2	TGCTGCCGGGCGCGGCGCCG
LinJ.01.0780_237902-v2	GTGTTTGATGCTGCCGGGCG
LinJ.01.0780_238002-v2	GCCAAACCGGGGCACACAGA
LinJ.01.0790_1045-man	GAGAACTACCTGCATCGCAT
LinJ.01.0790_1051_revcom-man-man	AGTTCTCCTTGTTCGTTGGC
LinJ.01.0790_1122_revcom-man-man	CTTCTCCGTCACGAAGTTGA
LinJ.01.0790_382_revcom-man-man	AGAACTTGGAGCTGTTCGAC
LinJ.01.0790_396_revcom-man-man	GACAAAGGTCTCGCAGAACT
LinJ.01.0790_538-man	GCTGATGAGATGCTGTCTCA
LinJ.01.0800_1045-man	GAGAACTACCTGCATCGCAT
LinJ.01.0800_1051_revcom-man-man	AGTTCTCCTTGTTCGTTGGC
LinJ.01.0800_1122_revcom-man-man	CTTCTCCGTCACGAAGTTGA
LinJ.01.0800_382_revcom-man-man	AGAACTTGGAGCTGTTCGAC
LinJ.01.0800_538-man	GCTGATGAGATGCTGTCTCA
LinJ.01.0800_873_revcom-man-man	GTTGCTCTGGTTCAGCTTCT
LinJ.01.0810_246018-v2	GCGGTGGTGGGACGACGCAG
LinJ.01.0810_246020-v2	GAGCGGTGGTGGGACGACGC
LinJ.01.0810_246421-v2	TCTTGAAGAGGGGCATGGGG
LinJ.01.0810_246477-v2	GGGTGGCGATACTGGTGGCG
LinJ.01.0810_246547-v2	ACGGCTCGAGGTGTTGGAGA
LinJ.01.0810_246566-v2	TAGCGCTGCAGGCGCAACGA
LinJ.01.0820_250160-v2	AGATCGACGAGGCGGTAGAG
LinJ.01.0820_250161-v2	GATCGACGAGGCGGTAGAGC
LinJ.01.0820_250195-v2	AGCGGACGGGGGCTCGGCAC
LinJ.01.0820_250214-v2	GCAGCTCACAAATGATACGC
LinJ.01.0820_250286-v2	ACTATCAGATGCGGAAGCAG
LinJ.01.0820_250401-v2	AGGCGACGTAGCGGACCAGG
LinJ.01.0830_252849-v2	GAGGTACATGGGCACCCAGA
LinJ.01.0830_253077-v2	GAAGCCGATCGTGGCGAAGG
LinJ.01.0830_253312-v2	TAAGCAGCAGCTCGACGGAG
LinJ.01.0830_254207-v2	GGCGATGTTGGAGACCGCAA
LinJ.01.0830_254232-v2	CGTCGAAGCAGCGTGGGGAC
LinJ.01.0830_254354-v2	GCGGCAGCAGCGCTAGAGAA
LinJ.01.0840_257382-v2	TGACGTCGAACAGCTTACGG
LinJ.01.0840_257960-v2	GCCGTAGCCGATGGACGAGA
LinJ.01.0840_258475-v2	CGGTGCAGCAGGATGTACAG
LinJ.01.0840_258554-v2	GACTGAACCACAACCTGCTG
LinJ.01.0840_258604-v2	CGCATGAGATTGGCGACAAG
LinJ.01.0840_258605-v2	GCGCATGAGATTGGCGACAA
LinJ.01.0850_262864-v2	CGGCCTTGGCAACGCAGCGA
LinJ.01.0850_262875-v2	ACGCAGCGAAGGAGAAGCCG
LinJ.01.0850_262912-v2	AACCGCTCTTGGGGTTGGCG
LinJ.01.0850_262938-v2	CAGAAGGGGGACGGACACAC
LinJ.01.0850_262940-v2	GAAGGGGGACGGACACACGG
LinJ.01.0850_263438-v2	CGGAGCGAGTGCGCAAGCCG
LinJ.02.0010_1099-man	ATCTCGTCCATTGGCCCTAA
LinJ.02.0010_1198_revcom-man-man	CGCTGTCGATTAAGTACAGC
LinJ.02.0010_1277-man	CCTACACGCTTGTCCTCAAA
LinJ.02.0010_1321-man	GTTTTTCCCAAGGGCACAAG
LinJ.02.0010_1528-man	TACTACAAGGACGGGCACTA
LinJ.02.0010_763-man	GATCTCAAGCAGCTACCACA
LinJ.02.0020_7629-v2	GCTCCTGAATGTGGAGAAGG
LinJ.02.0020_7706-v2	CTCGTCAACCGAAAGGCCAC
LinJ.02.0020_7788-v2	GGACAACGGGCACAGCGACA
LinJ.02.0020_7846-v2	GAGCAAGATGTCGCGGCCGC
LinJ.02.0020_7867-v2	GGGATGCAGGTCCAGAAACG
LinJ.02.0020_7909-v2	ATGGATGACGAGCCACGCGC
LinJ.02.0030_8996-v2	ACTGTGCCATCGACGGAGAG
LinJ.02.0030_9111-v2	GACATGCCCGCTGGAACGAA
LinJ.02.0030_9145-v2	GCAGTTGATGGAGTTCGAGG
LinJ.02.0030_9166-v2	GCGATGAGGAGATGCTGACG
LinJ.02.0030_9189-v2	CTTCAGCTCAGCGGGGACGG
LinJ.02.0030_9192-v2	GGACTTCAGCTCAGCGGGGA
LinJ.02.0040_10234-v2	TCGGGACGCAGTGGCGCCAG
LinJ.02.0040_10266-v2	GAGGTCCGCAAACAAGGCGC
LinJ.02.0040_10446-v2	GCGGTAGGCGAGCATGAGGA
LinJ.02.0040_10567-v2	TCGGATGATGTGGTCACCAC
LinJ.02.0040_10689-v2	CTGGGCCAGCGCCTTCGAGG
LinJ.02.0040_10817-v2	CAAGCGCGGCGTAGCAGGGA
LinJ.02.0050_13767-v2	GCGCAGGGCGCATGATGGGG
LinJ.02.0050_13770-v2	CAGGGCGCATGATGGGGAGG
LinJ.02.0050_13832-v2	TCAGCACACAGAGCGCGGCA
LinJ.02.0050_13839-v2	ACAGAGCGCGGCACGGTCAG
LinJ.02.0050_14432-v2	TCGACAGTGGGTGGCGTCGG
LinJ.02.0050_15033-v2	TGCGTTGAGGACGGCGCAGA
LinJ.02.0060_18093-v2	TGCAAGAGACACGGACGTGG
LinJ.02.0060_18102-v2	CTATCAGCCTGCAAGAGACA
LinJ.02.0060_18129-v2	GAGACCTTGTGCGTAAGCGA
LinJ.02.0060_18291-v2	GGCTTAGTACGGTACTGCAG
LinJ.02.0060_18304-v2	GTACTAAGCCGAAGAGCAGA
LinJ.02.0060_18328-v2	GTTAAGGGGGCCAAGAACGT
LinJ.02.0070_20325-v2	CTTCGGACAGGTACTGCGGA
LinJ.02.0070_20454-v2	GGCGGAGCCGATGACGAAGG
LinJ.02.0070_20457-v2	TACGGCGGAGCCGATGACGA
LinJ.02.0070_20777-v2	GACGGCACACCGACGGAGGA
LinJ.02.0070_20814-v2	GTGGCAGCAGGTACAAGAGG
LinJ.02.0070_20817-v2	TGCGTGGCAGCAGGTACAAG
LinJ.02.0080_24333-v2	TCAGGCAACTGCGTGGAGGG
LinJ.02.0080_24375-v2	TGACCGAGCGAACACCTCGA
LinJ.02.0080_24428-v2	AGGAGCGCTGGTGGTGGCGG
LinJ.02.0080_24718-v2	CGAGTGGATAAAGTGGCAGG
LinJ.02.0080_24726-v2	TAAAGTGGCAGGAGGTGCCC
LinJ.02.0080_25302-v2	TGACGGCGAGGAGGGAGACG
LinJ.02.0090_30168-v2	GAAGGAGATGACATCCGCCA
LinJ.02.0090_30691-v2	AGCAGCCGCTGAAGCAGCAA
LinJ.02.0090_30707-v2	GCAACGGGATGAACTCCGGG
LinJ.02.0090_30722-v2	CCGGGCGGTACGTGAAGAAG
LinJ.02.0090_30765-v2	AAAGAAGGCCAGGTGCACAC
LinJ.02.0090_30791-v2	GGAGGCGGTAGTCAGTGGCG
LinJ.02.0100_36517-v2	GGAGTCGAAGCGGCTCAAGG
LinJ.02.0100_38848-v2	CGCTGAGTTGGGAGAACAGG
LinJ.02.0100_38854-v2	GTTGGGAGAACAGGAGGGCG
LinJ.02.0100_39085-v2	CGGCCTCAAGGGAGCAACGG
LinJ.02.0100_39723-v2	GAGCTTGTCGGGGCGAGTGG
LinJ.02.0100_40773-v2	GACAGCGACGAGGCGCTCGA
LinJ.02.0110_50604-v2	ACGTGCTGGAGGAGGCGGAC
LinJ.02.0110_50605-v2	GACGTGCTGGAGGAGGCGGA
LinJ.02.0110_50720-v2	GCAGCACGTTGAGAAGCCGG
LinJ.02.0110_50930-v2	CGGGCAGACGGGCAACGGCG
LinJ.02.0110_50942-v2	GGCTCTGAGCGGCGGGCAGA
LinJ.02.0110_50975-v2	GGAAGAGCGGGCGCGTAAAG
LinJ.02.0120_52464-v2	CGATCGAGGGAGCCCGAAGA
LinJ.02.0120_52639-v2	GACGGGAGAGGTGTTCGCAG
LinJ.02.0120_52651-v2	CAAGGACAGGGAGACGGGAG
LinJ.02.0120_52800-v2	TCGACGAGGTAAATGCGCGG
LinJ.02.0120_52845-v2	GAGGGCGATGCTGCGAAGGA
LinJ.02.0120_53003-v2	GAAAGTCGTCGCAGCGGCAG
LinJ.02.0130_57018-v2	TGTGCGGGGAGCGTGAGCGG
LinJ.02.0130_58188-v2	GATGAGCACGACACGACAAG
LinJ.02.0130_58189-v2	TGATGAGCACGACACGACAA
LinJ.02.0130_58351-v2	TGCGGCGAACGCGAAGAGGA
LinJ.02.0130_59379-v2	GTTGACGAGTTGCAGGCGAG
LinJ.02.0130_59689-v2	GCGCACCAGAAGCCAAGGCA
LinJ.02.0140_69640-v2	GTTCGATGCGAGCTTGTCGA
LinJ.02.0140_69696-v2	TTGGAGCCGAGGGGTGAGGA
LinJ.02.0140_69705-v2	CAGGTCGTGTTGGAGCCGAG
LinJ.02.0140_69706-v2	TCAGGTCGTGTTGGAGCCGA
LinJ.02.0140_69707-v2	CTCAGGTCGTGTTGGAGCCG
LinJ.02.0140_69759-v2	AAGAACGCGCAGTTTAACGC
LinJ.02.0150_76191-v2	TGACATAAAGCGAGCGGAGG
LinJ.02.0150_76194-v2	CGCTGACATAAAGCGAGCGG
LinJ.02.0150_76197-v2	GCGCGCTGACATAAAGCGAG
LinJ.02.0150_76245-v2	TCGCTCGAGGTGGTTAACCG
LinJ.02.0150_76407-v2	CAGCAGGCGTAGTGTGGAAC
LinJ.02.0150_76408-v2	GCAGCAGGCGTAGTGTGGAA
LinJ.02.0160_1068_revcom-man	GATGAAAGGCACATCCTTGA
LinJ.02.0160_1082_revcom-man	TCATCGCCCTTGATGATGAA
LinJ.02.0160_324-man	GACACCGTATCTTGCCGTGA
LinJ.02.0160_325-man	ACACCGTATCTTGCCGTGAT
LinJ.02.0160_350_revcom-man	ATGCCCATCACGGCAAGATA
LinJ.02.0160_925_revcom-man	TGTCGATCCACACAACGTTG
LinJ.02.0170_89285-v2	CACAGAGGAAGAGCACGAGG
LinJ.02.0170_89359-v2	TGCAAGAAGTACGAGTCAGA
LinJ.02.0170_89369-v2	ACGAGTCAGACGGACGACAG
LinJ.02.0170_89794-v2	GACGCAGATGCGTACGCCAA
LinJ.02.0170_89828-v2	TACAGGGGCGACGAAGGCAG
LinJ.02.0170_89858-v2	GAGCGGTGCACGTGAAGAGG
LinJ.02.0180_1552_revcom-man-man	TGTCGATCCACACAACGTTG
LinJ.02.0180_1592_revcom-man-man	CCGATCTTCTTGTTCGTGGT
LinJ.02.0180_1695_revcom-man-man	GATGAAAGGCACATCCTTGA
LinJ.02.0180_951-man	GACACCGTATCTTGCCGTGA
LinJ.02.0180_952-man	ACACCGTATCTTGCCGTGAT
LinJ.02.0180_977_revcom-man	ATGCCCATCACGGCAAGATA
LinJ.02.0190_100279-v2	CAGTGCTGCGCGGGCGAAGG
LinJ.02.0190_100282-v2	TTACAGTGCTGCGCGGGCGA
LinJ.02.0190_101165-v2	CACGGAGTGCAGCGGAGGCG
LinJ.02.0190_101264-v2	TGGCGCAGGAGAGAGTCCGC
LinJ.02.0190_101418-v2	TTCAACGCGATCCGGCGCGA
LinJ.02.0190_101521-v2	TCGACGCGCGAGCAAAGGCG
LinJ.02.0200_104376-v2	CGTCGTGTTGGAGAAACCGC
LinJ.02.0200_104751-v2	GGTGGGCATGACCCAGAGGA
LinJ.02.0200_104801-v2	GAGACAGCGAAGACGGAGAG
LinJ.02.0200_104803-v2	GAGAGACAGCGAAGACGGAG
LinJ.02.0200_105367-v2	CCGCAGCTGAGCATGGGAAA
LinJ.02.0200_105645-v2	TGGTGCACACGGTGAGACAG
LinJ.02.0210_109396-v2	GTACGGAAGGTGCGGATCGA
LinJ.02.0210_109397-v2	TACGGAAGGTGCGGATCGAA
LinJ.02.0210_109398-v2	ACGGAAGGTGCGGATCGAAG
LinJ.02.0210_109710-v2	GCGCTTGGAGGACCCGAAAG
LinJ.02.0210_110334-v2	GCGGCAGTGCAAGAACGGAG
LinJ.02.0210_110336-v2	GGCAGTGCAAGAACGGAGAG
LinJ.02.0220_114287-v2	GCTACCTGGAGCCGATGGAG
LinJ.02.0220_114363-v2	GCGAAGTGCAGCACAAAGAG
LinJ.02.0220_114692-v2	TGCTGTTCCTGGCCGAGAAG
LinJ.02.0220_114948-v2	AACAGCAGACGCAGTGCAGA
LinJ.02.0220_115084-v2	GATCGCGGCGCGGAAGGAAG
LinJ.02.0220_115239-v2	GCCAACGACAGCCGCAGGAA
LinJ.02.0230_118678-v2	CGCCGAGGAGGCAATGAAGA
LinJ.02.0230_118690-v2	GCGTGAGGTGAGCGCCGAGG
LinJ.02.0230_118767-v2	GACGAGGTGCGCTCAGAGAG
LinJ.02.0230_118783-v2	CGCCTTCAAGTGGATTGACG
LinJ.02.0230_118801-v2	AGGCGCTGAAGAACGTGGGA
LinJ.02.0230_118802-v2	GGCGCTGAAGAACGTGGGAC
LinJ.02.0240_120694-v2	AGCGGGAGGACATGGGCAAG
LinJ.02.0240_120708-v2	CGTGGAGCGGTGGCAGCGGG
LinJ.02.0240_120712-v2	AAAACGTGGAGCGGTGGCAG
LinJ.02.0240_120769-v2	TGATGAAGAAGGACGCGCGG
LinJ.02.0240_120772-v2	TGATGATGAAGAAGGACGCG
LinJ.02.0240_120780-v2	CGAGAGCGTGATGATGAAGA
LinJ.02.0250_123008-v2	GTGGCTGCTGGCCTGAGCGG
LinJ.02.0250_123076-v2	TGCCGCTACTGCGACGGGGC
LinJ.02.0250_123137-v2	AGCAGCTGAGACGGAAGACG
LinJ.02.0250_123140-v2	AGCTGAGACGGAAGACGCGG
LinJ.02.0250_123226-v2	CACGGAGTGCACCAGGGCAT
LinJ.02.0250_123232-v2	GTTCGTCACGGAGTGCACCA
LinJ.02.0260_124608-v2	TGACGGTGGACGCGGCGGCG
LinJ.02.0260_124616-v2	CTCGCTGCTGACGGTGGACG
LinJ.02.0260_124691-v2	GATCGTGGAGGGGTGTGCAG
LinJ.02.0260_124781-v2	GTTGGTAGAAAACAACGCCG
LinJ.02.0260_124782-v2	TTGGTAGAAAACAACGCCGA
LinJ.02.0260_124797-v2	GCCGAGGGACCAAACATCGG
LinJ.02.0270_133034-v2	GGCAAAGTCGGCAAGTACAG
LinJ.02.0270_134082-v2	TGACAAGAGGCGAGCGAAGG
LinJ.02.0270_135132-v2	TGCAACGGATGACGACGACG
LinJ.02.0270_135459-v2	GAGGAATCCCAAGAGCGTGG
LinJ.02.0270_135581-v2	GCGAGAAGATGCTGAGGACG
LinJ.02.0270_135734-v2	ACGTGAGGGAGAACATGACA
LinJ.02.0280_143234-v2	GTTGGTCGTGGAGGCGCCAG
LinJ.02.0280_143238-v2	GTCGTGGAGGCGCCAGCGGA
LinJ.02.0280_143239-v2	TCGTGGAGGCGCCAGCGGAG
LinJ.02.0280_143407-v2	CATTCTGGAGGCGAAGGAGG
LinJ.02.0280_143410-v2	GAACATTCTGGAGGCGAAGG
LinJ.02.0280_143413-v2	GGAGAACATTCTGGAGGCGA
LinJ.02.0290_145815-v2	CGCGGGGATGCGCGGGCCGG
LinJ.02.0290_145816-v2	GCGCGGGGATGCGCGGGCCG
LinJ.02.0290_145841-v2	CTGGTGCGTTCTGTCGGGAG
LinJ.02.0290_145963-v2	GCCTCGTAGTGGCATGGGCA
LinJ.02.0290_146165-v2	GGTGGGGCAGACTCGACCAG
LinJ.02.0290_146186-v2	GTTGCAGTTGTGACGCACGA
LinJ.02.0300_148011-v2	TGAGTTCAGGGTCGTGCGGA
LinJ.02.0300_148192-v2	GTTACGGCCGACAAGAACGG
LinJ.02.0300_148281-v2	GGACGTGAACGGCTGCACAG
LinJ.02.0300_148466-v2	AGTGGCGACGGCTCTGGAGG
LinJ.02.0300_148478-v2	GATGGCCGGGACAGTGGCGA
LinJ.02.0300_148708-v2	ACGACGGAGAGGCCGTGCGA
LinJ.02.0310_153942-v2	GTGCGAGACGACAACATCGG
LinJ.02.0310_154073-v2	GGTCGAATCGAGGAGCACAC
LinJ.02.0310_154756-v2	TGGCCGATCGGAAAGCGCAA
LinJ.02.0310_154769-v2	AGCGCAACGGTGCGCAAGAG
LinJ.02.0310_154772-v2	GCAACGGTGCGCAAGAGAGG
LinJ.02.0310_154784-v2	AAGAGAGGAGGCACACGCGC
LinJ.02.0320_158642-v2	GGCAGCATCCGGGAAGCCAG
LinJ.02.0320_158645-v2	AGCATCCGGGAAGCCAGAGG
LinJ.02.0320_158648-v2	ATCCGGGAAGCCAGAGGAGG
LinJ.02.0320_158924-v2	TGCTCGGGAGCGAGATGGCG
LinJ.02.0320_159183-v2	GATGGGGAGCTGCTGCGTGG
LinJ.02.0320_159226-v2	GAACGGCATCGAAATGGCGT
LinJ.02.0330_162425-v2	TGGCGCCGGTACATCAAGAG
LinJ.02.0330_162582-v2	TGTTGGCGCCGACGAAGAAG
LinJ.02.0330_162825-v2	TGTCGCGGTGGAAGATGCCG
LinJ.02.0330_162828-v2	CGCGGTGGAAGATGCCGCGG
LinJ.02.0330_162909-v2	AGAGCTTGTTCGAGTAGAGG
LinJ.02.0330_162978-v2	GCGCGACGCGGAGTCACAGA
LinJ.02.0340_165305-v2	GCGTCCAAGCCAGGAAAGGA
LinJ.02.0340_165309-v2	TGAGGCGTCCAAGCCAGGAA
LinJ.02.0340_165327-v2	CTTCGACGACGAGGCCGCTG
LinJ.02.0340_165511-v2	TGTACAACACGCTGCTGGAG
LinJ.02.0340_165590-v2	GCGGAGGAGTCCGGCGCCGG
LinJ.02.0340_165987-v2	GGATATCCAGAAGGCCAGGG
LinJ.02.0350_167865-v2	CTGAAAGGTCGCCGCAGGAG
LinJ.02.0350_167870-v2	AGGTCGCCGCAGGAGAGGAA
LinJ.02.0350_167871-v2	GGTCGCCGCAGGAGAGGAAC
LinJ.02.0350_167983-v2	CGACGCGTGTGAGAAAGACG
LinJ.02.0350_168218-v2	AAGCGAGGCACGTACCCGAG
LinJ.02.0350_168243-v2	TGCGAAAGCCCTGGCAGAGG
LinJ.02.0360_170397-v2	TTGTACGGCTCCTCCTGCGC
LinJ.02.0360_170407-v2	CATCAAGGACCCCGCGCAGG
LinJ.02.0360_170544-v2	ACGTTGGGGTGGAAGAGCAC
LinJ.02.0360_170563-v2	CCCCAAGTGCGTCTTCACGC
LinJ.02.0360_170599-v2	AGTCCTCCGTAAAGTTGAGG
LinJ.02.0360_170602-v2	CCTCCGTAAAGTTGAGGCGG
LinJ.02.0370_171377-v2	AAGAGAAGGGCCTTGAGCAC
LinJ.02.0370_171423-v2	GCTTAATAGAAAAGCTGTGG
LinJ.02.0370_171426-v2	TAATAGAAAAGCTGTGGAGG
LinJ.02.0370_171431-v2	GAAAAGCTGTGGAGGCGGAG
LinJ.02.0370_171435-v2	AGCTGTGGAGGCGGAGAGGA
LinJ.02.0370_171436-v2	GCTGTGGAGGCGGAGAGGAA
LinJ.02.0380_172560-v2	ACGGTGCGGGATGTGCAGGA
LinJ.02.0380_172561-v2	CACGGTGCGGGATGTGCAGG
LinJ.02.0380_173331-v2	ACTAATGACGGGGGCAGCAG
LinJ.02.0380_174125-v2	AGCAGCGAGATAAAAGGCGG
LinJ.02.0380_174126-v2	GCAGCGAGATAAAAGGCGGA
LinJ.02.0380_174220-v2	GCCAATGAAAGCGGCGGCGA
LinJ.02.0390_178567-v2	TCCCAGGAGAAGTCGAGCAC
LinJ.02.0390_178605-v2	GCTGTGGTAGCCGTACAGGG
LinJ.02.0390_178613-v2	AGCCGTACAGGGCGGCGAAG
LinJ.02.0390_179036-v2	TCGTCAGAAGCGGGCCGAGA
LinJ.02.0390_179155-v2	GGGGATGTTTGGGCATCGGA
LinJ.02.0390_179284-v2	AATGGTAAGGACAAGCACGA
LinJ.02.0400_185015-v2	TTCATGGTGGGTTTGGGCAT
LinJ.02.0400_185054-v2	GCGTGGCCGACGCTCTGGAC
LinJ.02.0400_185098-v2	AGGCAGAGCGGCGTGCGCTG
LinJ.02.0400_185110-v2	ACTACGCGGCAGAGGCAGAG
LinJ.02.0400_185118-v2	CGCCACGGACTACGCGGCAG
LinJ.02.0400_185248-v2	GGCGGCGCTGAACCCGGAGA
LinJ.02.0410_188674-v2	AAGAAACGACGGCAGCAGGA
LinJ.02.0410_189051-v2	TGCCACAGGCGTCGAGGAGC
LinJ.02.0410_189087-v2	GGTGGCGCATCTCATCGAAC
LinJ.02.0410_189090-v2	GGCGCATCTCATCGAACAGG
LinJ.02.0410_189099-v2	CATCGAACAGGCGGAAGCAC
LinJ.02.0410_189111-v2	GGAAGCACAGGCCATGCCCA
LinJ.02.0420_192423-v2	GGCTGGAACTTGGGGTGCAG
LinJ.02.0420_192482-v2	TGCTGACGGCGCAGACGAAC
LinJ.02.0420_192510-v2	TGCCGCCTGGAGGCCAAGAA
LinJ.02.0420_192535-v2	GCAGACAATCGACTGGACGG
LinJ.02.0420_192634-v2	CAACGACAAGTTCACGCAGA
LinJ.02.0420_192708-v2	ACCGATATATCGCACAGAGC
LinJ.02.0430_197298-v2	ATTGTGTTGGCCGGGTGCAC
LinJ.02.0430_197338-v2	CAAGGGTGTCGCGGTCACCG
LinJ.02.0430_197355-v2	GGGCGCGGTCGTGGCGACAA
LinJ.02.0430_197370-v2	GTCGAGGTGGTGTGCGGGCG
LinJ.02.0430_197499-v2	GGCTGCCGTTATGCGGGGAG
LinJ.02.0430_197500-v2	CGGCTGCCGTTATGCGGGGA
LinJ.02.0440_200436-v2	GGGCAGTTGGGCAGAGGTGG
LinJ.02.0440_201803-v2	TCGCCAACAGGTGGGGGAGA
LinJ.02.0440_201804-v2	GTCGCCAACAGGTGGGGGAG
LinJ.02.0440_201904-v2	GTAGGACGCAGAGCTGGACA
LinJ.02.0440_206042-v2	GTGCGTGCAAGCAAAGGCCA
LinJ.02.0440_206043-v2	TGCGTGCAAGCAAAGGCCAG
LinJ.02.0450_211770-v2	GTGCTGCATGACCGCAGCGA
LinJ.02.0450_211771-v2	TGCTGCATGACCGCAGCGAA
LinJ.02.0450_211772-v2	GCTGCATGACCGCAGCGAAG
LinJ.02.0450_211844-v2	GCGCATGACGGTGGCGCAGG
LinJ.02.0450_211961-v2	GCACGCAATGAACGCGAAGA
LinJ.02.0450_212023-v2	ATGAAGGTGAAGGAAGCCAG
LinJ.02.0460_213730-v2	GACACGTCAAACAGCAGCGG
LinJ.02.0460_213733-v2	GAGGACACGTCAAACAGCAG
LinJ.02.0460_213949-v2	GCGTCGTGAGGGGAAGGCGA
LinJ.02.0460_214391-v2	GCCCAGGCGTCAAGAGCGAG
LinJ.02.0460_214449-v2	CGGGGGATGCGCACAGGAAA
LinJ.02.0460_214452-v2	GGGATGCGCACAGGAAACGG
LinJ.02.0470_217665-v2	TGTAGTCGCCAAAGCCGCAG
LinJ.02.0470_217724-v2	GCGGCCTGGAGCGAAAGGCG
LinJ.02.0470_217822-v2	TGTCGCACAAGACGGTGGGC
LinJ.02.0470_217896-v2	TGTGGAACAGACATCCGCGC
LinJ.02.0470_218019-v2	AAGGCGGGCTGCGGCAACCG
LinJ.02.0470_218454-v2	AGCGCATGCGGACAGTGCAG
LinJ.02.0480_221489-v2	CACGGCGGCAGAGCTGGAGA
LinJ.02.0480_221504-v2	GAACGAAGAGCTGCCCACGG
LinJ.02.0480_221528-v2	GCTGCTTCATGGTTGGCAGG
LinJ.02.0480_221553-v2	CTCGACATGGCGCGCTGACG
LinJ.02.0480_221630-v2	GCAGGCGCGTCAGGAGGCTG
LinJ.02.0480_221636-v2	GGAGCAGCAGGCGCGTCAGG
LinJ.02.0490_225072-v2	GCAGAAGCCGCAGGCGGCAG
LinJ.02.0490_225728-v2	GCAGCGTGCGGAGATGGAGC
LinJ.02.0490_226516-v2	GGCGACGGGGAAGTCGGCAC
LinJ.02.0490_226556-v2	TCAGACCGGATGGACGGCGA
LinJ.02.0490_227267-v2	ATCGGCGGCAACAACAGCAG
LinJ.02.0490_227369-v2	GAAACTGTTGGTGTCGGGGA
LinJ.02.0500_236428-v2	GGCGCGGCAAACAGCATCAG
LinJ.02.0500_236457-v2	GTTGGGGGATGCGGCGTCAG
LinJ.02.0500_236549-v2	ACCGAGTGGAAGGCGCGAGG
LinJ.02.0500_236611-v2	GACGGTGACGGACCCGGAAA
LinJ.02.0500_236677-v2	GGCACGGTAGATGGAGAGAG
LinJ.02.0500_236800-v2	GGGTTTGCGAAGGGCAGAGC
LinJ.02.0510_240319-v2	CGAGGACGTCGGGGAGGTGG
LinJ.02.0510_240558-v2	CGCGGCATCATTGTGGAGAA
LinJ.02.0510_240605-v2	GAACCACTGGCCAGTGCAGA
LinJ.02.0510_240696-v2	TAACGCACCACACCAGACAG
LinJ.02.0510_240701-v2	CACCACACCAGACAGAGGAA
LinJ.02.0510_240704-v2	CACACCAGACAGAGGAAAGG
LinJ.02.0520_243525-v2	TCAAGGTGTGCGTGCCGCGC
LinJ.02.0520_243554-v2	ATCGAGGCGCTGGAGGAGGA
LinJ.02.0520_243555-v2	CATCGAGGCGCTGGAGGAGG
LinJ.02.0520_243558-v2	CATCATCGAGGCGCTGGAGG
LinJ.02.0520_243662-v2	AACGGAGTGGCCCCTGGAGA
LinJ.02.0520_243682-v2	GTTCGAGCTGTTGTGCGGGG
LinJ.02.0530_245637-v2	GAAGCAGGAAACAGCTGAGA
LinJ.02.0530_245694-v2	TCGACGGTTCCTCAGAGGGC
LinJ.02.0530_245836-v2	GTTGTATGGCATCGCGTCAG
LinJ.02.0530_245961-v2	AAGACGCCCGTGACGAAGAG
LinJ.02.0530_246063-v2	GTTCACGGCACCCGTGGAGG
LinJ.02.0530_246687-v2	GTGGCGATGGCTCGTGGGGA
LinJ.02.0540_251428-v2	TGCGCTGCAGACAGGCGAGG
LinJ.02.0540_252043-v2	GGCGGCAGCAGTGGAGGAAG
LinJ.02.0540_252080-v2	GGAGTTCGCGCCTGCTGCAA
LinJ.02.0540_252188-v2	GTGCCAGGTGCGCAGTGAAG
LinJ.02.0540_252795-v2	CTGACTCGGGGAGGGCGCGA
LinJ.02.0540_252860-v2	GCGCCACTGGAGCTCAGACG
LinJ.02.0550_269525-v2	CACAGAGCCGCTGACGAAGG
LinJ.02.0550_269529-v2	GAGCCGCTGACGAAGGAGGA
LinJ.02.0550_270852-v2	GGTAGCGACGGAGACGCCGA
LinJ.02.0550_270864-v2	TGCGACGGCGACGGTAGCGA
LinJ.02.0550_271514-v2	GCGGGAAGGAGAAGCGGCAG
LinJ.02.0550_271520-v2	GGGCATGCGGGAAGGAGAAG
LinJ.02.0560_279813-v2	CGAGAGACGCAGAGTGGGAA
LinJ.02.0560_279878-v2	GATCGGTGAGGTGTCGCGAA
LinJ.02.0560_279931-v2	CTGCGTGGTGTAGAGAAGAG
LinJ.02.0560_279948-v2	ACGCAGTGTGCATTGGGAAG
LinJ.02.0560_280136-v2	ATGTGTGGTGCTGGCAGCCA
LinJ.02.0560_280149-v2	CACCACACATAGCAGCGCGG
LinJ.02.0570_282392-v2	GAATGAAGACGGCGGGGCAC
LinJ.02.0570_282398-v2	GACAAGGAATGAAGACGGCG
LinJ.02.0570_282400-v2	TGGACAAGGAATGAAGACGG
LinJ.02.0570_282414-v2	CGGCGGTGGCACGGTGGACA
LinJ.02.0570_282623-v2	GCGAAGGATCGGCAGTGCAC
LinJ.02.0570_282639-v2	TTCTCACCGGGATGCAGCGA
LinJ.02.0580_284675-v2	CGAGGCGACGCTAACAGAGA
LinJ.02.0580_284959-v2	AGCAACGCCAGCGCGACGAA
LinJ.02.0580_284960-v2	GCAACGCCAGCGCGACGAAA
LinJ.02.0580_284990-v2	GTGCGTAGAGGTGGCTCAAG
LinJ.02.0580_285048-v2	GTGACGGGCTTGGGGGACGC
LinJ.02.0580_285049-v2	CGTGACGGGCTTGGGGGACG
LinJ.02.0590_286865-v2	GTTCGTATGAGGCAGCGAGG
LinJ.02.0590_286922-v2	TTCGACAGAGGTGAGTGACG
LinJ.02.0590_286928-v2	AGAGGTGAGTGACGGGGACG
LinJ.02.0590_286935-v2	AGTGACGGGGACGAGGCCGC
LinJ.02.0590_287338-v2	GCGTGACGCAGGAGCTGGAG
LinJ.02.0590_287419-v2	TCCATTGGGAGGAGAAGCCG
LinJ.02.0600_289651-v2	GAGAAAGGGCGGATACCCAG
LinJ.02.0600_289662-v2	CCCGGGTGACCGAGAAAGGG
LinJ.02.0600_289665-v2	TGCCCCGGGTGACCGAGAAA
LinJ.02.0600_289951-v2	GACAGGGGCTGCGGTGCCAG
LinJ.02.0600_290156-v2	TGGGGTCAGGCTGGCAGAGC
LinJ.02.0600_290330-v2	TGGTCGCTGCACGCGGCAAA
LinJ.02.0610_294019-v2	CGCTAGAGGCAGTGATGGCG
LinJ.02.0610_294118-v2	GCCACCAACCACAAGGAGGA
LinJ.02.0610_294119-v2	AGCCACCAACCACAAGGAGG
LinJ.02.0610_294182-v2	CAGTGGGCGTAGAGAGGCAA
LinJ.02.0610_295023-v2	CAACTGTGGGAGTGCAGCGA
LinJ.02.0610_295250-v2	ACTGCGGAAGAGGATGAGGG
LinJ.02.0620_297920-v2	GTGGTGGAGTAGCGGTGCGC
LinJ.02.0620_297979-v2	AGGGGAGCGCGGATGCGCCA
LinJ.02.0620_297986-v2	CGCGGATGCGCCAAGGACAA
LinJ.02.0620_298011-v2	GTACTACCAGGGGTCTGGGG
LinJ.02.0620_298095-v2	GCGCCGCCGAAGAGGAAGAA
LinJ.02.0620_298096-v2	CGCCGCCGAAGAGGAAGAAA
LinJ.02.0630_299834-v2	GGTTGAAGCGGTCGATGCGG
LinJ.02.0630_300593-v2	TGATCGCACGCTGACGGAGG
LinJ.02.0630_300596-v2	TCGCACGCTGACGGAGGAGG
LinJ.02.0630_300866-v2	GGCGGAGTCTGAGCTGGACG
LinJ.02.0630_300875-v2	TGAGCTGGACGAGGATGAGG
LinJ.02.0630_300959-v2	ACGGGTGGCGACGCCTGAGA
LinJ.02.0640_303180-v2	CGTGTCGAACGGATGGAAGA
LinJ.02.0640_303209-v2	AAGCGACTGATGGCAAACAA
LinJ.02.0640_303442-v2	CTTCAAGCGGTACTGTGGCG
LinJ.02.0640_303660-v2	AAATAGACAGAACGAGCCGG
LinJ.02.0640_303661-v2	CAAATAGACAGAACGAGCCG
LinJ.02.0640_303663-v2	ACCAAATAGACAGAACGAGC
LinJ.02.0650_306128-v2	ATCGCAGCTATAAAAGACAA
LinJ.02.0650_345-man	GTCCATCGCAACGTACGTCA
LinJ.02.0650_369_revcom-man	AACCTTGACGTACGTTGCGA
LinJ.02.0650_379-man	CTGCACCAGATGTTCAAGGA
LinJ.02.0650_527-man	CGAAAACGCTGACGATTGCG
LinJ.02.0650_528-man	GAAAACGCTGACGATTGCGT
LinJ.02.0660_1008-man	GGTCATGCTCAACAACGTGT
LinJ.02.0660_1314_revcom-man	GTCCTTCTTTAGCGTAGGAG
LinJ.02.0660_150-man	GTTTGACAGTCTCTCAGCTG
LinJ.02.0660_216_revcom-man	AGCAAAATCCTCACCGAGCT
LinJ.02.0660_589_revcom-man	ACTCCGAGTCACTTGATGGA
LinJ.02.0660_99_revcom-man	AGGCAGAGGGTCTTTCTTGA
LinJ.02.0670_310610-v2	GGACCACGAGCGCAACGGGC
LinJ.02.0670_310750-v2	GGCAGCGGCGCGTGTACGAG
LinJ.02.0670_310751-v2	GCAGCGGCGCGTGTACGAGA
LinJ.02.0670_310754-v2	GCGGCGCGTGTACGAGAGGG
LinJ.02.0670_310757-v2	GCGCGTGTACGAGAGGGCGG
LinJ.02.0670_310877-v2	GGAGGTGCAGAAATCGGAGC
LinJ.02.0680_315140-v2	GAGAAGTACGAGGCCCACCA
LinJ.02.0680_315183-v2	GTTGACGGCGGCGTAGACGA
LinJ.02.0680_315184-v2	AGTTGACGGCGGCGTAGACG
LinJ.02.0680_315195-v2	GTAGCGGTGGGAGTTGACGG
LinJ.02.0680_315349-v2	CGAGGCGGAGGCGGTGAAGA
LinJ.02.0680_315370-v2	GGATAAGGACGAGGTGGGCA
LinJ.02.0690_317808-v2	CACGTCGCCACCCCCCGTAG
LinJ.02.0690_317818-v2	TCTGCGGCGACCTCTACGGG
LinJ.02.0690_317819-v2	ATCTGCGGCGACCTCTACGG
LinJ.02.0690_317889-v2	TAGCCTCTACAAGTGCAAGC
LinJ.02.0690_317892-v2	CCTCTACAAGTGCAAGCAGG
LinJ.02.0690_317900-v2	AGTGCAAGCAGGAGGCAGAG
LinJ.02.0700_319288-v2	GGGAATGAGCTCCAGCGCCA
LinJ.02.0700_319325-v2	GAACGTGAGGCACCTCGGCA
LinJ.02.0700_319326-v2	AACGTGAGGCACCTCGGCAC
LinJ.02.0700_319376-v2	GCCTGCGACGCACCAGCAGC
LinJ.02.0700_319414-v2	CTGAAGGCGCCCGATCGGCA
LinJ.02.0700_319501-v2	GCGCAGACGCCAAGCATCGA
LinJ.02.0710_322874-v2	GACGGCAAACTTCGGGGCGT
LinJ.02.0710_322988-v2	GGCTGGTGGAACACTACGAG
LinJ.02.0710_322989-v2	GCTGGTGGAACACTACGAGA
LinJ.02.0710_323024-v2	TGAGTCGTGAAGGGCGGCGC
LinJ.02.0710_323132-v2	GTCATCCACGACGAGCGAGG
LinJ.02.0710_323190-v2	CGCGACGGCTCAGAAGGAAG
LinJ.02.0720_45-man	GTGTGTTTTGTGGAGGATGG
LinJ.02.0720_61_revcom-man-man	TCCTCCACAAAACACACACG
LinJ.02.0720_642-man	GGCGGCGCCGGTGTCTGCAG
LinJ.02.0720_645-man	GGCGCCGGTGTCTGCAGTGG
LinJ.02.0720_656_revcom-man-man	GACACCGGCGCCGCCTCGGT
LinJ.02.0720_671_revcom-man-man	AGAGCCTCCACTGCAGACAC
LinJ.02.0730_330113-v2	GGCGCACACCTGCAGTGGTC
LinJ.02.0730_330114-v2	CGGCGCACACCTGCAGTGGT
LinJ.02.0730_330118-v2	ATCGCGGCGCACACCTGCAG
LinJ.02.0730_330229-v2	GTCGCAGCTATAAAAGACGA
LinJ.02.0730_568-man	CTGCACCAGATGTTCAAGGA
LinJ.02.0730_717-man	GAAAACGCTGACGATTGCGT
LinJ.02.0740_1008-man	GGTCATGCTCAACAACGTGT
LinJ.02.0740_1314_revcom-man	GTCCTTCTTTAGCGTAGGAG
LinJ.02.0740_150-man	GTTTGACAGTCTCTCAGCTG
LinJ.02.0740_219-man	TGACTTCACTAATGAGGGCG
LinJ.02.0740_519_revcom-man	GATGCGTCTCTTGACGTGAA
LinJ.02.0740_589_revcom-man	ACTCCGAGTCACTTGATGGA
LinJ.03.0010_4174-v2	GACATTGATGAATTCGAGAG
LinJ.03.0010_4701-v2	AGGATGCGGCCGGGTGTCGG
LinJ.03.0010_4807-v2	TGCTCGTGGCCACAAAGCTG
LinJ.03.0010_4887-v2	TGAGGCCCTGCAGCCGTCAG
LinJ.03.0010_4989-v2	GGGAGCAGCCGCCCAGGAAA
LinJ.03.0010_5041-v2	GTCGTCAAGGGAGTCAACGG
LinJ.03.0020_8078-v2	AAGCAGCCCGATTTCCGAGG
LinJ.03.0020_8169-v2	GAAGCACGAATTTAACGGCG
LinJ.03.0020_8225-v2	AACAGCGTTCTCGCGCGACG
LinJ.03.0020_8258-v2	CAGCTGAAGAGTGGCGAAAG
LinJ.03.0020_8346-v2	TGAGTTCATGACGACTGGAA
LinJ.03.0020_8464-v2	GCAAAGCAAATACAGGGCAA
LinJ.03.0030_10195-v2	CAGATCCAGCTGATGAAGAA
LinJ.03.0030_10267-v2	TTAGCAAAGGCGTTGCGCGA
LinJ.03.0030_10293-v2	CGTCGATAGCAGCACCGGCG
LinJ.03.0030_9834-v2	CACTGCGGGTGTTTGCGAAC
LinJ.03.0030_9835-v2	ACACTGCGGGTGTTTGCGAA
LinJ.03.0030_9900-v2	GATCATGCAGCGCAGCGAGG
LinJ.03.0040_11983-v2	AGCAGGCGTATGTGGTGAAG
LinJ.03.0040_12026-v2	GCTGAAGATGGGTGAAGGCG
LinJ.03.0040_12080-v2	TTGTGATGTCAGGGTTGGCG
LinJ.03.0040_12110-v2	TGCTAGTCTCGTGGTGGACG
LinJ.03.0040_12220-v2	GTTGCACGGGATACCGCCAA
LinJ.03.0040_12271-v2	GTGCAAGCATTTGTTCGGCG
LinJ.03.0050_16016-v2	GTCGACCGACATTTCCGGAA
LinJ.03.0050_16044-v2	ACTTGCGTGGAAAGAGACGC
LinJ.03.0050_16128-v2	CAAAAAAGCGTGCCAGCGGG
LinJ.03.0050_16132-v2	TCGGCAAAAAAGCGTGCCAG
LinJ.03.0050_16218-v2	GGATCTGCAGAGATGGGCGG
LinJ.03.0050_16239-v2	AGGCGGTGTCTGCCTGGAAC
LinJ.03.0060_18703-v2	ACCCGGGGTAGACGCCAGAG
LinJ.03.0060_18766-v2	TACCGTGACGGAGCGGCAGG
LinJ.03.0060_18999-v2	GACGACGAGGTTGTCAGCGG
LinJ.03.0060_19012-v2	AGGCGACCTCGTCGACGACG
LinJ.03.0060_19032-v2	GGAACTGCCCAGCTTGGCAA
LinJ.03.0060_19168-v2	CAGACATGCGCACACCGCTG
LinJ.03.0070_21422-v2	TCGGCCATGAGGAAGCGAAC
LinJ.03.0070_21521-v2	GTGCCGCTAGTGGATGGCGA
LinJ.03.0070_21563-v2	GGGAAGCTCATTGTCGGCGC
LinJ.03.0070_21876-v2	CAGGCTGAAAAGAGCCACGC
LinJ.03.0070_22002-v2	AAGGTCGTCCGGGGGCGAGA
LinJ.03.0070_22041-v2	CAGACAAGCGCAAGGCGACA
LinJ.03.0080_24670-v2	CACTCATGCAGAAGGCGAAG
LinJ.03.0080_24889-v2	GGAAAGCGCGCGCGAGTCGG
LinJ.03.0080_25006-v2	CTTCCGTGACCAGGTGCAAG
LinJ.03.0080_25051-v2	TGTGCAGGCCGCGATTCAGG
LinJ.03.0080_25152-v2	GGAGATGAACTGCTGCAGGA
LinJ.03.0080_25225-v2	AGATGTGCAGCGATTGGCGC
LinJ.03.0090_27494-v2	TGCCCACGTCACTGAGGAAG
LinJ.03.0090_27532-v2	CTCCCTCTGCAGAGGGACGA
LinJ.03.0090_27539-v2	CCCTCTGCAGAGGGAGGTGG
LinJ.03.0090_27557-v2	GGAGGTGCTCGTTGGCGAGC
LinJ.03.0090_27576-v2	GCGGAGTAGAAAGCCAGCGC
LinJ.03.0090_27638-v2	CTACACGATCGCGCCACCGG
LinJ.03.0100_29877-v2	GTAGAAGACGACGCCGCAGA
LinJ.03.0100_30630-v2	GGTGCGGGAGAGGGAGACGA
LinJ.03.0100_30639-v2	GGTGCTGCTGGTGCGGGAGA
LinJ.03.0100_30640-v2	GGGTGCTGCTGGTGCGGGAG
LinJ.03.0100_30880-v2	CGCACCACACAATGGAGGGG
LinJ.03.0100_30893-v2	GGAGGGGCGGTTGATGGCGG
LinJ.03.0110_33129-v2	AAGTTCAGCAGCTGCAGGGA
LinJ.03.0110_33324-v2	TTTGGTGTCGCCAACGACGA
LinJ.03.0110_33340-v2	CACCAAAGACGGCAAAGACA
LinJ.03.0110_33974-v2	AGGCAGGCGAGGGGAAGGGA
LinJ.03.0110_33978-v2	GGCGAGGCAGGCGAGGGGAA
LinJ.03.0110_34200-v2	GACGCCCTGCGAGAGAGCGA
LinJ.03.0120_36374-v2	GGCGCGAGTCGTTCATGGGA
LinJ.03.0120_36521-v2	GGCACGTGATGGAGCCGACA
LinJ.03.0120_36536-v2	CACGTGCCGCCTAGAGAAAA
LinJ.03.0120_36542-v2	CCGCCTAGAGAAAACGGCCA
LinJ.03.0120_36546-v2	CTAGAGAAAACGGCCACGGA
LinJ.03.0120_36609-v2	GCGTACCGTCATCTGCGCAT
LinJ.03.0130_37795-v2	CGCCGTACCGGCCACCAGGG
LinJ.03.0130_37849-v2	AGTGGAAGACGTTGTCCGGC
LinJ.03.0130_37897-v2	GGAGCGCCTGCGCTGTAACG
LinJ.03.0130_37903-v2	CCTGCGCTGTAACGAGGAAG
LinJ.03.0130_37985-v2	GGCGCCACGCTTGCAGCCGG
LinJ.03.0130_37991-v2	ACGCTTGCAGCCGGGGGCAG
LinJ.03.0140_39646-v2	GTCGGTGGGGCACTTGGCGT
LinJ.03.0140_39674-v2	ACTGAAACTCGCGGCCACCG
LinJ.03.0140_39722-v2	GAAGCGCAAGCCGTTGCCGA
LinJ.03.0140_39812-v2	GCCGAGCATGTGGGAGAGGG
LinJ.03.0140_39960-v2	TGCCCGTAGCCGAAGAGCAG
LinJ.03.0140_39974-v2	CTACGGGCACACCCTGCAGA
LinJ.03.0150_41472-v2	TGCCAGCAGATGCTCAAGGA
LinJ.03.0150_41506-v2	AACCAAGCGAGGAGTCGAGC
LinJ.03.0150_41594-v2	GAGTGTCGGCAAGGTTACGA
LinJ.03.0150_41681-v2	GCGCAAGGAGGATGAGAAGA
LinJ.03.0150_42002-v2	AGAGCAGGAGATCGTCGCGG
LinJ.03.0150_42046-v2	TGCTGGCCACCGATGTCGAG
LinJ.03.0160_44532-v2	GACGATGCCGCCTGTGGCTA
LinJ.03.0160_44539-v2	GGCTGGGCCGTAGCCACAGG
LinJ.03.0160_44542-v2	GAAGGCTGGGCCGTAGCCAC
LinJ.03.0160_44701-v2	GATGCACAAATGGCAGCCGA
LinJ.03.0160_44727-v2	CCGAGAGAGCGCCACTGCAG
LinJ.03.0160_44731-v2	GAGAGCGCCACTGCAGAGGC
LinJ.03.0170_45697-v2	TGGCGGCGGTAGACGACGAA
LinJ.03.0170_45829-v2	CGACGACGATAATAAAGGGA
LinJ.03.0170_46094-v2	GTGTACAACATGCGGCAGAG
LinJ.03.0170_46205-v2	CAGGCACCCGTGAAGGACGA
LinJ.03.0170_46265-v2	GGGCGTGACAGGGACGCCAA
LinJ.03.0170_46357-v2	GCTAGGGAGCACCACAGCGA
LinJ.03.0180_48435-v2	TGCGGGTTTGGGTACATCAG
LinJ.03.0180_48484-v2	AGTGGAACTTCGAGCTGGAC
LinJ.03.0180_48602-v2	TGCCCAGGAGGTGATCGCCG
LinJ.03.0180_48614-v2	GGATGTACACGTTGCCCAGG
LinJ.03.0180_48617-v2	AGCGGATGTACACGTTGCCC
LinJ.03.0180_48635-v2	CGACCTGCGGGTCCTCGAAG
LinJ.03.0190_50753-v2	GCTCGCGAGGAAGGCTGTGG
LinJ.03.0190_50756-v2	CGCGAGGAAGGCTGTGGAGG
LinJ.03.0190_51301-v2	GGTCGAGCCGGTGAAGACGA
LinJ.03.0190_51313-v2	GGTAAAGACGCGGGTCGAGC
LinJ.03.0190_51422-v2	TGTCGGCAGAGGGGTGGACG
LinJ.03.0190_51466-v2	GAACTCGAAAGCGCCACGGA
LinJ.03.0200_54103-v2	GCAGCGAGGACACGGCGCGC
LinJ.03.0200_54185-v2	TCTTGGGTCGGAAGAAGAGG
LinJ.03.0200_54350-v2	CACGGTGCAGTACCTTGCAG
LinJ.03.0200_54419-v2	GACTGAGCCCGAAGTCGCAC
LinJ.03.0200_54500-v2	ACCGGAGATCATCCTCGACG
LinJ.03.0200_54563-v2	GGCGCAGCAGCAGCTCACCG
LinJ.03.0210_56294-v2	GACGCCTTGATAAAGTGCGC
LinJ.03.0210_56329-v2	CCCGCTCAAGGAGAAGCAGA
LinJ.03.0210_56353-v2	CGTCACCGCCGGAGGAGAAG
LinJ.03.0210_56400-v2	CCAAGCGGCTGGAGGGCCAG
LinJ.03.0210_56668-v2	TGGCGAGATGACCCAGCGAA
LinJ.03.0210_56746-v2	TCGCCAGCTGGAAACTGGCG
LinJ.03.0220_58576-v2	CGTACACAGTGGACACGAGG
LinJ.03.0220_59020-v2	CCATGATGTGGGCGAGGGGA
LinJ.03.0220_59098-v2	AGGTGTCCATCAGTGTGCGC
LinJ.03.0220_59156-v2	GGGACAGCGACGAAGACGAA
LinJ.03.0220_59363-v2	TACGCGATGCTCAGTGGCGG
LinJ.03.0220_59386-v2	CCTGCGTGGACTCCGAGAGC
LinJ.03.0230_63362-v2	GCTTCAGCGGCAGCAAGGAG
LinJ.03.0230_63378-v2	GGAGCGGGACCGCATTGAGC
LinJ.03.0230_63411-v2	CTGCGGCGTCGTACACAAGA
LinJ.03.0230_63430-v2	GCAGGCAATCTTCAGCTCGG
LinJ.03.0230_63515-v2	TCGGCTATAACCGTATAAGA
LinJ.03.0230_63597-v2	CGAGGCAGTGGCCCGGCAGA
LinJ.03.0240_107_revcom-man	ACCTTGAACTTGGTGGCGCT
LinJ.03.0240_135-man	GGTCGTGAACGACAAGAAGA
LinJ.03.0240_180_revcom-man	GATGGAGCGCTCGATCTTGT
LinJ.03.0240_206_revcom-man	ACGGCGATCTTCTTCACGGA
LinJ.03.0240_26_revcom-man	TTCAGGGTCTTAATCTCACG
LinJ.03.0240_6-man	GCGTGAGATTAAGACCCTGA
LinJ.03.0250_66165-v2	AGGCGGTGGCGCATCGGTGG
LinJ.03.0250_66171-v2	CGAGGCAGGCGGTGGCGCAT
LinJ.03.0250_66243-v2	CAGCACAGGGTACAGCGGAG
LinJ.03.0250_66410-v2	TGCGAAGAGAAGCGGGCAGG
LinJ.03.0250_66413-v2	TACTGCGAAGAGAAGCGGGC
LinJ.03.0250_66418-v2	GCGGGTACTGCGAAGAGAAG
LinJ.03.0260_1001-man	AGCTGGAGGCACAGGTGGCA
LinJ.03.0260_1937-man	AGCTGGAGGCACAGGTGGCA
LinJ.03.0260_2639-man	AGCTGGAGGCACAGGTGGCA
LinJ.03.0260_2756-man	AGCTGGAGGCACAGGTGGCA
LinJ.03.0260_3107-man	AGCTGGAGGCACAGGTGGCA
LinJ.03.0260_3458-man	AGCTGGAGGCACAGGTGGCA
LinJ.03.0270_76033-v2	GGTCGTAGCCGAGACGGGCG
LinJ.03.0270_76039-v2	GCTATGGGTCGTAGCCGAGA
LinJ.03.0270_76182-v2	CGGGTGGTGGGCACGTCGAA
LinJ.03.0270_76695-v2	GACAGGACCGGTGACGACGG
LinJ.03.0270_77187-v2	GGGAGGACGCACAGGTGCAG
LinJ.03.0270_77204-v2	GATGCAGCACATGGGCAGGG
LinJ.03.0280_79453-v2	GACCGAGCATGGAGCTGGCA
LinJ.03.0280_79604-v2	AGCGCGGGACGCAGATGGGG
LinJ.03.0280_79619-v2	AGTCAAACAGGCCGCAGCGC
LinJ.03.0280_79685-v2	AGAGGCTCAGAGGCAGCCAG
LinJ.03.0280_79766-v2	AGTAGAGGTAGGCGTCGAAG
LinJ.03.0280_79933-v2	AAGAAGACCAGCACGAAGAG
LinJ.03.0290_86828-v2	CTAGCGCTGGAGGCAAGCAG
LinJ.03.0290_86915-v2	GTGGATAGCAGCAGGAGCGC
LinJ.03.0290_87350-v2	GAAAGCGTACCAGATGGGAC
LinJ.03.0290_87417-v2	GCTGGAGATGATCTTGGGAA
LinJ.03.0290_87931-v2	GAAGGTCACGGAGCCGCAGA
LinJ.03.0290_88364-v2	GAAGTCGGCACCAAGGGCCA
LinJ.03.0300_93202-v2	CGAGCTGGCGACAGAGGAGA
LinJ.03.0300_93304-v2	CACGGCGAGTTCGAAGGTGG
LinJ.03.0300_93595-v2	GACGGCGGATCGCCAGAAGA
LinJ.03.0300_93601-v2	GGATCGCCAGAAGACGGAGA
LinJ.03.0300_93619-v2	GAAGGCGTTGCGCGAAACAG
LinJ.03.0300_93664-v2	CCGACACGGGAGCAAGCAGG
LinJ.03.0310_96630-v2	GGCAGTGCCTCAAGATGCAG
LinJ.03.0310_96802-v2	GAGCGGCCACGACAGCACGG
LinJ.03.0310_96953-v2	GGGCGCGAGCATGCCTGAGA
LinJ.03.0310_97011-v2	CGGGACAGTGTTGGCCGCAA
LinJ.03.0310_97227-v2	TGGAGGACCAGAAGTCGCTG
LinJ.03.0310_97401-v2	GGTGAGAGGACGCCGTCCAG
LinJ.03.0320_99477-v2	TACGACGATGACGACACCGG
LinJ.03.0320_99578-v2	GGAGCGCCGACAGGCGCAAG
LinJ.03.0320_99671-v2	GGAGGAGCTCAAGGCTGCCG
LinJ.03.0320_99674-v2	GGAGCTCAAGGCTGCCGAGG
LinJ.03.0320_99710-v2	GCTGCGCAGGGACAAGAAGA
LinJ.03.0320_99763-v2	CGCATATTGGCGTAGAGGAG
LinJ.03.0330_102895-v2	GTCGGCTGCAGCGGAAGCAG
LinJ.03.0330_102978-v2	ACCATGGGAAGCCATGGCGA
LinJ.03.0330_103275-v2	GGAAGGCGAGATTGCCCAGA
LinJ.03.0330_103584-v2	TGCGACGACCTCGTCGGCAG
LinJ.03.0330_104157-v2	TGGTAGCGGGTCACGACGGG
LinJ.03.0330_104161-v2	AAGCTGGTAGCGGGTCACGA
LinJ.03.0340_111432-v2	GGTGTGTGAGGATCTGGGCA
LinJ.03.0340_111614-v2	GATGGGGGTGTTTGGCCGAG
LinJ.03.0340_111767-v2	GGATGAGGTGGAGTTCGCCG
LinJ.03.0340_111801-v2	TGGACATGACAGACGGCGGG
LinJ.03.0340_112414-v2	AAGGATGGCATTGCCGCGGA
LinJ.03.0340_112415-v2	AAAGGATGGCATTGCCGCGG
LinJ.03.0350_118738-v2	ACACGACCACCTTGCGCGGG
LinJ.03.0350_118773-v2	CTGATGCTGAGAATGACGAA
LinJ.03.0350_118786-v2	TGACGAAGGGGTCGCGGACG
LinJ.03.0350_118970-v2	GCAAAGAAGCCGAGCGGCGT
LinJ.03.0350_118976-v2	CCGAAGGCAAAGAAGCCGAG
LinJ.03.0350_119161-v2	CGGTGCGTTCTGGGTGGCAA
LinJ.03.0360_122121-v2	TGGCGCGGCTGCGTCGAGCG
LinJ.03.0360_122295-v2	GGTCGTCATGATGGTCGCCA
LinJ.03.0360_122316-v2	TGTCGGAGTCGAAGCAATGC
LinJ.03.0360_122326-v2	TTCGACTCCGACAGCGATAG
LinJ.03.0360_122333-v2	GCAATCGCCGCTATCGCTGT
LinJ.03.0360_122355-v2	TTCGGATCTGGTGATCGAGG
LinJ.03.0370_126403-v2	GAGAGCAACACCGACTGCAT
LinJ.03.0370_126734-v2	GGAGACATACAGCAGTGGAG
LinJ.03.0370_126759-v2	CGATAAAGGGGAAGAGAGGA
LinJ.03.0370_126760-v2	ACGATAAAGGGGAAGAGAGG
LinJ.03.0370_126763-v2	ACAACGATAAAGGGGAAGAG
LinJ.03.0370_126771-v2	TACAGAGAACAACGATAAAG
LinJ.03.0380_127984-v2	GTGCGGCAACGTGTCCCAGA
LinJ.03.0380_128024-v2	GCCCTGGCTCTCAACAAGAA
LinJ.03.0380_128025-v2	GCCGTTCTTGTTGAGAGCCA
LinJ.03.0380_128049-v2	AATCGCTCCGTGAAAGCTCG
LinJ.03.0380_128061-v2	AAAGCTCGCGGAAGCTGAAG
LinJ.03.0380_128115-v2	ATCAGGCAGCAACCGCACCG
LinJ.03.0390_132180-v2	TGGCGTTGGAGATGGAGAGC
LinJ.03.0390_132864-v2	GCAGAAGAAGGGCGTCGCCA
LinJ.03.0390_132913-v2	GTGACGGATGCCTGCAAGGA
LinJ.03.0390_133035-v2	GGAGAGCGAGAGGGAAGAGC
LinJ.03.0390_133038-v2	GAGCGAGAGGGAAGAGCCGG
LinJ.03.0390_133164-v2	TCTCATCTGGGGTGTGGCGA
LinJ.03.0400_137573-v2	CACCATTACGGCGGGAGAAG
LinJ.03.0400_138215-v2	CGGCACGGAAGACGATGAAG
LinJ.03.0400_139690-v2	GATGAGGTCGAACACGACGC
LinJ.03.0400_139741-v2	GCAGAGGCTGTCATGGGGCA
LinJ.03.0400_139778-v2	GCTGAAGAGGATGTGTGCCG
LinJ.03.0400_140273-v2	GCTGATGTACGAGGCGGAGG
LinJ.03.0410_129-man	CATCATCTTTGCCCGCTTCC
LinJ.03.0410_139_revcom-man	CAAAGATGATGGGCAGGGTG
LinJ.03.0410_140_revcom-man	GCAAAGATGATGGGCAGGGT
LinJ.03.0410_141_revcom-man	GGCAAAGATGATGGGCAGGG
LinJ.03.0410_150_revcom-man	CAGGAAGCGGGCAAAGATGA
LinJ.03.0410_83_revcom-man	GCGATGTTCTCGGCCGAGGT
LinJ.03.0420_144422-v2	GGTGGGGCGCATCTCGACGC
LinJ.03.0420_144461-v2	GGACTTCTTCTCCAGGAAGC
LinJ.03.0420_144468-v2	TCTCCACGGACTTCTTCTCC
LinJ.03.0420_144477-v2	GAAGTCCGTGGAGACGCTGA
LinJ.03.0420_144480-v2	GTCCGTGGAGACGCTGATGG
LinJ.03.0420_144482-v2	GGCCGCCATCAGCGTCTCCA
LinJ.03.0430_146455-v2	GTCGGCGACGACTTGAGAGA
LinJ.03.0430_146456-v2	GGTCGGCGACGACTTGAGAG
LinJ.03.0430_147401-v2	GGTGGCTGAGGCTGTGGTGG
LinJ.03.0430_148111-v2	GGTGAAGCGTGTGCGTGCAG
LinJ.03.0430_148625-v2	GGTGCGCGCTCAAGACGAGG
LinJ.03.0430_148626-v2	GTGCGCGCTCAAGACGAGGG
LinJ.03.0440_157448-v2	AAGGCGGCGATCGACAGCGG
LinJ.03.0440_157963-v2	TGGTTTGGACAACAGCGAGG
LinJ.03.0440_157969-v2	GGACAACAGCGAGGCGGCGT
LinJ.03.0440_158382-v2	CTCTTCGGAAGCGAAGGAAG
LinJ.03.0440_158634-v2	TGACCCGACGGATGTGGAGG
LinJ.03.0440_158805-v2	TTGATAACGCAGGTAGGCCG
LinJ.03.0450_165797-v2	GATGCCCAAGCGGGCAAGAG
LinJ.03.0450_166085-v2	AACAGCAAAGGTGGTGCCGG
LinJ.03.0450_166088-v2	AGCAAAGGTGGTGCCGGCGG
LinJ.03.0450_166311-v2	AGGAAGACGCGATGGCGCGA
LinJ.03.0450_166330-v2	ACGGCGAGAAGCCCAGCAGG
LinJ.03.0450_166723-v2	GCAACTCGTGGAGAACGAGG
LinJ.03.0460_170980-v2	CGACCGGAGAGGGAGAAGAG
LinJ.03.0460_171012-v2	CGCAGCACAGGAGCGCCAGG
LinJ.03.0460_171135-v2	TCGACTGGAACGTGAGGAGG
LinJ.03.0460_171138-v2	GGCTCGACTGGAACGTGAGG
LinJ.03.0460_171327-v2	GATGATGCGCGCGTCGGAAG
LinJ.03.0460_171328-v2	ATGATGCGCGCGTCGGAAGA
LinJ.03.0470_174934-v2	CGTGACAACGATGCAGGCAG
LinJ.03.0470_175144-v2	GAAAGTGACCACGGCAGAGG
LinJ.03.0470_175675-v2	CGGCCATCAGTGGACAGGAG
LinJ.03.0470_175695-v2	GAAGACCAGACGGGGCACGC
LinJ.03.0470_175705-v2	GGGTCCCGCAGAAGACCAGA
LinJ.03.0470_176170-v2	ACCAACATCAGTGGAGGCGG
LinJ.03.0480_179142-v2	TGCGCTCGAGGATCAGGAAG
LinJ.03.0480_179175-v2	GCATGAGGTAGGGCGCGAGG
LinJ.03.0480_179388-v2	TGAGAAGTGCGGCGCGGAGG
LinJ.03.0480_179389-v2	GAGAAGTGCGGCGCGGAGGA
LinJ.03.0480_179406-v2	GGAGGGCTGCGATGCCGTGG
LinJ.03.0480_179698-v2	AACGCCAACGGCGCGCAGGG
LinJ.03.0490_185196-v2	GCTGGAGGTGCTGCTGAAGG
LinJ.03.0490_185510-v2	GGAGGAAGATGCCGGCGGAG
LinJ.03.0490_185595-v2	TGGAGGAGGTACAGGGGCGC
LinJ.03.0490_185609-v2	GTCGAGGGAGAAGGTGGAGG
LinJ.03.0490_185612-v2	GTTGTCGAGGGAGAAGGTGG
LinJ.03.0490_187635-v2	GGAGATGGATGCCTGGGAGG
LinJ.03.0500_192207-v2	TCAAGGTAGTGGGGCTGGCA
LinJ.03.0500_192906-v2	GCGGGTTGGGCTGATCGAGG
LinJ.03.0500_192909-v2	GGTTGGGCTGATCGAGGAGG
LinJ.03.0500_192910-v2	GTTGGGCTGATCGAGGAGGA
LinJ.03.0500_192911-v2	TTGGGCTGATCGAGGAGGAG
LinJ.03.0500_192912-v2	TGGGCTGATCGAGGAGGAGG
LinJ.03.0510_196818-v2	TGTGGAGATGAGCCTGGACG
LinJ.03.0510_197211-v2	GCAGCGGACAGCAGAGACGG
LinJ.03.0510_197331-v2	CTAAGGTCAGGTGAGGACGG
LinJ.03.0510_197334-v2	CGGCTAAGGTCAGGTGAGGA
LinJ.03.0510_197383-v2	GTAAAGGCGATCACCGGCGG
LinJ.03.0510_199726-v2	GCGATCCAGGAGGATGGCCA
LinJ.03.0520_204294-v2	GCAGCAGCGTGAGCTGGACA
LinJ.03.0520_204300-v2	GCGTGAGCTGGACAAGGTGG
LinJ.03.0520_204555-v2	GCAGTACATGTCCAGTGACA
LinJ.03.0520_204646-v2	AACAGTTCCGGGTTCGTCAG
LinJ.03.0520_204676-v2	GTCGGTATTGCGCCACCGAA
LinJ.03.0520_204827-v2	GAACATCTCGCGGATGACGC
LinJ.03.0530_207310-v2	TCGTGGCAGCGCAATGAAAG
LinJ.03.0530_207313-v2	TGGCAGCGCAATGAAAGAGG
LinJ.03.0530_207457-v2	TGGGGGTAACGTGGATGCCG
LinJ.03.0530_208971-v2	GCGCGGGATCTGACGAGAGC
LinJ.03.0530_208973-v2	GCGGGATCTGACGAGAGCAG
LinJ.03.0530_208976-v2	GGATCTGACGAGAGCAGGGG
LinJ.03.0540_212776-v2	GTGAGGCCCTTGGTGAAGAG
LinJ.03.0540_212777-v2	GGTGAGGCCCTTGGTGAAGA
LinJ.03.0540_213132-v2	GGACGATGAAGGAGCGGAGG
LinJ.03.0540_213142-v2	GGAGCGGAGGAGGATCGGGC
LinJ.03.0540_213587-v2	GATGGACAAAGGACGCGCTG
LinJ.03.0540_213743-v2	TGGCGCTGGGGTGGATACGG
LinJ.03.0550_217700-v2	GCCGGATGAGGTGACGGACG
LinJ.03.0550_217703-v2	GGATGAGGTGACGGACGCGG
LinJ.03.0550_217706-v2	TGAGGTGACGGACGCGGAGG
LinJ.03.0550_217709-v2	GGTGACGGACGCGGAGGCGG
LinJ.03.0550_217725-v2	GCGGCGGCAGTGATGTGCCA
LinJ.03.0550_217872-v2	CGCGTGATCGGCGTCTGTGG
LinJ.03.0560_219035-v2	CGTTACCCCGCGTGGGGCGA
LinJ.03.0560_219042-v2	CCCACGCGGGGTAACGGACA
LinJ.03.0560_219052-v2	GTAACGGACAAGGACGTCGA
LinJ.03.0560_219080-v2	ACTTCCGCAGCAAGATGGGG
LinJ.03.0560_219092-v2	AGATGGGGCGGCAGATGGAG
LinJ.03.0560_219093-v2	GATGGGGCGGCAGATGGAGC
LinJ.03.0570_221664-v2	TGATGACGATGACGACGCGG
LinJ.03.0570_222122-v2	TCGAGCGCTCGAAGCAGGGA
LinJ.03.0570_222685-v2	TAGAGAACGGTGCCGAGGGA
LinJ.03.0570_222777-v2	TGTGAACGGGGGCGACGAAG
LinJ.03.0570_223561-v2	TCCGCGAGAAAGAGGCGGGG
LinJ.03.0570_223564-v2	TATTCCGCGAGAAAGAGGCG
LinJ.03.0580_226014-v2	ATTACTAGAGATGCGCGCGG
LinJ.03.0580_226041-v2	GCATGATCCACGACCACCAG
LinJ.03.0580_226423-v2	CGACCACGTGCAGGGAGGCG
LinJ.03.0580_226446-v2	GCGGAATGGGTAGTCCGACA
LinJ.03.0580_226522-v2	GAAGGAGCTCGTGCGGCAGG
LinJ.03.0580_226624-v2	GGGCTTGACGGCGGAGGAGA
LinJ.03.0590_228227-v2	CAGGGTTGGAGCTCTCGGCA
LinJ.03.0590_228245-v2	CCAGGCGAATGGAGTCGGCA
LinJ.03.0590_228338-v2	GGCTTGACTTACCGGAACCG
LinJ.03.0590_228716-v2	GAAAGGCGTCGTCGAGGTGG
LinJ.03.0590_228777-v2	GACGTGGTCTGCTGCACCAG
LinJ.03.0590_228778-v2	GGACGTGGTCTGCTGCACCA
LinJ.03.0600_230258-v2	GCCGAGGGAGTTGGCGAAGA
LinJ.03.0600_230273-v2	GTCGCGTGTGAGGTAGCCGA
LinJ.03.0600_230489-v2	CAGCAGGTAGGGCATCGGCG
LinJ.03.0600_230511-v2	GGAAGAGAAACTCCGCGGCA
LinJ.03.0600_230665-v2	GTGACCGTGGCGTCGAGGAG
LinJ.03.0600_231313-v2	GTGGGGCTCCACGCTTGAGA
LinJ.03.0610_233833-v2	ACGGCTCCGTGGTGGGGCTA
LinJ.03.0610_233956-v2	CGAGGGGCGCGATGGAGAGA
LinJ.03.0610_233972-v2	AGGAGGACGACGATGACGAG
LinJ.03.0610_233974-v2	GGAGGAGGACGACGATGACG
LinJ.03.0610_234074-v2	ACAGAAAGTGCGAGCCGCGA
LinJ.03.0610_234077-v2	GAAAGTGCGAGCCGCGAAGG
LinJ.03.0620_235841-v2	CGGCGTAGAGGGGGCGGAGA
LinJ.03.0620_235850-v2	CGAAGCGGGCGGCGTAGAGG
LinJ.03.0620_235851-v2	TCGAAGCGGGCGGCGTAGAG
LinJ.03.0620_235954-v2	GTCGTAGTAGAGCAGCGGAG
LinJ.03.0620_236228-v2	GGCTGTCGGTGACGACGGAG
LinJ.03.0620_236229-v2	GCTGTCGGTGACGACGGAGA
LinJ.03.0630_239955-v2	GTGAGAAGCATGCGATGTGG
LinJ.03.0630_239977-v2	CACGGATGCGTACGAGGCGG
LinJ.03.0630_240829-v2	AGAGCACAACGAAGAAGGCG
LinJ.03.0630_240957-v2	GGCGGCGGCGTAGATGGCCA
LinJ.03.0630_241116-v2	CAGTGAGGCAAGCGCTACAC
LinJ.03.0630_241178-v2	AGCAGCGGAAGTGGTCACGC
LinJ.03.0640_244261-v2	GGAGCGGCAAAGACGCCAGG
LinJ.03.0640_244262-v2	CGGAGCGGCAAAGACGCCAG
LinJ.03.0640_244263-v2	GCGGAGCGGCAAAGACGCCA
LinJ.03.0640_244758-v2	GAAGATGCCCGGCACGGCGA
LinJ.03.0640_244969-v2	ATACGGCGTAGAGGGGGCAG
LinJ.03.0640_245104-v2	CAAGGACCACAACATGGGCG
LinJ.03.0650_247597-v2	GGTGCGACGCTAGTGCACAA
LinJ.03.0650_247601-v2	CGACGCTAGTGCACAAAGGA
LinJ.03.0650_247704-v2	TAATCGGGGTAGCCCAGCGG
LinJ.03.0650_247924-v2	CCGGGTGTCGAGAAGCGAAC
LinJ.03.0650_247977-v2	AACGGCGATAATTCAACGGG
LinJ.03.0650_248385-v2	GGGTCTAGCATGCGTCGAAC
LinJ.03.0660_259470-v2	GATCGAGACCGTCGCGACAC
LinJ.03.0660_259503-v2	CATGCGGGCACTGCTGGAGC
LinJ.03.0660_259560-v2	TCAACGAATCAACGGCGCAC
LinJ.03.0660_259588-v2	GCCTTGGACCACCGATACGG
LinJ.03.0660_259591-v2	TTGGACCACCGATACGGCGG
LinJ.03.0660_259863-v2	TGTGGAGGGCTTCGCGGAAC
LinJ.03.0670_263334-v2	GCAGAGCGGTGGAGCTCCAG
LinJ.03.0670_263401-v2	GGTCGTGCAAGAGGCCAAGG
LinJ.03.0670_263561-v2	GAGCAGGGAACCGAGCGAGG
LinJ.03.0670_265052-v2	GAAGACGTGCTCGGCGAAGA
LinJ.03.0670_266374-v2	GCGGCTGCGCAAGGTGAAGA
LinJ.03.0670_266528-v2	GCCCGGTGGCTGACAAGAAG
LinJ.03.0680_271006-v2	GGTGCAGGACGCACACCGAG
LinJ.03.0680_271294-v2	CGAGGACGGGGCGATGGACA
LinJ.03.0680_272139-v2	GGGCGACGTGACCCGAACGA
LinJ.03.0680_273327-v2	GAAGGCGGCGAGGACGGAAG
LinJ.03.0680_273883-v2	GAGAGCCGTTCAGGGCGAAG
LinJ.03.0680_275494-v2	TAGCGTCAGCGGCAACGGAG
LinJ.03.0690_279566-v2	GAGGGGTGGCAACCGGAGGA
LinJ.03.0690_279670-v2	CATATGTGTACCCGGCGGCG
LinJ.03.0690_279729-v2	CGTCATCGTTGAGGCCGAAG
LinJ.03.0690_279773-v2	GAGGAGGTGGAGCCGTACAC
LinJ.03.0690_279789-v2	CAAGATGCTGAAGCGCGAGG
LinJ.03.0690_279852-v2	TGTGGCGGCGGGCGACGCGA
LinJ.03.0700_281475-v2	CGGCGCAAAGGTACGCGCGA
LinJ.03.0700_281715-v2	CGACGCCGCAGAGTTGGAGG
LinJ.03.0700_281719-v2	GCCGCAGAGTTGGAGGCGGG
LinJ.03.0700_282034-v2	GACGTGGAAGGCGGCACAAA
LinJ.03.0700_282323-v2	TCAGCGCCCGAGTCAGGAAG
LinJ.03.0700_282450-v2	GTTCATCAGTGCCAGCGACA
LinJ.03.0710_285648-v2	TAAGCTGCGTAGCGGGGAGG
LinJ.03.0710_285794-v2	TCGCGCGATCGAGGGGGCAG
LinJ.03.0710_285801-v2	GACTGCGTCGCGCGATCGAG
LinJ.03.0710_285802-v2	CGACTGCGTCGCGCGATCGA
LinJ.03.0710_285998-v2	GCTGGTACAGGTACTCGGCG
LinJ.03.0710_286001-v2	GGTACAGGTACTCGGCGAGG
LinJ.03.0720_287669-v2	GGAAGGCTTCAGCGCTGAGG
LinJ.03.0720_287672-v2	GAGGGAAGGCTTCAGCGCTG
LinJ.03.0720_287686-v2	TACGCGTGTCTGCGGAGGGA
LinJ.03.0720_287690-v2	GTTCTACGCGTGTCTGCGGA
LinJ.03.0720_287753-v2	GCGTGCACTCATCACGGGCG
LinJ.03.0720_287769-v2	GGCGCGGCGCTCCTGCGGGC
LinJ.03.0730_288936-v2	GAGGCCGCCGATGACGACGA
LinJ.03.0730_288939-v2	GCCGCCGATGACGACGAAGG
LinJ.03.0730_289172-v2	GGGAGCGGATGGAGCAGGAG
LinJ.03.0730_289177-v2	GGAACGGGAGCGGATGGAGC
LinJ.03.0730_289662-v2	CTGGCGGTGGCGAAGACAGA
LinJ.03.0730_289663-v2	TCTGGCGGTGGCGAAGACAG
LinJ.03.0740_291687-v2	GGAAGCCAAAGAGGAGAAGG
LinJ.03.0740_291690-v2	GACGGAAGCCAAAGAGGAGA
LinJ.03.0740_291696-v2	CCGGAGGACGGAAGCCAAAG
LinJ.03.0740_291708-v2	TCGCGGAAAGGGCCGGAGGA
LinJ.03.0740_291712-v2	AGGTTCGCGGAAAGGGCCGG
LinJ.03.0740_291715-v2	GCGAGGTTCGCGGAAAGGGC
LinJ.03.0750_293537-v2	GCTCGACGAAGACGACGTGG
LinJ.03.0750_293540-v2	CGACGAAGACGACGTGGCGG
LinJ.03.0750_293543-v2	CGAAGACGACGTGGCGGCGG
LinJ.03.0750_293705-v2	CGGGTACGCGACGCGCGGAA
LinJ.03.0750_293706-v2	GGGTACGCGACGCGCGGAAG
LinJ.03.0750_294278-v2	GAAGACAACCTCGCCGGCCG
LinJ.03.0760_296575-v2	GAAGGCAGCGACCGCGACAG
LinJ.03.0760_296792-v2	ACAGCGGCGCGTTAGCGGAG
LinJ.03.0760_296793-v2	CAGCGGCGCGTTAGCGGAGA
LinJ.03.0760_297485-v2	TGTGGGGATAGCGGACGAGG
LinJ.03.0760_297924-v2	TGGAAGCAAGGCGTTCTCGA
LinJ.03.0760_298000-v2	TACGCGAGGGATGGCGGCAA
LinJ.03.0770_302620-v2	GTGGACGAGGCACTGCGAGG
LinJ.03.0770_303812-v2	CGGAGGAGGGAAGACGCGAG
LinJ.03.0770_303813-v2	GGAGGAGGGAAGACGCGAGA
LinJ.03.0770_303817-v2	GAGGGAAGACGCGAGAGGGC
LinJ.03.0770_304050-v2	CTGGTAGAGGCGCACAAGGA
LinJ.03.0770_304051-v2	TGGTAGAGGCGCACAAGGAA
LinJ.03.0780_306917-v2	GCGAGGAACGGTGGTGGCAA
LinJ.03.0780_306918-v2	GGCGAGGAACGGTGGTGGCA
LinJ.03.0780_306956-v2	GGAGTAGGCTCGAGCAGCAG
LinJ.03.0780_307059-v2	GCAGAGGTCGTCGCAGGACA
LinJ.03.0780_307089-v2	GGAGGACGTCGACGGCACAG
LinJ.03.0780_307410-v2	AGGGGCGTCGGCAACGGCCG
LinJ.03.0790_310787-v2	ATGGTGGGGCTGCCAGGGCG
LinJ.03.0790_310792-v2	TGTGCATGGTGGGGCTGCCA
LinJ.03.0790_311460-v2	CAACGCCAAGAAGTTGCAAG
LinJ.03.0790_311477-v2	AAGGGGTGCAGGATGCGCAT
LinJ.03.0790_311482-v2	GTGCAGGATGCGCATGGGGC
LinJ.03.0790_312456-v2	AAGGGTGATGGCGAATTCAG
LinJ.03.0800_318709-v2	GAGGACGCTACTGGAGGACG
LinJ.03.0800_318851-v2	GGAAAGCGTCGACGACCGGG
LinJ.03.0800_318881-v2	GAGCACGCAAGCAAGTGGGG
LinJ.03.0800_318999-v2	CGAGCAGGAGGCACAGACAC
LinJ.03.0800_319005-v2	GGAGGCACAGACACAGGAGC
LinJ.03.0800_319009-v2	GCACAGACACAGGAGCAGGG
LinJ.03.0810_322379-v2	TGCTCGAAGACGAGGCGTGG
LinJ.03.0810_322428-v2	TGCAGAGACGACGGCAGCGA
LinJ.03.0810_324277-v2	TATCGGCAGGGTGACGGAGC
LinJ.03.0810_325535-v2	GTGGCCGTGGCGGTCAAAAA
LinJ.03.0810_325710-v2	TCACCGGTGTCGGAGGAGGA
LinJ.03.0810_325718-v2	GTCGGAGGAGGACGGTGCGT
LinJ.03.0820_427_revcom-man	TGTCTCTGTGGGTGGGTATG
LinJ.03.0820_428_revcom-man	GTGTCTCTGTGGGTGGGTAT
LinJ.03.0820_429_revcom-man	TGTGTCTCTGTGGGTGGGTA
LinJ.03.0820_434-man	GCATGATCTTCTTCACCGTG
LinJ.03.0820_438_revcom-man	CATGCTGTTTGTGTCTCTGT
LinJ.03.0820_439_revcom-man	TCATGCTGTTTGTGTCTCTG
LinJ.03.0830_334233-v2	GCAGCGCGCGGAGATGAAAG
LinJ.03.0830_336326-v2	GAAGCCAATGAGGTCGGCGA
LinJ.03.0830_337388-v2	AGAGGCGGTACTGCAGGAGA
LinJ.03.0830_337447-v2	CTGATGGAGCTCGAGCGGGA
LinJ.03.0830_337448-v2	GCTGATGGAGCTCGAGCGGG
LinJ.03.0830_337478-v2	GGGGTGCGTCCGCGATAAGG
LinJ.03.0840_342279-v2	CGTCACGAGAGCGCGGAAGG
LinJ.03.0840_342596-v2	CCGCGGAGACGAAGCGGCGT
LinJ.03.0840_342665-v2	AGCAGCCCTGGCCAGAGAGA
LinJ.03.0840_342727-v2	GCGAGGCCAGAGAAGTCCCA
LinJ.03.0840_344403-v2	TGGAGAAGGCGGGCGTGCGT
LinJ.03.0840_344417-v2	GGAAGAGGAAGACCTGGAGA
LinJ.03.0850_347442-v2	CAGCGTTGGTGGCAGAGGGG
LinJ.03.0850_347445-v2	TAGCAGCGTTGGTGGCAGAG
LinJ.03.0850_347446-v2	GTAGCAGCGTTGGTGGCAGA
LinJ.03.0850_347661-v2	GGACTACAGAGAGCCGGCCG
LinJ.03.0850_348657-v2	GCAGACGCGGAGGGAGAAGG
LinJ.03.0850_348905-v2	GCCGCGTGTGAAAGCAGCGA
LinJ.03.0860_353712-v2	AGGGGTTGATGTAGCGGCGA
LinJ.03.0860_354594-v2	GTACACGGTGGTAGTGGAGC
LinJ.03.0860_354897-v2	TCAGGGCGACGCAGCAGGCG
LinJ.03.0860_355378-v2	TTCCGCCAGCCGAGAGCGGA
LinJ.03.0860_355579-v2	TGGGGTAAGTATCGCCGAGG
LinJ.03.0860_355602-v2	CGAAGGCGACGGAATGGCTG
LinJ.03.0870_358996-v2	ACCAGCGACGATGATGCAGG
LinJ.03.0870_359464-v2	GACGATGACGTCAACGGGAG
LinJ.03.0870_359822-v2	GCTTCGACGCGGACGTGAAC
LinJ.03.0870_359828-v2	ACGCGGACGTGAACAGGACG
LinJ.03.0870_359861-v2	TCGCGGCTGTGGAGAGAAAG
LinJ.03.0870_359864-v2	CGGCTGTGGAGAGAAAGAGG
LinJ.03.0880_363202-v2	GAAAGTGCGCGCACGCAAGA
LinJ.03.0880_363269-v2	GTGGTAGATGACCTCGCCGC
LinJ.03.0880_363285-v2	GTCGAGAACGGCTTTGCCGG
LinJ.03.0880_363363-v2	TGCTCTCGATGCTGGCGGAA
LinJ.03.0880_363375-v2	TGGCGGAAGGGCTGCACAAG
LinJ.03.0880_363400-v2	CACGGACGGTGAGGGAGAGG
LinJ.03.0890_365387-v2	GGTGATCAAGGATGCCGAGA
LinJ.03.0890_365430-v2	AGGTGCCGGATGGCAAGAAG
LinJ.03.0890_365501-v2	GGGCTACGGGATGCTGTCGA
LinJ.03.0890_365531-v2	CGTCGAGTCTGTGTCGGCGA
LinJ.03.0890_365643-v2	GCCGATGTGTACGACGTCGA
LinJ.03.0890_365645-v2	CGATGTGTACGACGTCGACG
LinJ.03.0900_366881-v2	GCTGAATATCATGGAAGCGT
LinJ.03.0900_367057-v2	ACAGACACGCCGCTTCGAAC
LinJ.03.0900_367066-v2	CGAGGCGAACCGGTTCGAAG
LinJ.03.0900_367076-v2	GCACCATGTTCGAGGCGAAC
LinJ.03.0900_367189-v2	GAAACCACATCGCCATGCCC
LinJ.03.0900_367201-v2	CCATGCCCAGGAGGATGAAG
LinJ.03.0910_368967-v2	GCGCCGGCGGACGTGAACGA
LinJ.03.0910_369099-v2	CCATCGAACAGAAGGTGACA
LinJ.03.0910_369554-v2	CAGTGAAACTGTTCGCGGAC
LinJ.03.0910_369555-v2	GCAGTGAAACTGTTCGCGGA
LinJ.03.0910_369634-v2	GCAGCGTGAAGTCGTCGCTG
LinJ.03.0910_369890-v2	TTGATTGGCGGGCGTGTCAG
LinJ.03.0920_371363-v2	GGCGGCAACAATCAAGGTGG
LinJ.03.0920_371381-v2	GCGGATGAGCTGCAGTCGGG
LinJ.03.0920_371604-v2	TGTCGCCTCTGACAAGGGCG
LinJ.03.0920_371665-v2	GCCTGATGCGAAGGAGGCGG
LinJ.03.0920_371809-v2	GGCGTCATAGTGCGATGACG
LinJ.03.0920_371829-v2	AGGTCGGCTGTGCGGACCCG
LinJ.03.0930_374189-v2	TGGTTGACGTGAAAGTGAAG
LinJ.03.0930_374291-v2	GAGATCGGCAGGCGCATCGA
LinJ.03.0930_374520-v2	GTCGAGAGGGAAGCACCAGA
LinJ.03.0930_374867-v2	CCGCGTATTGTGGACCGCAA
LinJ.03.0930_374883-v2	TACGCGGATCGAATGGGAGG
LinJ.03.0930_374884-v2	ACGCGGATCGAATGGGAGGA
LinJ.03.0940_376358-v2	GCAATGGGGTCACGCCAATA
LinJ.03.0940_376359-v2	CAATGGGGTCACGCCAATAC
LinJ.03.0940_376385-v2	CGAAAGAACGGCTGGTGGGC
LinJ.03.0940_376389-v2	GGAGCGAAAGAACGGCTGGT
LinJ.03.0940_376397-v2	GAGGAGACGGAGCGAAAGAA
LinJ.03.0940_376410-v2	AAGCTACTGCTCTGAGGAGA
LinJ.03.0950_377219-v2	AGGGATGCAGCATCGTCGAG
LinJ.03.0950_377278-v2	GGCAGTGGATTCTGCAAGGA
LinJ.03.0950_377436-v2	GGAAAATAAACGACACGGGC
LinJ.03.0950_377628-v2	AGGTGCGGGCAAGGATGCCA
LinJ.03.0950_377667-v2	GGCCGACCGGGTCGTTTCGA
LinJ.03.0950_377688-v2	TGTGAGCAAAGGGCGCAGCG
LinJ.03.0960_378929-v2	GGCAATAGAGGCGATGACGG
LinJ.03.0960_378950-v2	GGGTATTCAGCGAATGAAAG
LinJ.03.0960_378970-v2	CGCACGGATATGAAGGAAGA
LinJ.03.0960_378971-v2	GCGCACGGATATGAAGGAAG
LinJ.03.0960_379100-v2	CTTTGCGTGTGATGGTGTGG
LinJ.03.0960_379421-v2	GGTAACGCCCAACGAAGCAA
LinJ.03.0970_108-man	AAAGGTGGTGGATTACCTGC
LinJ.03.0970_1440_revcom-man	TTGACTGACGTTGCGCACAT
LinJ.03.0970_208_revcom-man	TGTAGTACGCTAGAAGGCCA
LinJ.03.0970_436-man	GACGCCGTTAACTGCATCAT
LinJ.03.0970_507-man	GTGGCTGATTGTGCTCAACA
LinJ.03.0970_856_revcom-man	CGGTGCAGTTGAGATTGAAG
LinJ.03.tRNA1_27_revcom-man	TGCGCTCTACCGACTGAGCT
LinJ.03.tRNA1_29-man	GGCTCTTAACCGTGTGGTCG
LinJ.03.tRNA1_30-man	GCTCTTAACCGTGTGGTCGT
LinJ.03.tRNA1_44-man	GGTCGTGGGTTCGATCCCCA
LinJ.03.tRNA1_60_revcom-man	GGATCGAACCCACGACCACA
LinJ.03.tRNA1_8-man	AGCTCAGTCGGTAGAGCGCA
LinJ.04.0010_7162-v2	AGCAGCGACAGCTAAAGCGA
LinJ.04.0010_7568-v2	AAAGGTAGGGGACGCCACCG
LinJ.04.0010_7571-v2	GGTAGGGGACGCCACCGAGG
LinJ.04.0010_7615-v2	AGCTGTACCACAGTGCGGCG
LinJ.04.0010_8132-v2	CGACAAGAAGGAGACAGCAG
LinJ.04.0010_8234-v2	GACCCCAGCACAAAGGCGGG
LinJ.04.0020_11555-v2	TGAAGGCCAACATCTTCGGA
LinJ.04.0020_11565-v2	CATCTTCGGATGGTGCCAGC
LinJ.04.0020_458_revcom-man	ATGATGTACATGGCGTGGTC
LinJ.04.0020_463_revcom-man	CACCCATGATGTACATGGCG
LinJ.04.0020_527_revcom-man	CGCGAGATAAGCATGTTCAG
LinJ.04.0020_567-man	TTTGGCGAGCTTCAGCAACA
LinJ.04.0030_14806-v2	TGCAGCAAACGGAGAGGAAC
LinJ.04.0030_14917-v2	TGTGGTAGCTGTTGTCGAGC
LinJ.04.0030_15054-v2	GCCAGGATGCGCGACATCGA
LinJ.04.0030_15592-v2	GATCCGTAGGAACGAGGGCA
LinJ.04.0030_15649-v2	GGATGCGGCAGCTAGCACGG
LinJ.04.0030_15650-v2	GATGCGGCAGCTAGCACGGG
LinJ.04.0031_17514-v2	GTTGCAGGCTTCCTCATCGG
LinJ.04.0031_17582-v2	TGGTCAGCTCTTGCTTGCGG
LinJ.04.0031_17594-v2	AGAGCTGACCACCAGGAAGA
LinJ.04.0031_17597-v2	GCTGACCACCAGGAAGACGG
LinJ.04.0031_17600-v2	GACCACCAGGAAGACGGAGG
LinJ.04.0031_17632-v2	AAGCAGACATGATCGTGCAT
LinJ.04.0040_18474-v2	GGCACAAGCCGAGGCGGCAT
LinJ.04.0040_18480-v2	CGGCGTGGCACAAGCCGAGG
LinJ.04.0040_18483-v2	TTTCGGCGTGGCACAAGCCG
LinJ.04.0040_18537-v2	GCAGCAAGACTGCGTTGAGA
LinJ.04.0040_18832-v2	AAACGTGAAAGCAACGACAC
LinJ.04.0040_19042-v2	GGCTGAGGTTGAGCAAGGAG
LinJ.04.0050_23638-v2	GCGCGCCGTACGTAGCGAAA
LinJ.04.0050_23708-v2	GCAGCAGACAGTGACGTCAG
LinJ.04.0050_23764-v2	AATCACGAGGGCACCAGAGG
LinJ.04.0050_23791-v2	TGCGCAGCGAACCAGAGAGA
LinJ.04.0050_23797-v2	GCGAACCAGAGAGACGGCTG
LinJ.04.0050_23888-v2	TCTGCCATCGAACAAGGAAA
LinJ.04.0060_25516-v2	TCTGGCGAACAAAGAGCCAG
LinJ.04.0060_25519-v2	GGCGAACAAAGAGCCAGAGG
LinJ.04.0060_25651-v2	GAATCACGCAAAGGAGGCTA
LinJ.04.0060_25654-v2	TCACGCAAAGGAGGCTAAGG
LinJ.04.0060_25663-v2	GGAGGCTAAGGCGGCAGAGA
LinJ.04.0060_26143-v2	CGAGCAGGAGCGCCGAAAGA
LinJ.04.0070_29280-v2	GTAGGACGAAGAGTCCGAGC
LinJ.04.0070_29304-v2	CGAGGAGGAGCGATCGTCGG
LinJ.04.0070_29332-v2	TGAGTCAGTGGTGTCAGGGG
LinJ.04.0070_29392-v2	GAACAAGGAGGTCCTGGCAC
LinJ.04.0070_29398-v2	GGAGGTCCTGGCACAGGAAG
LinJ.04.0070_29401-v2	GGTCCTGGCACAGGAAGAGG
LinJ.04.0080_30741-v2	GACACACATGGGGTACACGG
LinJ.04.0080_31051-v2	CAAACTGCTCACGCACGCGA
LinJ.04.0080_31076-v2	TCCAGCACCACGTCGAAGAA
LinJ.04.0080_31081-v2	CTTCGACGTGGTGCTGGACA
LinJ.04.0080_31082-v2	TTCGACGTGGTGCTGGACAA
LinJ.04.0080_31111-v2	GGACGCGCTGCAGGCGGACA
LinJ.04.0090_32147-v2	GTGGCTACGGTTGTAGCCAA
LinJ.04.0090_32193-v2	CGCGAGCAAGACGACGTCGG
LinJ.04.0090_32256-v2	AGAGGTCCAGTAGCAGGGCG
LinJ.04.0090_32274-v2	TCTCGCGACGGTACAGCAAG
LinJ.04.0090_32286-v2	CTGGAGTCAACGTCTCGCGA
LinJ.04.0090_32319-v2	CCTTCGCCTCGAGAGAGACG
LinJ.04.0100_35167-v2	GGCGCAGCTGGCGAAGGCTG
LinJ.04.0100_35496-v2	GGAGGAGTAGGACAGCGGGG
LinJ.04.0100_35501-v2	TGGGTGGAGGAGTAGGACAG
LinJ.04.0100_36417-v2	GGCACAGATGAGGCGCGGCG
LinJ.04.0100_36679-v2	GTATCAGGCGGCGGAGCAAA
LinJ.04.0100_36746-v2	GCAAGCAGCGTTGTGGAGAG
LinJ.04.0110_40684-v2	GGGAGGAGGCCGAGGCAAAA
LinJ.04.0110_40687-v2	AGGAGGCCGAGGCAAAAGGG
LinJ.04.0110_40945-v2	GTGAAGGCGGTACTGCAAGA
LinJ.04.0110_41302-v2	AGAGGCGAGCGCTTCGGCAG
LinJ.04.0110_41351-v2	CAAGAGGTTTGCCGAGGTGG
LinJ.04.0110_41448-v2	ACCCAAGCCATGCGATGCCG
LinJ.04.0120_43528-v2	AGCATGCAGTTGATGTGCGA
LinJ.04.0120_43583-v2	GAGAGGTGCGCTCGGAGCCA
LinJ.04.0120_43673-v2	TGCGCTGCGAGCAGAGCGAA
LinJ.04.0120_43787-v2	TGAGTGGGTGAGAAGCGCAC
LinJ.04.0120_43790-v2	GTGGGTGAGAAGCGCACAGG
LinJ.04.0120_43898-v2	GGGTGGTAGGAAGAATACGG
LinJ.04.0130_45166-v2	GGGAGGCACAGTACTCAGAA
LinJ.04.0130_45281-v2	CGGGCAATAATGGCAAGCAC
LinJ.04.0130_45345-v2	GGCGTCCATGTAGGCCAGGG
LinJ.04.0130_45348-v2	CAAGGCGTCCATGTAGGCCA
LinJ.04.0130_45384-v2	CCACGAAGGTGAGCCGACCG
LinJ.04.0130_45517-v2	AGTGGAGGTGAGCTGCACAG
LinJ.04.0140_46963-v2	ACTGACCAGTCGGTGCGTGG
LinJ.04.0140_46975-v2	GACTGGTCAGTACGCCGCGC
LinJ.04.0140_46993-v2	GCAGGGCGGCGTAGGCGGAA
LinJ.04.0140_46994-v2	CAGGGCGGCGTAGGCGGAAA
LinJ.04.0140_47073-v2	GCAGGAGCGGGTGAAGGCAG
LinJ.04.0140_47141-v2	GAAAGCGGGACACGATCCAG
LinJ.04.0150_48546-v2	GAGGGCAGACTCGCTGGAGA
LinJ.04.0150_48644-v2	GCAACTCGCAGGCGTTGGGG
LinJ.04.0150_48645-v2	CAACTCGCAGGCGTTGGGGA
LinJ.04.0150_48895-v2	ACACGAAGCTGCACGAAAAG
LinJ.04.0150_48896-v2	CACGAAGCTGCACGAAAAGA
LinJ.04.0150_49081-v2	GGTGGCAGTCGCAAAGGCGA
LinJ.04.0160_50700-v2	GGCGTTGAGCACAAAGAGGG
LinJ.04.0160_50703-v2	GGTGGCGTTGAGCACAAAGA
LinJ.04.0160_50704-v2	CGGTGGCGTTGAGCACAAAG
LinJ.04.0160_50854-v2	TGGAGGCGTCGACGACGAGC
LinJ.04.0160_50855-v2	CTGGAGGCGTCGACGACGAG
LinJ.04.0160_50997-v2	GGGGAAGGAGAAGAGGGCGC
LinJ.04.0170_54007-v2	CTAGGGCAGTGCGCGGTCGA
LinJ.04.0170_54043-v2	AGAGCGTGCGACACCACCGC
LinJ.04.0170_54331-v2	GGTTATGCAAAGGATAGCAA
LinJ.04.0170_54410-v2	AGAGCACAACTGGCAGTCGG
LinJ.04.0170_54560-v2	CTGGGGCAAGCAGTAGCCGG
LinJ.04.0170_54577-v2	GCGTCGGCGCAGAGTTGCTG
LinJ.04.0180_56851-v2	GTGGACTACGCCAAGTGCAC
LinJ.04.0180_56922-v2	GAGAGACGCGAAGCAAGCTG
LinJ.04.0180_56982-v2	CGGCATAGCACAGAGAGCAG
LinJ.04.0180_57095-v2	GCGTAGGGTGATCTGCGCAT
LinJ.04.0180_57542-v2	GCGCACGCAAGCGCTGGAGG
LinJ.04.0180_57607-v2	GTCTGCGAAGTGTGTCTCGG
LinJ.04.0190_59645-v2	TGCAACTGGCGCCAATGAGA
LinJ.04.0190_59687-v2	AACGAACACCGTGAGCACAG
LinJ.04.0190_59722-v2	GCAGGCGGCGCAGTTCGAAA
LinJ.04.0190_59737-v2	CGGGTTCGTGCTCGAGCAGG
LinJ.04.0190_59798-v2	CAACCATGCACTGGCCAAGG
LinJ.04.0190_59801-v2	CGACAACCATGCACTGGCCA
LinJ.04.0200_62260-v2	GGGGGTCATGGGTGAGACAG
LinJ.04.0200_62324-v2	AGCGCAAACAGTTGTCAAGG
LinJ.04.0200_62411-v2	CCTCTGCGATGGGACCACGG
LinJ.04.0200_62515-v2	GGTCGGGGCTGCAGTTGTGG
LinJ.04.0200_62596-v2	GGCCTGGCAGTCGGTGGAGG
LinJ.04.0200_62597-v2	GGGCCTGGCAGTCGGTGGAG
LinJ.04.0210_66043-v2	ACCGGGTACGTAGAAGAGGG
LinJ.04.0210_66046-v2	AGCACCGGGTACGTAGAAGA
LinJ.04.0210_66071-v2	GGGCACGCGATCGGAAGACG
LinJ.04.0210_66072-v2	GGCACGCGATCGGAAGACGC
LinJ.04.0210_66158-v2	TGTTCAGGCGCTCGAGTCGG
LinJ.04.0210_66160-v2	TTCAGGCGCTCGAGTCGGAG
LinJ.04.0220_68891-v2	TGTAGAGTCGACTGGCACAC
LinJ.04.0220_69004-v2	GCAGAACGTCACCATGACGG
LinJ.04.0220_69119-v2	AGGCCGGCGACGTGGTGCGG
LinJ.04.0220_69187-v2	CTGTGGAGGCGACTGGGAGC
LinJ.04.0220_69266-v2	TATAATGGAGCCGCTGCCGC
LinJ.04.0220_69282-v2	GGAAACACCGGGGCTGCCGG
LinJ.04.0230_71100-v2	GGAGGCGCTGAAGCAGAAGG
LinJ.04.0230_71108-v2	TGAAGCAGAAGGAGGCGCGA
LinJ.04.0230_71187-v2	GGCAGTCATGACCGTGGAGA
LinJ.04.0230_71188-v2	GCAGTCATGACCGTGGAGAA
LinJ.04.0230_71189-v2	CAGTCATGACCGTGGAGAAG
LinJ.04.0230_71190-v2	AGTCATGACCGTGGAGAAGG
LinJ.04.0240_75418-v2	TTCCCGGAAGCGGACGAGAG
LinJ.04.0240_75576-v2	GTGTTGGAGGCGAGTGGGAA
LinJ.04.0240_75579-v2	TTGGAGGCGAGTGGGAACGG
LinJ.04.0240_75706-v2	GCTGCCGAGCGTGAGAAAGA
LinJ.04.0240_75707-v2	TGCTGCCGAGCGTGAGAAAG
LinJ.04.0240_76528-v2	GGTGATGGTAGATGTGGCCG
LinJ.04.0250_79214-v2	AAAGAATGTGGCGGCAGCAG
LinJ.04.0250_79253-v2	GTCAGCGTCGCCATCAACGG
LinJ.04.0250_79358-v2	GAAGCTGGGGCGTTACCAAG
LinJ.04.0250_79359-v2	AAGCTGGGGCGTTACCAAGA
LinJ.04.0250_79360-v2	AGCTGGGGCGTTACCAAGAG
LinJ.04.0250_79361-v2	GCTGGGGCGTTACCAAGAGG
LinJ.04.0260_80554-v2	GCACTACCTGAGGCATCAGG
LinJ.04.0260_80799-v2	GCGTCGACGAGGAGCGGCTG
LinJ.04.0260_80833-v2	GCGCCTCGAACACATCGAAG
LinJ.04.0260_80931-v2	GGCAGCAGTACATGGCAGAG
LinJ.04.0260_81176-v2	TCGAGTGGGTTGCGCGGGGG
LinJ.04.0260_81181-v2	TGTGCTCGAGTGGGTTGCGC
LinJ.04.0270_83704-v2	GTTGGTCAAGGGAGAGAAAA
LinJ.04.0270_84102-v2	TGGGAGGGCGGCAGCAGAGG
LinJ.04.0270_84194-v2	GCCAGAGTGGCCATGAAGAG
LinJ.04.0270_85350-v2	GGTGGCGCGCGGGAAGTCGA
LinJ.04.0270_85360-v2	GGCCAATGAGGGTGGCGCGC
LinJ.04.0270_85441-v2	GCGAGCAGTACTGGTGGCGA
LinJ.04.0280_89965-v2	CGAAGCTAGCGCTGAAGGAG
LinJ.04.0280_89966-v2	GAAGCTAGCGCTGAAGGAGG
LinJ.04.0280_90098-v2	GGAACAGTGACAGCGAGGCG
LinJ.04.0280_90190-v2	GATCTGCGCGATGGACGAGG
LinJ.04.0280_90193-v2	GCAGATCTGCGCGATGGACG
LinJ.04.0280_90362-v2	GCGGCACGTCGGAGAGAAGG
LinJ.04.0290_92715-v2	GTGCAACCGGACGGGGTCGA
LinJ.04.0290_92725-v2	ACGGGGTCGACGGACTGCCA
LinJ.04.0290_92957-v2	GGTGGAAGTGCGGGTGAAGG
LinJ.04.0290_92958-v2	CGGTGGAAGTGCGGGTGAAG
LinJ.04.0290_93019-v2	GTAGCGCTTGTCGAGCTCGG
LinJ.04.0290_93083-v2	GGTGGTAGTAGCGACGGACG
LinJ.04.0300_94266-v2	ATGCAATGTCACCCCAGAGC
LinJ.04.0300_94287-v2	ATGGTACCACGTGACGTCGG
LinJ.04.0300_94480-v2	CCGTGCAGGTCGGACTTCGG
LinJ.04.0300_94521-v2	CGTTGAGCGCGCTCTTGACG
LinJ.04.0300_94536-v2	GCTCAACGTGATCATGTCGG
LinJ.04.0300_94584-v2	GGAAAACTTCCGCGACCCGA
LinJ.04.0310_231-man	CTACGTCTACAAGTACGACC
LinJ.04.0310_244_revcom-man	ACTTGTAGACGTAGAGGCTG
LinJ.04.0310_250_revcom-man	GGTCGTACTTGTAGACGTAG
LinJ.04.0310_273-man	CGACTTCTTCACGCTGAAAC
LinJ.04.0310_277-man	TTCTTCACGCTGAAACAGGG
LinJ.04.0310_292_revcom-man	GTTTCAGCGTGAAGAAGTCG
LinJ.04.0320_100740-v2	GAGGTCCGACAGCGCGACGG
LinJ.04.0320_101165-v2	GCAGGAAATCATCAACGAGG
LinJ.04.0320_101432-v2	GGGCAAGGACTGCGGAGACG
LinJ.04.0320_101433-v2	GGCAAGGACTGCGGAGACGA
LinJ.04.0320_101434-v2	GCAAGGACTGCGGAGACGAG
LinJ.04.0320_101435-v2	CAAGGACTGCGGAGACGAGG
LinJ.04.0330_103331-v2	TACCGGCGTTGTTCAGGCCA
LinJ.04.0330_103468-v2	ACCCAAGTCCCAGCAAGTGA
LinJ.04.0330_103475-v2	TTGCTGGGACTTGGGTGGAC
LinJ.04.0330_103543-v2	GGCGTCGACGACGAAGAGAA
LinJ.04.0330_103568-v2	TGACGCCGTGAAGTTCCCCA
LinJ.04.0330_103577-v2	GAAGTTCCCCAAGGCGAAAG
LinJ.04.0340_108008-v2	GGAGAGGAGCGCCAGGGAGA
LinJ.04.0340_108014-v2	GGCTGTGGAGAGGAGCGCCA
LinJ.04.0340_108962-v2	GGGGTGGGCATCATCGACGG
LinJ.04.0340_108998-v2	GAAAGATCGCGGGCACGCGT
LinJ.04.0340_109036-v2	CGTGGAAGAGGAGGTGGCTG
LinJ.04.0340_109045-v2	TCGGCGAGGCGTGGAAGAGG
LinJ.04.0350_113253-v2	GAGGAGGGCCAGCTGTGCGT
LinJ.04.0350_113353-v2	CGTGCAGAAAGGCGTCGGAG
LinJ.04.0350_113354-v2	CCGTGCAGAAAGGCGTCGGA
LinJ.04.0350_113397-v2	GTCGAACGTGTTAAAGACGG
LinJ.04.0350_113473-v2	CGCCATGAAGCGGCGCAAGA
LinJ.04.0350_113476-v2	CATGAAGCGGCGCAAGAAGG
LinJ.04.0360_115183-v2	GGCCCTGGCAATAGAAGAGC
LinJ.04.0360_115184-v2	TGGCCCTGGCAATAGAAGAG
LinJ.04.0360_115191-v2	TCTATTGCCAGGGCCAGTGG
LinJ.04.0360_115247-v2	GACGCAGCGACGGTAAGCGT
LinJ.04.0360_115369-v2	GCGTTGGCAGCATACGACAC
LinJ.04.0360_115438-v2	GAATCAAACAAGGTGCGCCA
LinJ.04.0370_125321-v2	AGGAAGCAGTTCGACGACGC
LinJ.04.0370_125362-v2	AACAGCGACCGTCACGACGA
LinJ.04.0370_125492-v2	AAGGGACTCATCAGCGCCAC
LinJ.04.0370_125517-v2	GCACGTGGTCTACAGCACCA
LinJ.04.0370_125556-v2	GGCAACCGGAAACCCAACGG
LinJ.04.0370_125557-v2	GGGCAACCGGAAACCCAACG
LinJ.04.0380_129863-v2	GCGCTACGAGGAGTTGGAGC
LinJ.04.0380_129864-v2	CGCGCTACGAGGAGTTGGAG
LinJ.04.0380_130231-v2	GGCGACGATCTAGAAGGAGG
LinJ.04.0380_130234-v2	GACGGCGACGATCTAGAAGG
LinJ.04.0380_130331-v2	GCACAGTGGAGACATGACGG
LinJ.04.0380_130358-v2	GCGGGTGATTCGGGTAAAGG
LinJ.04.0390_132949-v2	CGGCAAAGAGGGTGTCGACG
LinJ.04.0390_133407-v2	ACAGAGATGCCAAACGGCAT
LinJ.04.0390_133544-v2	TGGCGGCGACGAGTGAGACG
LinJ.04.0390_134394-v2	AAGGCGGCCGTGCCAGCAGA
LinJ.04.0390_134410-v2	CGCAGGGCATGACGACAAGG
LinJ.04.0390_134413-v2	GCACGCAGGGCATGACGACA
LinJ.04.0400_138051-v2	GACGCTGCTGAAGGCGAAGG
LinJ.04.0400_138200-v2	TCGCGGAATGTGTTCGCCAG
LinJ.04.0400_138381-v2	GGCAAAAGAGGCGTACGGCA
LinJ.04.0400_138507-v2	TAGCGAGGCGGTACTGGCGC
LinJ.04.0400_138519-v2	TGAGGAGCAGGCTAGCGAGG
LinJ.04.0400_138531-v2	TGGGTCAGTGGATGAGGAGC
LinJ.04.0410_142998-v2	GCACGGTGGCGAGGTCAAAG
LinJ.04.0410_144983-v2	GGTGGAGTCAGCAGTGGCGG
LinJ.04.0410_145163-v2	GCCGAGGTAGACCGTGGGAC
LinJ.04.0410_145164-v2	CGCCGAGGTAGACCGTGGGA
LinJ.04.0410_146037-v2	GACGAAGAGCAGTGGCGGCG
LinJ.04.0410_146042-v2	GTGGCGACGAAGAGCAGTGG
LinJ.04.0420_157245-v2	CAGCTGGGAGAGACAGCGAA
LinJ.04.0420_158048-v2	GAACACAACGACGGAAGACG
LinJ.04.0420_158117-v2	CGAGGATAAGGCAGACGACG
LinJ.04.0420_158245-v2	AACATGATGGGCAGCGCGAG
LinJ.04.0420_158432-v2	AATAGAAGCAGCGGCAGCGG
LinJ.04.0420_158435-v2	CGCAATAGAAGCAGCGGCAG
LinJ.04.0430_165205-v2	CAGCGGATGGACGAGGGCGT
LinJ.04.0430_165211-v2	GCACGGCAGCGGATGGACGA
LinJ.04.0430_165212-v2	TGCACGGCAGCGGATGGACG
LinJ.04.0430_165271-v2	GGACGTGAAGGAGTTCCAAA
LinJ.04.0430_165439-v2	GATGATCCAGTGGCAAAGGA
LinJ.04.0430_165493-v2	CGACGAAATGGTCGCCAAGG
LinJ.04.0440_171253-v2	AACTGGGCTGTGGTCGCGGA
LinJ.04.0440_171254-v2	CAACTGGGCTGTGGTCGCGG
LinJ.04.0440_171539-v2	TCAGAAGGTGAGGGCGGGCG
LinJ.04.0440_171544-v2	TTTGATCAGAAGGTGAGGGC
LinJ.04.0440_171746-v2	TCACGCCAGGGTACGCACAG
LinJ.04.0440_171834-v2	TTGAGCGGCTGGAAGAGCAG
LinJ.04.0450_173719-v2	GGCAGGAGTCATGGTGGGCG
LinJ.04.0450_173859-v2	CGGCGCGGAGCGTGATCGAA
LinJ.04.0450_174392-v2	AGGTGCGGAATGGTGGGCGT
LinJ.04.0450_174397-v2	CGGAATGGTGGGCGTGGGCA
LinJ.04.0450_174398-v2	GGAATGGTGGGCGTGGGCAC
LinJ.04.0450_175149-v2	GCAGGTGGTGTTACAAGGCG
LinJ.04.0460_205_revcom-man	CGGCGATCTTCTCGTTACGA
LinJ.04.0460_277_revcom-man	GCTCAAACTCCTTCACCTTG
LinJ.04.0460_283-man	AGCTACAACTTCTCCGACAC
LinJ.04.0460_379-man	ATGGACTTCTACGTCGTCCT
LinJ.04.0460_387_revcom-man	GAAGTCCATGCCGTAGATAC
LinJ.04.0460_490-man	TGGTTCGAGAAAGTCCACGA
LinJ.04.0470_178633-v2	CGCCTGCGGAGCTCGTAGAA
LinJ.04.0470_178660-v2	ACAAGCAAGACCTGCCGCAT
LinJ.04.0470_178687-v2	CAGCACCAGTAATGCTGCGC
LinJ.04.0470_178735-v2	GCGAGGTGCGTGAAGAGCTG
LinJ.04.0470_178808-v2	CTGTGGAAGATGTACTACGA
LinJ.04.0470_178840-v2	GGGACGTCGGTGGGCAGAAG
LinJ.04.0480_180836-v2	CGGCGCGTCGAAGATGAAGA
LinJ.04.0480_181073-v2	GAAGGGGTCTGTGGCGCCGA
LinJ.04.0480_181174-v2	AGCGGCGACAACGCTGACGA
LinJ.04.0480_181192-v2	GAAGACGGCGACAACGACAG
LinJ.04.0480_181207-v2	GAGGATGCCGGCGAAGAAGA
LinJ.04.0480_181290-v2	TGACCAAGGCGGACATGGAG
LinJ.04.0490_183731-v2	GATGAGGAGGACGAAGCCGG
LinJ.04.0490_183744-v2	GAAGGGCGACGAAGATGAGG
LinJ.04.0490_184282-v2	GTGAGGAAACGGCGCAGCAA
LinJ.04.0490_185656-v2	GGCACTAGGTGTGGTGGTGG
LinJ.04.0490_186864-v2	ATCCGGAGAGAGGGCCGCCA
LinJ.04.0490_186873-v2	AGCTGCAGCATCCGGAGAGA
LinJ.04.0500_195729-v2	GGGGATGTGAAGCTCGCGAG
LinJ.04.0500_195934-v2	GATGACCGGTGTGGCAACAA
LinJ.04.0500_195937-v2	GACCGGTGTGGCAACAACGG
LinJ.04.0500_195946-v2	GGCAACAACGGCGGCAGCAA
LinJ.04.0500_196559-v2	CGGGTGCAGCAAAAATGACG
LinJ.04.0500_197195-v2	GAGGATGATAGCCGTGGAGC
LinJ.04.0510_202335-v2	CTGAACACCGCCATCGGCGG
LinJ.04.0510_202363-v2	CACAAAAGTGGTCGTAGCGG
LinJ.04.0510_202659-v2	TAGTAATACGTGGTGCAGAG
LinJ.04.0510_202720-v2	AGCCCAAGTCCGTAAGGGGG
LinJ.04.0510_203271-v2	CACATGGGCACTTTGCACAG
LinJ.04.0510_203288-v2	CATGTGGACGACTTCGACCG
LinJ.04.0520_206635-v2	CAGCAGCGAAGCTATCAAGG
LinJ.04.0520_206662-v2	TCGGTCGGCGAAGACGCAAG
LinJ.04.0520_206667-v2	CGGCGAAGACGCAAGCGGCG
LinJ.04.0520_206678-v2	CAAGCGGCGAGGCGGCGAAC
LinJ.04.0520_206804-v2	ACAAGCAGAACCCGGCACGG
LinJ.04.0520_206807-v2	GCGACAAGCAGAACCCGGCA
LinJ.04.0530_210152-v2	CATGGGAGGCTGCGCCAGAG
LinJ.04.0530_210643-v2	CGGCGGTTCGAAATTGCAAG
LinJ.04.0530_210644-v2	GGCGGTTCGAAATTGCAAGA
LinJ.04.0530_210650-v2	TCGAAATTGCAAGAGGGCGT
LinJ.04.0530_210941-v2	CCCACGCCCAAGAGCTGTGG
LinJ.04.0530_211080-v2	GCAGGAACACAGTTGTGCGA
LinJ.04.0540_213114-v2	GATGCCGGTGACGAAGCAGG
LinJ.04.0540_213147-v2	GAGGTTGCTGGAGAGCAAGA
LinJ.04.0540_213437-v2	GCGACGACTGCCGAGAAGAA
LinJ.04.0540_213534-v2	ACGCCCGGAGGAGCTCGAGA
LinJ.04.0540_214683-v2	GTCTGCGGAAACGGTAGGGA
LinJ.04.0540_214692-v2	AGCGGCGGGGTCTGCGGAAA
LinJ.04.0550_224394-v2	GGCTACCGCAGCTGAAGGGC
LinJ.04.0550_224432-v2	TACCGCGGGTAGCGGTCCAA
LinJ.04.0550_224519-v2	CAAATCGACGGGAAATACAG
LinJ.04.0550_224531-v2	CAGCAGCACGAGCAAATCGA
LinJ.04.0550_224811-v2	GTGACGCAAGCAGGCCACGA
LinJ.04.0550_224836-v2	AACAAGGGCAAGCACCGCAC
LinJ.04.0560_226351-v2	CGAGGCGGAAGACGACGCAG
LinJ.04.0560_226983-v2	TGCGGTTGCGGTGGTGGAGA
LinJ.04.0560_226986-v2	GGTTGCGGTGGTGGAGACGG
LinJ.04.0560_227201-v2	GCGATGAAGCATGGCTACGG
LinJ.04.0560_227588-v2	CATCACGGCAGAGGCGAGGA
LinJ.04.0560_228354-v2	TGTCGCTGAAGGCAGGCAGG
LinJ.04.0570_232649-v2	GATGATGGGATTCCTGAAGA
LinJ.04.0570_232766-v2	GGCGTCGGAGCTGTTCGGCG
LinJ.04.0570_232768-v2	GCGCCGAACAGCTCCGACGC
LinJ.04.0570_232781-v2	GGACCCGAAGGGGCCGGCGT
LinJ.04.0570_232787-v2	CACGACGGACCCGAAGGGGC
LinJ.04.0570_232953-v2	GTCAATGTCAACGAGCTCGA
LinJ.04.0580_234259-v2	GGATAGAGTAGGCAGCCCCG
LinJ.04.0580_234272-v2	AGCCCCGAGGCTCACAACGA
LinJ.04.0580_234415-v2	TGCGCAGGAGCTCGCTGAAA
LinJ.04.0580_234430-v2	GCGGCTCGCGAAAGATGCGC
LinJ.04.0580_234499-v2	ACGTCGCGTCGAGGACGCGG
LinJ.04.0580_234502-v2	GCAACGTCGCGTCGAGGACG
LinJ.04.0590_239594-v2	GCACAGGGTTGAAGCCGTGG
LinJ.04.0590_239907-v2	GGTGGGCAGATCACCAGAGG
LinJ.04.0590_239910-v2	GGGCAGATCACCAGAGGCGG
LinJ.04.0590_240862-v2	TGGAGTGGCGAGACAGCAAG
LinJ.04.0590_241307-v2	CATGGGAGGGTTTGTGCAGG
LinJ.04.0590_241354-v2	AGGCATCGGGTGGACGCCAA
LinJ.04.0600_246973-v2	GACTCAGACGCGAGCTCGGA
LinJ.04.0600_247005-v2	TCGAGGAGAAGTTGCGCAGC
LinJ.04.0600_247046-v2	CAGCCGCCGCGCCGCCAAAA
LinJ.04.0600_247131-v2	CTGCAGCTCCGCTGCTGCGG
LinJ.04.0600_247181-v2	TATTGCAGAGGAGCGTGAGG
LinJ.04.0600_247193-v2	CACCAACACGCGTATTGCAG
LinJ.04.0610_249060-v2	CAGCATCGTGACAGAGCAGG
LinJ.04.0610_249061-v2	GCAGCATCGTGACAGAGCAG
LinJ.04.0610_249236-v2	CAAGGCAGCCAGAGCGGAAA
LinJ.04.0610_249560-v2	TGAGATGGTGGGGAGGTCGA
LinJ.04.0610_249569-v2	GGGGAGGTCGAGGGCGAGGA
LinJ.04.0610_250144-v2	AGTCGGAGAGGGAGCCGGAG
LinJ.04.0620_255500-v2	CGGCGTCGGCCCACTGGAAG
LinJ.04.0620_255520-v2	CGGCTGCATCCAAAGGAGAA
LinJ.04.0620_255537-v2	GAAAGGATCAAGGGCTGCAC
LinJ.04.0620_255639-v2	GATAATGCAAGGTTGCACGG
LinJ.04.0620_255890-v2	CACGCTCGTGTTGCTGTCGG
LinJ.04.0620_255974-v2	CAAGGTCGATTGTGCAAGAG
LinJ.04.0630_257095-v2	CGCCATCAACGTCGTGACGA
LinJ.04.0630_257098-v2	CATCAACGTCGTGACGAAGG
LinJ.04.0630_257187-v2	GACGAACCTGGTCGGCGTGA
LinJ.04.0630_257387-v2	GAGAAGATGACGTTCAAGAG
LinJ.04.0630_257388-v2	GGAGAAGATGACGTTCAAGA
LinJ.04.0630_257389-v2	AGGAGAAGATGACGTTCAAG
LinJ.04.0640_259212-v2	AAACATGGTGGCGTGGAGAA
LinJ.04.0640_259359-v2	GAGCAGCACATCATCGACAG
LinJ.04.0640_259377-v2	AGAGGGCTTCGAGTTGGCGA
LinJ.04.0640_259383-v2	CTTCGAGTTGGCGACGGGCA
LinJ.04.0640_259384-v2	TTCGAGTTGGCGACGGGCAC
LinJ.04.0640_259449-v2	AGTGCTCCGGGATTTACCGG
LinJ.04.0650_263180-v2	GAGCAACTCGACAACGGCAG
LinJ.04.0650_263186-v2	CGGCAAGAGCAACTCGACAA
LinJ.04.0650_263281-v2	TACAAGCGACGTGAGCGCGG
LinJ.04.0650_263327-v2	GATGGAGCAGGCGACTGGAG
LinJ.04.0650_263863-v2	CATGTCGAGGAAGGCGAAGG
LinJ.04.0650_263866-v2	CAGCATGTCGAGGAAGGCGA
LinJ.04.0660_266676-v2	GGGGGCAGCATGCTGGGCCA
LinJ.04.0660_266678-v2	GTGGCCCAGCATGCTGCCCC
LinJ.04.0660_266682-v2	GTCGCCGGGGGCAGCATGCT
LinJ.04.0660_266684-v2	CAGCATGCTGCCCCCGGCGA
LinJ.04.0660_266695-v2	CACGATGGCGGCCGTCGCCG
LinJ.04.0660_266696-v2	GCACGATGGCGGCCGTCGCC
LinJ.04.0670_268670-v2	GGCATCAGCAACTACCTCTA
LinJ.04.0670_268691-v2	GGCGGCAGCGTGCTGGGCCA
LinJ.04.0670_268693-v2	GTGGCCCAGCACGCTGCCGC
LinJ.04.0670_268697-v2	GTCGCCGGCGGCAGCGTGCT
LinJ.04.0670_268698-v2	CGTCGCCGGCGGCAGCGTGC
LinJ.04.0670_268699-v2	CAGCACGCTGCCGCCGGCGA
LinJ.04.0680_270245-v2	CGAGGCCAGCGCGCTGCAGA
LinJ.04.0680_270263-v2	GGAGCACTGGAAGGAAGACG
LinJ.04.0680_270352-v2	ACCTTGTTGATAAGCAGCGC
LinJ.04.0680_270416-v2	CTACCACCCCAACGTAGACA
LinJ.04.0680_270445-v2	GTGAGAAAGCGCACCTTCGG
LinJ.04.0680_270458-v2	GTACCCGATGAAGCCGCCGA
LinJ.04.0690_273013-v2	GGAGCAGCTCCTCACCGAGG
LinJ.04.0690_273053-v2	TGCTGGAGCTGAACAAGGAG
LinJ.04.0690_273179-v2	TGGCGTAGCGAGGATGGCCG
LinJ.04.0690_273202-v2	GAAGGGGCGAGAAGGGGCCG
LinJ.04.0690_273603-v2	TAGTAGAGGAAGAGCCGCGG
LinJ.04.0690_273775-v2	GAATAATGACGCGGACGACG
LinJ.04.0700_276569-v2	GCCTCGGGGGAAGGGAGAGA
LinJ.04.0700_276572-v2	TCGGGGGAAGGGAGAGAAGG
LinJ.04.0700_276581-v2	GGGAGAGAAGGCGGACGCGC
LinJ.04.0700_276609-v2	GAGCGCGGCGCGCTCAAAGG
LinJ.04.0700_277044-v2	CGCAGTGGACCCTGGAGGGG
LinJ.04.0700_277047-v2	AGTGGACCCTGGAGGGGCGG
LinJ.04.0710_280358-v2	GGCCTGCAACGGAGATGGGG
LinJ.04.0710_280448-v2	GGCCATGGAGGGCGATAAGG
LinJ.04.0710_280457-v2	GGGCGATAAGGAGGATGCGG
LinJ.04.0710_280801-v2	GGTAGTGCAGGCCACGACCG
LinJ.04.0710_281272-v2	GGCGCTGTTGCTGACCGAAG
LinJ.04.0710_281507-v2	TCTTCGACGCCGAGCGAGAG
LinJ.04.0720_286801-v2	GCCAACGAGAGCTGAAGCAG
LinJ.04.0720_286941-v2	TGACGGCATCAGCGAGGGAG
LinJ.04.0720_286945-v2	GGCATCAGCGAGGGAGGGGA
LinJ.04.0720_286959-v2	AGGGGAGGGGATGAGGGAAG
LinJ.04.0720_287597-v2	AGCGGAGGAAGACGAGAAAA
LinJ.04.0720_287612-v2	GAGCCCGAGCAGCGTAGCGG
LinJ.04.0730_289910-v2	AAAGTCGTCGTCGAAGACGA
LinJ.04.0730_289913-v2	GTCGTCGTCGAAGACGACGG
LinJ.04.0730_290207-v2	TCGCCCGGCATGAGGAGGAC
LinJ.04.0730_290306-v2	CGTGAGGTGGTGGCAAGCGG
LinJ.04.0730_290498-v2	TCGGCGGAGGACCAACCAGA
LinJ.04.0730_290580-v2	GTGGAGCAGCACGTTCAAGA
LinJ.04.0740_292267-v2	TGTGACTGAGGTGGTGGTGG
LinJ.04.0740_292270-v2	GACTGAGGTGGTGGTGGAGG
LinJ.04.0740_292591-v2	AACAACGCCGTCGGTGGGAG
LinJ.04.0740_292662-v2	TGGTGCCAGCGACGGAGGCG
LinJ.04.0740_293053-v2	ACGGAAGCCAAGTGCTGAAG
LinJ.04.0740_293466-v2	TTGCCAGGCAAGCGCGGAGG
LinJ.04.0750_101_revcom-man	AAGTTGCGGATCTTCGGATC
LinJ.04.0750_225_revcom-man	GTACTTGTTGGCCTGAATGC
LinJ.04.0750_299_revcom-man	TTGATGCGCAGCACATGGAA
LinJ.04.0750_304_revcom-man	TCTTGTTGATGCGCAGCACA
LinJ.04.0750_49_revcom-man	ACGGCTTGTTCTTGCAGAAC
LinJ.04.0750_505_revcom-man	TGGACATGACGATGATCTGG
[truncated: 48,256 more rows]
