# Supplementary material for: CRISPR-Cas9 high-throughput screening to study drug resistance in Leishmania infantum
Source: mBio. 2024 Jun 12;15(7):e00477-24. doi: 10.1128/mbio.00477-24 (PMC11253630; doi:10.1128/mbio.00477-24)
Supplement: Table S4 — gRNA counts upon selection of the whole genome library with drugs. [file mbio.00477-24-s0005.xlsx]

## Sheet: normalizedCounts
Supplementary Table S4. Read counts per gRNA per sample, normalized for library size (this tab) and Mageck gRNA statistics (tabs 2 to 5).
guideID	Gene	Baseline	AMB5x_R1	AMB5x_R2	AMB5x_R3	AMB10x_R1	AMB10x_R2	AMB10x_R3	MF5x_R1	MF5x_R2	MF5x_R3	MF5x_R4	MF10x_R1	MF10x_R2	MF10x_R3	MF10x_R4
LinJ.27.0240_56550-v2	LinJ.27.0240	203.16032355752395	0.0	0.0	0.9761030928851406	0.0	0.0	0.0	0.0	0.0	0.0	0.0	7.234764490328929	0.0	9.73055603802896	0.0
LinJ.14.0440_151779-v2	LinJ.14.0440	0.0	0.0	0.0	0.0	0.0	0.0	0.0	0.0	0.0	0.0	0.0	0.0	0.0	0.0	0.0
LinJ.23.0460_160948-v2	LinJ.23.0460	210.0238480020349	0.0	0.0	0.0	0.0	0.0	0.0	0.0	0.0	0.0	0.0	0.0	0.0	0.0	0.0
LinJ.08.0460_186490-v2	LinJ.08.0460	6.8635244445109445	1.9073491178764643	0.0	0.0	0.0	0.0	0.0	0.0	0.0	0.0	0.0	0.0	0.0	0.0	0.0
LinJ.35.4900_1868038-v2	LinJ.35.4900	0.0	8.900962550090167	43.734839386262436	3.416360825097992	0.0	0.0	0.0	0.0	0.0	0.0	0.0	0.0	0.0	0.0	0.0
LinJ.32.1180_445716-v2	LinJ.32.1180	37.0630320003591	0.0	0.0	0.0	0.0	0.0	0.0	0.0	0.0	0.0	0.0	0.0	0.0	0.0	0.0
LinJ.35.1720_708652-v2	LinJ.35.1720	45.299261333772236	0.0	1.093370984656561	1.9522061857702813	0.0	0.0	0.0	0.0	0.0	0.0	0.0	0.0	0.0	0.0	0.0
LinJ.34.3310_1365428-v2	LinJ.34.3310	197.6695040019152	1.2715660785843095	15.853879277520134	4.392463917983132	0.0	0.0	0.0	0.0	0.0	0.0	0.0	0.0	0.0	0.0	0.0
LinJ.29.0800_282815-v2	LinJ.29.0800	2.745409777804378	3.8146982357529287	0.0	0.9761030928851406	0.0	0.0	0.0	0.0	0.0	0.0	0.0	0.0	0.0	0.0	0.0
LinJ.34.1420_586875-v2	LinJ.34.1420	70.00794933401163	0.0	0.0	0.0	0.0	0.0	0.0	0.0	0.0	0.0	0.0	0.0	0.0	0.0	0.0
LinJ.26.2520_964661-v2	LinJ.26.2520	67.26253955620726	3.178915196460774	6.013540415611085	3.416360825097992	0.0	1.2061920108113402	1.196110344847384	0.0	0.0	0.0	0.0	0.0	0.0	0.0	0.0
LinJ.27.1630_712538-v2	LinJ.27.1630	157.86106222375173	6.993613432213702	4.920169430954524	0.9761030928851406	0.0	7.237152064868042	0.0	0.0	0.0	0.0	0.0	0.0	0.0	0.0	0.0
LinJ.36.1330_466652-v2	LinJ.36.1330	189.43327466850207	0.0	0.0	0.0	0.0	0.0	0.0	0.0	0.0	0.0	0.0	0.0	0.0	0.0	8.745692746322437
LinJ.28.1930_714128-v2	LinJ.28.1930	321.21294400311217	130.33552305489172	10.933709846565609	77.60019588436867	1.6111266208900483	10.855728097302062	0.7974068965649226	0.0	0.0	0.0	0.0	0.0	0.0	0.0	0.0
LinJ.29.0890_316773-v2	LinJ.29.0890	5.490819555608756	0.6357830392921547	0.0	0.0	0.0	0.0	0.0	0.0	0.0	0.0	0.0	0.0	0.0	0.0	0.0
LinJ.23.0830_317293-v2	LinJ.23.0830	321.21294400311217	20.34505725734895	244.91510056306964	537.8328041797125	0.0	113.38204901626598	9.967586207061533	0.0	0.0	0.0	0.0	0.0	0.0	0.0	0.0
LinJ.09.0100_25268-v2	LinJ.09.0100	739.8879351182798	12.715660785843095	56.30860570981289	783.3227320403254	0.0	0.0	30.30146206946706	0.0	0.0	0.0	0.0	0.0	204.7891403244445	4.86527801901448	0.0
LinJ.24.0830_292950-v2	LinJ.24.0830	59.02631022279412	0.0	0.0	0.0	0.0	0.0	0.0	0.0	0.0	0.0	0.0	0.0	0.0	0.0	0.0
LinJ.35.1680_698406-v2	LinJ.35.1680	566.927119116604	1047.134665714179	871.9633602636073	611.5285876925406	19.977970099036597	42.21672037839691	7.575365517366765	0.0	0.0	0.0	0.0	0.0	0.0	0.0	0.0
LinJ.35.5460_91796-v2	LinJ.35.5460	23.33598311133721	0.0	17.493935754504975	9.761030928851406	0.0	0.0	3.987034482824613	0.0	0.0	0.0	0.0	0.0	0.0	0.0	0.0
LinJ.25.2540_874783-v2	LinJ.25.2540	17.845163555728455	27.338670689562655	2.186741969313122	669.1186701727639	0.0	0.0	7.176662069084303	0.0	0.0	0.0	0.0	0.0	0.0	0.0	0.0
LinJ.21.1090_363020-v2	LinJ.21.1090	52.16278577828318	0.0	0.0	0.0	0.0	0.0	0.0	0.0	0.0	0.0	0.0	0.0	0.0	0.0	0.0
LinJ.30.1490_498918-v2	LinJ.30.1490	1.372704888902189	38.78276539682144	15.853879277520134	40.996329901175905	0.0	0.0	0.0	0.0	0.0	0.0	0.0	0.0	0.0	0.0	0.0
LinJ.28.2890_1053252-v2	LinJ.28.2890	98.8347520009576	7.629396471505857	11.48039533889389	0.0	0.0	0.0	0.0	0.0	0.0	0.0	0.0	0.0	0.0	0.0	0.0
LinJ.23.0030_13395-v2	LinJ.23.0030	211.39655289093707	2.543132157168619	3.826798446297963	4.880515464425703	0.0	0.0	0.0	0.0	0.0	0.0	0.0	0.0	0.0	0.0	0.0
LinJ.24.tRNA3_645935-v1	LinJ.24.tRNA3	9.608934222315321	3.178915196460774	2.186741969313122	13.665443300391969	0.0	0.0	0.0	0.0	0.0	0.0	0.0	0.0	0.0	0.0	0.0
LinJ.36.2670_1014595-v2	LinJ.36.2670	78.24417866742476	92.82432373665459	8.746967877252487	52.709567015797596	0.0	0.0	1.196110344847384	0.0	0.0	0.0	0.0	0.0	0.0	0.0	0.0
LinJ.21.1670_578516-v2	LinJ.21.1670	186.68786489069768	130.33552305489172	216.48745496199908	102.97887629938234	1.6111266208900483	115.79443303788867	38.67423448339875	0.0	0.0	0.0	0.0	0.0	0.0	0.0	0.0
LinJ.28.2640_968943-v2	LinJ.28.2640	340.4308124477428	3.178915196460774	52.48180726351492	18.545958764817673	0.0	0.0	0.0	0.0	0.0	0.0	0.0	0.0	0.0	0.0	0.0
LinJ.34.4190_1651600-v2	LinJ.34.4190	21.963278222435022	1315.4351082954681	47.01495234023212	33.18750515809478	2.2555772692460674	1.2061920108113402	0.0	0.0	0.0	0.0	0.0	0.0	0.0	0.0	0.0
LinJ.30.3800_1353648-v2	LinJ.30.3800	140.01589866802325	0.6357830392921547	38.26798446297963	0.0	0.0	0.0	0.0	0.0	0.0	0.0	0.0	0.0	0.0	0.0	0.0
LinJ.36.3170_1223421-v2	LinJ.36.3170	4.118114666706567	59.127822654170394	70.52242851034818	387.02487632895827	0.0	3.618576032434021	14.752027586451067	0.0	0.0	0.0	0.0	0.0	0.0	0.0	0.0
LinJ.31.2550_1213983-v2	LinJ.31.2550	80.98958844522915	1255.0357195627134	166.73907516012554	1611.0581548069247	20.944646071570627	14.474304129736083	39.47164137996367	0.0	0.0	0.0	0.0	0.0	0.0	0.0	0.0
LinJ.32.4100_1529308-v2	LinJ.32.4100	461.22884267113545	12.715660785843095	990.5941120988442	437.294185612543	0.0	83.22724874598248	6.379255172519381	0.0	0.0	0.0	0.0	0.0	0.0	0.0	0.0
LinJ.29.2240_943992-v2	LinJ.29.2240	293.7588462250684	5.722047353629393	13.12045181587873	3.9044123715405625	0.0	0.0	0.0	0.0	0.0	0.0	0.0	28.939057961315715	0.0	9.73055603802896	0.0
LinJ.08.1100_458077-v2	LinJ.08.1100	157.86106222375173	0.0	0.0	0.0	0.0	0.0	0.0	0.0	0.0	0.0	0.0	7.234764490328929	0.0	0.0	4.372846373161218
LinJ.29.0960_339981-v2	LinJ.29.0960	182.56975022399112	7.629396471505857	0.5466854923282805	0.0	0.0	0.0	0.0	0.0	0.0	0.0	0.0	0.0	0.0	0.0	0.0
LinJ.02.0240_120712-v2	LinJ.02.0240	120.79803022339262	45.14059578974299	30.067702078055426	56.125927840895585	0.0	0.0	0.0	0.0	0.0	0.0	0.0	0.0	0.0	0.0	0.0
LinJ.36.7340_2667343-v2	LinJ.36.7340	509.2735137827121	5.722047353629393	20.77404870847466	0.4880515464425703	0.0	0.0	0.0	0.0	0.0	0.0	0.0	0.0	0.0	0.0	0.0
LinJ.09.0830_312886-v2	LinJ.09.0830	116.67991555668605	0.0	0.0	0.0	0.0	0.0	0.0	0.0	0.0	0.0	0.0	0.0	0.0	0.0	0.0
LinJ.34.0760_322742-v2	LinJ.34.0760	286.8953217805575	39.418548436113596	6.013540415611085	0.4880515464425703	0.0	0.0	0.0	0.0	0.0	0.0	0.0	14.469528980657858	43.88338721238097	0.0	0.0
LinJ.27.rRNA3_151-man	LinJ.27.rRNA3	20.590573333532834	0.0	0.0	0.0	0.0	0.0	0.0	0.0	0.0	0.0	0.0	0.0	0.0	0.0	0.0
LinJ.04.1140_417730-v2	LinJ.04.1140	38.435736889261285	0.0	0.0	0.0	0.0	0.0	0.0	0.0	0.0	0.0	0.0	0.0	0.0	0.0	0.0
LinJ.34.4330_53036-v2	LinJ.34.4330	39.80844177816348	0.0	0.0	0.0	0.0	0.0	0.0	0.0	0.0	0.0	0.0	0.0	0.0	0.0	0.0
LinJ.15.0210_81323-v2	LinJ.15.0210	35.69032711145691	0.6357830392921547	33.34781503202511	0.4880515464425703	0.0	0.0	5.183144827671997	0.0	0.0	0.0	0.0	0.0	0.0	0.0	0.0
LinJ.23.0920_372624-v2	LinJ.23.0920	204.53302844642613	8.265179510798012	4.920169430954524	20.498164950587952	0.0	0.0	0.0	0.0	0.0	0.0	0.0	0.0	0.0	0.0	0.0
LinJ.11.1240_513822-v2	LinJ.11.1240	203.16032355752395	650.4060491958743	384.3199011067812	29.77114433299679	0.0	31.360992281094845	0.0	0.0	0.0	0.0	0.0	0.0	0.0	0.0	0.0
LinJ.30.2310_853217-v2	LinJ.30.2310	210.0238480020349	6.993613432213702	9.293653369580769	6.832721650195984	0.0	0.0	0.0	0.0	0.0	0.0	0.0	0.0	0.0	0.0	0.0
LinJ.26.2560_974782-v2	LinJ.26.2560	192.17868444630645	0.0	13.12045181587873	0.0	0.0	0.0	0.0	0.0	0.0	0.0	0.0	0.0	0.0	9.73055603802896	0.0
LinJ.36.6180_2267804-v2	LinJ.36.6180	256.6958142247093	6.993613432213702	32.25444404736855	24.890628868571085	0.0	0.0	1.9935172414123066	0.0	0.0	0.0	0.0	0.0	0.0	0.0	4.372846373161218
LinJ.07.0550_239220-v2	LinJ.07.0550	251.20499466910056	2.543132157168619	27.880960108742304	0.0	0.0	0.0	0.0	0.0	0.0	0.0	0.0	0.0	0.0	0.0	0.0
LinJ.23.1380_550873-v2	LinJ.23.1380	138.64319377912108	28.610236768146965	131.20451815878732	822.366855755731	0.0	0.0	17.542951724428296	0.0	0.0	0.0	0.0	0.0	0.0	9.73055603802896	0.0
LinJ.12.0920_555891-v2	LinJ.12.0920	9.608934222315321	68.66456824355272	78.1760254029441	28.795041240111647	0.0	0.0	0.0	0.0	0.0	0.0	0.0	0.0	0.0	0.0	0.0
LinJ.22.1420_596273-v2	LinJ.22.1420	27.454097778043778	23.523972453809726	5.4668549232828045	3.9044123715405625	0.0	4.824768043245361	1.5948137931298452	0.0	0.0	0.0	0.0	0.0	0.0	0.0	0.0
LinJ.13.1050_377920-v2	LinJ.13.1050	391.2208933371238	6.357830392921548	77.08265441828755	100.53861856716948	0.0	56.69102450813299	0.0	0.0	0.0	0.0	0.0	0.0	0.0	0.0	0.0
LinJ.24.1530_566583-v2	LinJ.24.1530	197.6695040019152	0.0	0.0	5.856618557310844	0.0	0.0	0.0	0.0	0.0	0.0	0.0	0.0	0.0	0.0	0.0
LinJ.31.1520_687964-v2	LinJ.31.1520	123.543440001197	0.6357830392921547	0.0	0.0	0.0	0.0	0.0	0.0	0.0	0.0	0.0	0.0	0.0	0.0	0.0
LinJ.35.3190_1281782-v2	LinJ.35.3190	219.63278222435022	19.709274218056798	49.748379801873526	17.08180412548996	0.0	0.0	0.0	0.0	0.0	0.0	0.0	0.0	0.0	0.0	0.0
LinJ.23.0640_221440-v2	LinJ.23.0640	242.96876533568744	9.536745589382322	114.25726789661063	63.93475258397671	0.0	0.0	10.366289655343994	0.0	0.0	0.0	0.0	0.0	0.0	0.0	0.0
LinJ.36.7260_2652116-v2	LinJ.36.7260	54.908195556087556	2143.8604084931458	1216.3752204304242	2265.0472270399687	34.155884362869024	101.32012890815258	106.45382069141716	0.0	0.0	0.0	0.0	0.0	0.0	0.0	0.0
LinJ.11.0980_388849-v2	LinJ.11.0980	178.45163555728456	71.84348344001349	64.5088880947371	990.7446392784177	0.0	0.0	34.68720000057413	0.0	0.0	0.0	0.0	0.0	7.3138978687301615	0.0	0.0
LinJ.35.3570_1420218-v2	LinJ.35.3570	393.9663031149282	2.543132157168619	14.760508292863573	0.0	0.0	0.0	0.0	0.0	0.0	0.0	0.0	7.234764490328929	0.0	0.0	0.0
LinJ.27.2490_170574-v2	LinJ.27.2490	68.63524444510945	0.0	1.093370984656561	3.9044123715405625	0.0	0.0	0.0	0.0	0.0	0.0	0.0	0.0	0.0	0.0	0.0
LinJ.35.1470_615063-v2	LinJ.35.1470	52.16278577828318	0.0	0.0	0.0	0.0	0.0	0.0	0.0	0.0	0.0	0.0	0.0	0.0	0.0	0.0
LinJ.32.3480_1320695-v2	LinJ.32.3480	266.3047484470246	14.62300990371956	4.920169430954524	0.4880515464425703	0.0	0.0	0.0	0.0	0.0	0.0	0.0	0.0	0.0	4.86527801901448	0.0
LinJ.36.2740_1044099-v2	LinJ.36.2740	60.39901511169631	31.153368925315583	557.6192021748461	46.36489691204418	0.0	18.092880162170104	0.0	0.0	0.0	0.0	0.0	0.0	0.0	0.0	0.0
LinJ.23.0830_317292-v2	LinJ.23.0830	123.543440001197	1.2715660785843095	53.02849275584321	2.4402577322128516	0.0	0.0	0.0	0.0	0.0	0.0	0.0	0.0	0.0	0.0	0.0
LinJ.30.2390_882230-v2	LinJ.30.2390	200.41491377971957	15.89457598230387	67.78900104870678	42.460484540503614	2.2555772692460674	0.0	0.0	0.0	0.0	0.0	0.0	0.0	0.0	0.0	0.0
LinJ.08.1001_426435-v2	LinJ.08.1001	1.372704888902189	8.265179510798012	1.6400564769848414	1.464154639327711	0.0	0.0	0.0	0.0	0.0	0.0	0.0	0.0	0.0	0.0	0.0
472	472	188.0605697795999	176.74768492321903	325.27786793532687	103.46692784582491	4.1889292143141255	14.474304129736083	0.0	0.0	0.0	0.0	0.0	0.0	0.0	0.0	0.0
LinJ.25.0010_4720-v2	LinJ.25.0010	240.22335555788305	0.0	6.013540415611085	0.0	0.0	0.0	0.0	2.579645257502769	0.0	0.0	0.0	0.0	0.0	0.0	0.0
LinJ.17.0980_402254-v2	LinJ.17.0980	74.1260640007182	7.629396471505857	150.33851039027712	23.426474229243375	0.0	12.061920108113402	0.0	0.0	0.0	0.0	0.0	0.0	0.0	0.0	0.0
LinJ.19.0120_25788-v2	LinJ.19.0120	219.63278222435022	6.993613432213702	9.293653369580769	9.272979382408836	0.0	0.0	1.196110344847384	0.0	0.0	0.0	0.0	0.0	0.0	0.0	0.0
LinJ.09.1640_567643-v2	LinJ.09.1640	2.745409777804378	0.6357830392921547	0.0	0.0	0.0	0.0	0.0	0.0	0.0	0.0	0.0	0.0	0.0	0.0	0.0
LinJ.20.0850_336876-v2	LinJ.20.0850	39.80844177816348	0.0	0.0	0.0	0.0	0.0	0.0	0.0	0.0	0.0	0.0	0.0	0.0	0.0	0.0
LinJ.15.0260_92288-v2	LinJ.15.0260	96.08934222315322	52.769992261248845	176.0327285297063	2.4402577322128516	5.477830511026164	9.649536086490722	0.0	0.0	0.0	2.7817247360977744	0.0	0.0	0.0	0.0	0.0
LinJ.16.0270_92816-v2	LinJ.16.0270	455.7380231155267	119.5272113869251	170.5658736064235	234.26474229243374	0.0	0.0	5.9805517242369195	0.0	0.0	2.7817247360977744	0.0	0.0	0.0	0.0	0.0
LinJ.35.0100_26477-v2	LinJ.35.0100	42.55385155596785	1.9073491178764643	1.6400564769848414	15.12959793971968	0.0	0.0	0.0	0.0	0.0	0.0	0.0	0.0	0.0	0.0	0.0
LinJ.18.0550_219579-v2	LinJ.18.0550	26.08139288914159	0.0	0.0	0.0	0.0	0.0	0.0	0.0	0.0	0.0	0.0	0.0	0.0	0.0	0.0
LinJ.34.1240_519065-v2	LinJ.34.1240	98.8347520009576	0.0	0.0	0.0	0.0	0.0	0.0	0.0	0.0	0.0	0.0	0.0	0.0	0.0	0.0
LinJ.36.0130_35361-v2	LinJ.36.0130	21.963278222435022	0.0	26.24090363175746	3.416360825097992	0.0	0.0	0.0	0.0	0.0	0.0	0.0	0.0	0.0	0.0	0.0
LinJ.34.1830_779682-v2	LinJ.34.1830	64.51712977840288	332.5145295497969	287.00988347234727	20.498164950587952	3.2222532417800966	25.330032227038146	0.0	0.0	0.0	0.0	0.0	0.0	0.0	0.0	0.0
LinJ.34.0730_317024-v2	LinJ.34.0730	310.2313048918947	186.28443051260135	407.82737727689727	146.90351547921367	0.0	12.061920108113402	7.575365517366765	2.579645257502769	0.0	0.0	0.0	0.0	0.0	0.0	0.0
LinJ.35.3450_1379174-v2	LinJ.35.3450	555.9454800053865	5.722047353629393	6.560225907939365	6.344670103753414	0.0	0.0	0.0	0.0	0.0	0.0	0.0	14.469528980657858	0.0	4.86527801901448	0.0
LinJ.36.3750_1387570-v2	LinJ.36.3750	135.8977840013167	0.0	0.5466854923282805	0.0	0.0	0.0	0.0	0.0	0.0	0.0	0.0	7.234764490328929	0.0	0.0	0.0
LinJ.27.1830_817603-v2	LinJ.27.1830	0.0	0.0	0.0	0.0	0.0	0.0	0.0	0.0	0.0	0.0	0.0	0.0	0.0	0.0	0.0
LinJ.31.1810_928_revcom-man	LinJ.31.1810	194.92409422411083	239.69020581314234	75.44259794130271	153.24818558296707	4.511154538492135	0.0	0.0	0.0	0.0	0.0	0.0	0.0	0.0	0.0	0.0
LinJ.20.1740_847_revcom-man	LinJ.20.1740	97.46204711205542	10.172528628674476	12.573766323550451	1.464154639327711	0.0	0.0	0.0	0.0	0.0	0.0	0.0	0.0	29.255591474920646	0.0	0.0
LinJ.14.1280_527033-v2	LinJ.14.1280	356.9032711145691	7.629396471505857	82.00282384924208	14.641546393277109	0.0	8.443344075679382	3.1896275862596903	0.0	0.0	0.0	0.0	0.0	0.0	0.0	0.0
LinJ.35.1140_496895-v2	LinJ.35.1140	68.63524444510945	4.4504812750450835	207.74048708474658	15.61764948616225	0.0	1.2061920108113402	0.0	0.0	0.0	0.0	0.0	0.0	0.0	0.0	0.0
LinJ.09.0460_158259-v2	LinJ.09.0460	354.1578613367647	0.0	1.6400564769848414	6.832721650195984	0.0	0.0	0.0	0.0	0.0	0.0	0.0	0.0	0.0	0.0	0.0
LinJ.30.1490_498917-v2	LinJ.30.1490	229.24171644666555	0.0	0.0	0.9761030928851406	0.0	0.0	0.0	0.0	0.0	0.0	0.0	7.234764490328929	0.0	0.0	0.0
LinJ.21.0320_87002-v2	LinJ.21.0320	156.48835733484952	0.0	18.040621246833258	0.0	0.0	0.0	0.0	0.0	0.0	0.0	0.0	0.0	0.0	0.0	0.0
LinJ.13.0290_95951-v2	LinJ.13.0290	329.44917333652535	73.75083255788995	27.880960108742304	756.9679485324266	0.0	6.030960054056701	3.5883310345421515	0.0	0.0	0.0	0.0	0.0	0.0	0.0	0.0
LinJ.09.0020_7069-v2	LinJ.09.0020	140.01589866802325	5.722047353629393	14.760508292863573	1.464154639327711	0.0	2.4123840216226804	0.0	0.0	0.0	0.0	0.0	0.0	21.941693606190483	0.0	0.0
LinJ.29.2690_1122466-v2	LinJ.29.2690	16.472458666826267	551.8596781055903	78.1760254029441	153.24818558296707	4.511154538492135	2.4123840216226804	0.0	0.0	0.0	0.0	0.0	0.0	0.0	0.0	0.0
LinJ.22.1400_583738-v2	LinJ.22.1400	96.08934222315322	1.9073491178764643	3.826798446297963	8.784927835966265	0.0	0.0	1.5948137931298452	5.159290515005538	0.0	0.0	0.0	0.0	0.0	0.0	0.0
LinJ.27.0660_325176-v2	LinJ.27.0660	48.04467111157661	17.16614206088818	26.787589124085745	19.034010311260243	0.0	0.0	0.0	0.0	0.0	0.0	0.0	0.0	0.0	0.0	0.0
LinJ.32.1670_629698-v2	LinJ.32.1670	89.22581777864228	2.543132157168619	30.067702078055426	18.057907218375103	0.0	0.0	0.0	0.0	0.0	0.0	0.0	0.0	0.0	0.0	0.0
LinJ.31.0460_154198-v2	LinJ.31.0460	337.68540266993847	0.0	0.0	0.0	0.0	0.0	0.0	0.0	0.0	0.0	0.0	0.0	0.0	0.0	0.0
LinJ.29.0560_204505-v2	LinJ.29.0560	5.490819555608756	9.536745589382322	3.2801129539696827	0.9761030928851406	0.0	0.0	0.0	0.0	0.0	0.0	0.0	0.0	0.0	0.0	0.0
LinJ.34.2740_1167171-v2	LinJ.34.2740	286.8953217805575	5.086264314337238	2.186741969313122	0.0	0.0	0.0	0.0	0.0	0.0	0.0	0.0	0.0	0.0	0.0	0.0
LinJ.28.0780_279114-v2	LinJ.28.0780	247.086880002394	29.24601980743912	135.57800209741356	19.034010311260243	0.0	8.443344075679382	0.0	0.0	0.0	0.0	0.0	0.0	0.0	0.0	0.0
LinJ.31.1980_936118-v2	LinJ.31.1980	111.1890960010773	13.35144382513525	3.826798446297963	32.21140206520964	0.0	0.0	3.987034482824613	38.69467886254154	6.511389559833321	91504.83519393629	8.949182514550252	21.704293470986787	190.1613445869842	0.0	34.98277098528975
LinJ.28.0810_287019-v2	LinJ.28.0810	167.46999644606703	0.0	28.974331093398867	0.0	0.0	2.4123840216226804	0.0	0.0	0.0	0.0	0.0	0.0	0.0	0.0	8.745692746322437
LinJ.26.2720_1038075-v2	LinJ.26.2720	97.46204711205542	36.239633239652825	151.43188137493368	143.48715465411567	6.444506483560193	21.711456194604125	9.17017931049661	0.0	0.0	0.0	0.0	0.0	0.0	0.0	0.0
LinJ.34.1890_802974-v2	LinJ.34.1890	0.0	0.0	0.0	0.0	0.0	0.0	0.0	0.0	0.0	0.0	0.0	0.0	0.0	0.0	0.0
LinJ.30.3760_1344270-v2	LinJ.30.3760	380.23925422590634	0.0	0.5466854923282805	0.0	0.0	0.0	0.0	0.0	0.0	0.0	0.0	0.0	0.0	0.0	0.0
LinJ.28.1170_406216-v2	LinJ.28.1170	166.09729155716485	36.239633239652825	159.6321637598579	29.283092786554217	0.0	0.0	0.0	0.0	0.0	0.0	0.0	0.0	0.0	0.0	0.0
LinJ.25.1700_641802-v2	LinJ.25.1700	56.28090044498975	20.98084029664111	132.29788914344388	18.057907218375103	0.0	10.855728097302062	0.0	0.0	0.0	0.0	0.0	0.0	0.0	0.0	0.0
LinJ.13.0680_239358-v2	LinJ.13.0680	12.3543440001197	5.722047353629393	26.24090363175746	23.426474229243375	0.0	0.0	0.0	0.0	0.0	0.0	0.0	0.0	0.0	0.0	0.0
LinJ.26.2450_943084-v2	LinJ.26.2450	57.65360533389193	32.42493500389989	42.64146840160588	26.354783507898798	0.0	0.0	0.0	0.0	0.0	0.0	0.0	0.0	0.0	0.0	0.0
LinJ.32.0960_343032-v2	LinJ.32.0960	344.5489271144494	13.35144382513525	34.44118601668167	144.9513092934434	0.0	0.0	0.0	7.738935772508308	0.0	0.0	0.0	0.0	14.627795737460323	0.0	0.0
LinJ.36.1080_400439-v2	LinJ.36.1080	107.07098133437073	0.0	0.0	2.928309278655422	0.0	0.0	0.0	0.0	0.0	0.0	0.0	0.0	0.0	0.0	0.0
LinJ.08.0010_7103-v2	LinJ.08.0010	153.74294755704514	13.987226864427404	64.5088880947371	35.13971134386506	0.0	6.030960054056701	0.0	0.0	0.0	0.0	0.0	0.0	0.0	0.0	0.0
LinJ.05.1200_436721-v2	LinJ.05.1200	222.3781920021546	3.178915196460774	236.71481817814544	1.464154639327711	0.0	53.07244847569897	0.0	0.0	0.0	0.0	0.0	0.0	0.0	0.0	0.0
LinJ.35.snoRNA3_1256624-v2	LinJ.35.snoRNA3	157.86106222375173	60.3993887327547	118.08406634290859	15.12959793971968	0.0	0.0	0.0	0.0	0.0	0.0	0.0	0.0	0.0	0.0	0.0
LinJ.13.1420_534193-v2	LinJ.13.1420	236.1052408911765	84.55914422585658	80.90945286458552	13.665443300391969	0.0	16.886688151358765	3.5883310345421515	0.0	0.0	0.0	0.0	0.0	0.0	0.0	0.0
LinJ.30.2880_1049304-v2	LinJ.30.2880	576.5360533389194	419.61680593282216	85.28293680321175	236.21694847820405	11.600111670408348	0.0	5.9805517242369195	0.0	0.0	5.563449472195549	0.0	0.0	0.0	0.0	0.0
LinJ.04.0640_259212-v2	LinJ.04.0640	164.72458666826267	47.68372794691161	239.44824563978685	59.54228866599358	0.0	20.505264183792782	0.3987034482824613	0.0	0.0	0.0	0.0	0.0	0.0	0.0	0.0
LinJ.30.2660_991135-v2	LinJ.30.2660	135.8977840013167	6.357830392921548	44.828210370919	5.368567010868273	0.0	0.0	0.0	0.0	0.0	0.0	0.0	0.0	0.0	0.0	0.0
LinJ.33.2150_805820-v2	LinJ.33.2150	80.98958844522915	1016.6170798281555	911.8714012035718	29.77114433299679	8.377858428628251	34.979568313528866	0.0	0.0	0.0	0.0	0.0	0.0	0.0	0.0	0.0
LinJ.11.0560_199980-v2	LinJ.11.0560	156.48835733484952	10.808311667966631	8.200282384924208	2.928309278655422	0.0	0.0	0.0	0.0	0.0	0.0	0.0	0.0	0.0	0.0	0.0
LinJ.31.2970_1348417-v2	LinJ.31.2970	266.3047484470246	33.06071804319205	5934.2710192234845	110.29964949602089	3.544478565958106	611.5393494813495	1.9935172414123066	0.0	0.0	0.0	0.0	0.0	43.88338721238097	0.0	0.0
LinJ.35.3940_1528041-v2	LinJ.35.3940	57.65360533389193	0.0	0.0	0.0	0.0	0.0	0.0	0.0	0.0	0.0	0.0	0.0	0.0	0.0	0.0
LinJ.36.2670_1014594-v2	LinJ.36.2670	164.72458666826267	99.8179371688683	172.20593008340836	455.3520928309181	0.0	0.0	3.987034482824613	0.0	0.0	0.0	0.0	0.0	0.0	0.0	0.0
LinJ.31.0740_260300-v2	LinJ.31.0740	64.51712977840288	1.9073491178764643	6.013540415611085	14.153494846834539	0.0	0.0	0.0	0.0	0.0	0.0	0.0	0.0	0.0	0.0	0.0
LinJ.34.0250_82679-v2	LinJ.34.0250	166.09729155716485	1.2715660785843095	38.26798446297963	2.4402577322128516	0.0	0.0	0.0	0.0	0.0	0.0	0.0	0.0	0.0	0.0	0.0
LinJ.30.2020_720742-v2	LinJ.30.2020	146.8794231125342	1.9073491178764643	0.0	0.0	0.0	0.0	0.0	0.0	0.0	0.0	0.0	0.0	36.56948934365081	0.0	0.0
LinJ.26.1490_537804-v2	LinJ.26.1490	157.86106222375173	0.6357830392921547	15.853879277520134	2.928309278655422	0.0	0.0	0.0	0.0	0.0	0.0	0.0	0.0	0.0	0.0	0.0
LinJ.31.0920_339031-v2	LinJ.31.0920	108.44368622327292	0.0	0.0	0.0	0.0	0.0	0.0	0.0	0.0	0.0	0.0	0.0	0.0	0.0	0.0
LinJ.10.1130_448187-v2	LinJ.10.1130	115.30721066778386	1.2715660785843095	399.08040939964474	528.071773250861	0.0	0.0	16.745544827863373	0.0	0.0	0.0	0.0	0.0	0.0	0.0	0.0
LinJ.34.0070_24027-v2	LinJ.34.0070	133.1523742235123	0.0	0.0	0.0	0.0	0.0	0.0	0.0	0.0	0.0	0.0	0.0	0.0	0.0	0.0
LinJ.35.3910_1523406-v2	LinJ.35.3910	247.086880002394	15.89457598230387	264.59577828688776	275.74912374005226	0.0	15.680496140547422	6.379255172519381	0.0	0.0	0.0	0.0	0.0	0.0	0.0	0.0
LinJ.33.1750_667420-v2	LinJ.33.1750	127.66155466790356	3.8146982357529287	656.0225907939366	5.856618557310844	0.0	48.247680432453606	0.0	0.0	0.0	0.0	0.0	0.0	0.0	0.0	0.0
LinJ.28.0370_126109-v2	LinJ.28.0370	219.63278222435022	0.6357830392921547	0.0	0.0	0.0	0.0	0.0	0.0	0.0	0.0	0.0	0.0	21.941693606190483	9.73055603802896	0.0
LinJ.35.4600_1788772-v2	LinJ.35.4600	160.60647200155609	1.2715660785843095	9.840338861909048	0.0	0.0	0.0	0.0	0.0	0.0	0.0	0.0	0.0	0.0	0.0	0.0
LinJ.36.4220_1530582-v2	LinJ.36.4220	278.65909244714436	0.0	7.653596892595926	59.05423711955101	0.0	0.0	0.0	0.0	0.0	0.0	0.0	7.234764490328929	0.0	0.0	0.0
LinJ.35.4750_1830311-v2	LinJ.35.4750	43.926556444870045	12.715660785843095	1.093370984656561	14.153494846834539	0.0	0.0	0.0	0.0	0.0	0.0	0.0	0.0	0.0	0.0	0.0
LinJ.36.2640_1006542-v2	LinJ.36.2640	210.0238480020349	0.0	42.0947829092776	6.344670103753414	0.0	13.268112118924742	0.0	0.0	0.0	0.0	0.0	0.0	0.0	0.0	0.0
LinJ.31.1830_619_revcom-man	LinJ.31.1830	49.4173760004788	56.58469049700177	120.81749380454998	115.66821650688917	3.8667038901361157	7.237152064868042	0.0	0.0	0.0	0.0	0.0	0.0	0.0	0.0	0.0
LinJ.35.4830_1847307-v2	LinJ.35.4830	282.7772071138509	8.265179510798012	13.12045181587873	37.091917529635346	0.0	2.4123840216226804	0.0	0.0	0.0	0.0	0.0	0.0	0.0	9.73055603802896	0.0
LinJ.14.0830_313124-v2	LinJ.14.0830	80.98958844522915	4.4504812750450835	39.36135544763619	40.508278354733335	0.0	0.0	3.5883310345421515	0.0	0.0	0.0	0.0	0.0	0.0	0.0	0.0
LinJ.28.1860_679802-v2	LinJ.28.1860	41.18114666706567	0.6357830392921547	15.307193785191853	2.4402577322128516	0.0	0.0	0.0	0.0	0.0	0.0	0.0	7.234764490328929	0.0	0.0	0.0
LinJ.35.5030_1916740-v2	LinJ.35.5030	186.68786489069768	6.357830392921548	4.373483938626244	20.010113404145383	0.0	0.0	0.0	0.0	0.0	0.0	0.0	0.0	0.0	0.0	0.0
LinJ.24.2330_839302-v2	LinJ.24.2330	138.64319377912108	0.0	0.0	0.0	0.0	0.0	0.0	0.0	0.0	0.0	0.0	0.0	0.0	0.0	0.0
LinJ.23.1140_467525-v2	LinJ.23.1140	91.97122755644665	64.21408696850763	908.5912882496021	1022.9560413436274	0.6444506483560193	47.04148842164227	30.70016551774952	0.0	0.0	0.0	0.0	0.0	0.0	0.0	0.0
LinJ.36.6690_2479066-v2	LinJ.36.6690	308.8586000029925	118.25564530834079	81.4561383569138	151.2959793971968	1.6111266208900483	2.4123840216226804	23.124800000382756	0.0	0.0	0.0	0.0	0.0	0.0	0.0	4.372846373161218
LinJ.26.0430_117101-v2	LinJ.26.0430	141.38860355692546	278.4729712099638	101.13681608073189	126.40535052862572	0.9666759725340289	2.4123840216226804	0.0	0.0	0.0	0.0	0.0	0.0	0.0	0.0	0.0
LinJ.34.1140_475787-v2	LinJ.34.1140	306.11319022518813	8.900962550090167	21.32073420080294	48.80515464425703	0.0	21.711456194604125	0.0	0.0	3.2556947799166607	0.0	0.0	0.0	0.0	0.0	0.0
LinJ.35.5430_2065083-v2	LinJ.35.5430	715.1792471180404	1.2715660785843095	14.760508292863573	0.9761030928851406	0.0	0.0	0.0	0.0	0.0	0.0	0.0	0.0	43.88338721238097	0.0	0.0
LinJ.25.0790_273083-v2	LinJ.25.0790	804.4050648966827	61.03517177204686	378.85304618349835	126.40535052862572	0.0	49.45387244326495	4.385737931107074	0.0	0.0	0.0	0.0	0.0	0.0	19.46111207605792	0.0
LinJ.18.0800_324755-v2	LinJ.18.0800	159.2337671126539	0.0	29.521016585727146	0.0	0.0	0.0	0.0	0.0	0.0	0.0	0.0	0.0	0.0	0.0	0.0
LinJ.34.3660_1466458-v2	LinJ.34.3660	295.1315511139706	16.530359021596023	89.10973524950973	1.464154639327711	0.0	0.0	0.0	0.0	0.0	0.0	0.0	0.0	0.0	0.0	0.0
LinJ.21.0440_117475-v2	LinJ.21.0440	46.67196622267442	8.265179510798012	68.33568654103506	168.86583506912933	0.0	0.0	0.0	0.0	0.0	0.0	0.0	0.0	0.0	0.0	0.0
447	447	1.372704888902189	0.0	0.0	0.0	0.0	0.0	0.0	0.0	0.0	0.0	0.0	0.0	0.0	0.0	0.0
LinJ.34.2560_1088543-v2	LinJ.34.2560	1017.1743226765219	29.881802846731276	195.16672076119613	41.484381447618475	0.0	0.0	0.0	0.0	0.0	0.0	0.0	0.0	21.941693606190483	14.595834057043438	0.0
LinJ.29.1370_518760-v2	LinJ.29.1370	218.26007733544802	0.6357830392921547	0.0	34.65165979742249	0.0	0.0	16.346841379580912	0.0	0.0	0.0	0.0	0.0	0.0	0.0	0.0
LinJ.29.1780_770852-v2	LinJ.29.1780	113.93450577888167	31.78915196460774	192.979978791883	36.115814436750206	0.0	4.824768043245361	0.0	0.0	0.0	0.0	0.0	7.234764490328929	0.0	0.0	0.0
LinJ.28.0600_1275_revcom-man	LinJ.28.0600	296.5042560028728	55.948907457709616	171.1125590987518	277.7013299258225	0.0	0.0	7.575365517366765	0.0	0.0	0.0	0.0	0.0	0.0	0.0	0.0
LinJ.35.4040_1577204-v2	LinJ.35.4040	42.55385155596785	79.47287991151934	94.57659017279252	58.566185573108434	15.144590236366453	1.2061920108113402	27.111834483207367	0.0	0.0	0.0	0.0	0.0	0.0	9.73055603802896	0.0
LinJ.08.0600_234846-v2	LinJ.08.0600	102.95286666766417	0.0	0.0	0.0	0.0	0.0	0.0	0.0	0.0	2.7817247360977744	0.0	0.0	0.0	0.0	0.0
LinJ.35.3610_1433928-v2	LinJ.35.3610	109.81639111217511	5.086264314337238	2.186741969313122	0.0	0.0	0.0	0.0	0.0	0.0	0.0	0.0	0.0	0.0	9.73055603802896	0.0
LinJ.32.2950_1107316-v2	LinJ.32.2950	216.88737244654584	13.987226864427404	84.1895658185552	20.010113404145383	4.833379862670145	31.360992281094845	6.379255172519381	0.0	0.0	0.0	0.0	0.0	0.0	0.0	0.0
LinJ.21.1660_575713-v2	LinJ.21.1660	200.41491377971957	4.4504812750450835	6.560225907939365	121.03678351775744	0.0	0.0	0.0	0.0	0.0	0.0	0.0	0.0	0.0	0.0	0.0
LinJ.09.1010_368219-v2	LinJ.09.1010	78.24417866742476	13.35144382513525	288.6499399493321	4.880515464425703	0.0	1.2061920108113402	0.0	0.0	0.0	0.0	0.0	0.0	0.0	0.0	0.0
LinJ.04.0040_18832-v2	LinJ.04.0040	141.38860355692546	33.06071804319205	21.867419693131218	667.6545155334362	0.9666759725340289	3.618576032434021	9.967586207061533	0.0	0.0	0.0	0.0	0.0	0.0	0.0	0.0
LinJ.24.1680_630063-v2	LinJ.24.1680	635.5623635617135	193.9138269841072	306.69056119616533	269.8925051827414	24.489124637528732	133.88731320005877	77.3484689667975	0.0	0.0	0.0	0.0	0.0	0.0	0.0	0.0
LinJ.36.3170_1223225-v2	LinJ.36.3170	227.86901155776334	4.4504812750450835	9.840338861909048	0.9761030928851406	0.0	0.0	0.0	0.0	0.0	0.0	0.0	0.0	0.0	0.0	0.0
LinJ.25.2280_806406-v2	LinJ.25.2280	27.454097778043778	0.0	21.32073420080294	0.0	0.0	0.0	0.0	0.0	0.0	0.0	0.0	0.0	0.0	0.0	0.0
LinJ.30.2350_866677-v2	LinJ.30.2350	256.6958142247093	0.0	3.826798446297963	1.464154639327711	0.0	0.0	0.0	0.0	0.0	0.0	0.0	7.234764490328929	0.0	0.0	0.0
LinJ.27.2310_998910-v2	LinJ.27.2310	5.490819555608756	0.6357830392921547	0.0	0.0	0.0	0.0	0.0	0.0	0.0	0.0	0.0	0.0	0.0	0.0	0.0
LinJ.30.1560_533570-v2	LinJ.30.1560	155.11565244594735	6.357830392921548	442.8152487859072	19.522061857702813	0.9666759725340289	44.629104400019585	0.0	0.0	0.0	0.0	0.0	0.0	0.0	0.0	0.0
LinJ.22.0610_277344-v2	LinJ.22.0610	138.64319377912108	9.536745589382322	323.09112596601375	49.78125773714217	0.0	51.86625646488763	0.0	0.0	0.0	0.0	0.0	0.0	0.0	4.86527801901448	0.0
LinJ.33.1820_693925-v2	LinJ.33.1820	179.82434044618674	10.808311667966631	30.614387570383705	101.02667011361206	0.0	0.0	0.0	0.0	0.0	0.0	0.0	0.0	0.0	0.0	26.23707823896731
LinJ.31.1130_433186-v2	LinJ.31.1130	27.454097778043778	204.72213865207382	107.15035649634298	110.78770104246347	0.0	6.030960054056701	11.961103448473839	0.0	0.0	0.0	0.0	14.469528980657858	0.0	0.0	0.0
LinJ.29.1940_824228-v2	LinJ.29.1940	126.28884977900138	19.073491178764645	22.96079067778778	300.15170106218073	0.0	0.0	2.790924137977229	0.0	0.0	0.0	0.0	0.0	0.0	0.0	0.0
284	284	392.593598226026	0.6357830392921547	19.680677723818096	661.3098454296828	0.0	8.443344075679382	24.7196137935126	0.0	0.0	0.0	0.0	0.0	0.0	0.0	0.0
LinJ.05.snoRNA2_50-man	LinJ.05.snoRNA2	587.5176924501368	20.34505725734895	263.5024073022312	27.330886600783938	0.0	1.2061920108113402	0.0	0.0	0.0	0.0	0.0	0.0	73.13897868730162	4.86527801901448	0.0
LinJ.10.1460_542104-v2	LinJ.10.1460	336.31269778103626	0.0	0.0	0.0	0.0	0.0	0.0	0.0	0.0	0.0	0.0	0.0	0.0	0.0	0.0
LinJ.12.0006_16552-v2	LinJ.12.0006	134.52507911241452	0.0	53.57517824817149	14.641546393277109	0.0	0.0	0.0	0.0	0.0	0.0	0.0	0.0	0.0	0.0	0.0
LinJ.25.2160_779855-v2	LinJ.25.2160	56.28090044498975	7.629396471505857	41.00141192462104	3.416360825097992	0.0	0.0	0.0	0.0	0.0	0.0	0.0	0.0	0.0	0.0	0.0
LinJ.07.0550_239224-v2	LinJ.07.0550	39.80844177816348	57.85625657558609	162.9122767138276	84.92096908100723	0.0	0.0	2.392220689694768	0.0	0.0	0.0	0.0	0.0	0.0	0.0	0.0
LinJ.27.1970_699_revcom-man	LinJ.27.1970	71.38065422291382	0.0	7.106911400267646	0.0	0.0	0.0	0.0	0.0	0.0	0.0	0.0	0.0	0.0	0.0	0.0
LinJ.14.0400_138824-v2	LinJ.14.0400	255.32310933580712	0.0	3.826798446297963	4.880515464425703	0.0	0.0	0.0	0.0	0.0	0.0	0.0	0.0	0.0	0.0	0.0
LinJ.09.1630_566179-v2	LinJ.09.1630	544.963840894169	23.523972453809726	25.694218139429182	17.56985567193253	0.0	71.16532863786907	0.0	0.0	0.0	0.0	0.0	21.704293470986787	0.0	0.0	0.0
LinJ.28.1530_542287-v2	LinJ.28.1530	9.608934222315321	0.0	0.0	0.0	0.0	0.0	0.0	0.0	0.0	0.0	0.0	0.0	0.0	0.0	0.0
LinJ.25.0120_32286-v2	LinJ.25.0120	172.9608160016758	19.709274218056798	31.16107306271199	10.737134021736546	0.0	0.0	0.0	0.0	0.0	0.0	0.0	0.0	0.0	0.0	0.0
LinJ.10.0840_360940-v2	LinJ.10.0840	256.6958142247093	0.0	0.0	0.0	0.0	0.0	0.0	0.0	0.0	0.0	0.0	0.0	0.0	0.0	0.0
LinJ.02.0090_30765-v2	LinJ.02.0090	28.826802666945966	1.9073491178764643	89.10973524950973	3.416360825097992	0.0	0.0	0.0	0.0	0.0	0.0	0.0	0.0	0.0	0.0	0.0
LinJ.33.1380_489663-v2	LinJ.33.1380	98.8347520009576	15.89457598230387	58.49534767912601	4.880515464425703	0.0	55.48483249732165	0.0	0.0	0.0	0.0	0.0	0.0	0.0	0.0	0.0
LinJ.22.0830_374922-v2	LinJ.22.0830	17.845163555728455	27.974453728854808	51.388436278858364	11.713237114621688	0.0	0.0	0.3987034482824613	0.0	0.0	0.0	0.0	0.0	0.0	0.0	0.0
LinJ.26.1660_595672-v2	LinJ.26.1660	31.572212444750345	0.0	2.186741969313122	3.416360825097992	0.0	0.0	0.0	0.0	0.0	0.0	0.0	0.0	0.0	0.0	0.0
LinJ.34.1310_545050-v2	LinJ.34.1310	13.727048889021889	0.0	0.0	0.0	0.0	0.0	0.0	0.0	0.0	0.0	0.0	0.0	0.0	0.0	0.0
LinJ.04.0250_79214-v2	LinJ.04.0250	140.01589866802325	1.9073491178764643	63.962202602408816	1.464154639327711	0.0	1.2061920108113402	0.0	0.0	0.0	0.0	0.0	0.0	0.0	9.73055603802896	0.0
LinJ.23.1190_490986-v2	LinJ.23.1190	15.099753777924077	0.0	0.0	0.0	0.0	0.0	0.0	0.0	0.0	0.0	0.0	0.0	0.0	0.0	0.0
LinJ.26.2140_814743-v2	LinJ.26.2140	163.35188177936047	0.0	0.0	0.4880515464425703	0.0	0.0	0.0	0.0	0.0	0.0	0.0	0.0	0.0	0.0	0.0
LinJ.36.5330_1962560-v2	LinJ.36.5330	222.3781920021546	5.086264314337238	34.98787150900995	31.72335051876707	0.0	0.0	0.0	0.0	0.0	0.0	0.0	0.0	21.941693606190483	0.0	0.0
LinJ.36.5810_2145113-v2	LinJ.36.5810	49.4173760004788	0.6357830392921547	0.0	0.0	0.0	3.618576032434021	0.0	0.0	0.0	0.0	0.0	0.0	0.0	0.0	0.0
LinJ.34.1250_521226-v2	LinJ.34.1250	87.85311288974009	0.0	0.0	0.0	0.0	0.0	0.0	0.0	0.0	0.0	0.0	0.0	0.0	0.0	0.0
LinJ.16.1300_500881-v2	LinJ.16.1300	160.60647200155609	0.0	0.0	0.0	0.0	0.0	0.0	0.0	0.0	0.0	0.0	0.0	0.0	0.0	0.0
LinJ.31.1200_454330-v2	LinJ.31.1200	131.77966933461013	1.2715660785843095	19.680677723818096	21.962319589915666	0.0	0.0	0.0	0.0	0.0	0.0	0.0	0.0	0.0	0.0	0.0
LinJ.36.4540_1673721-v2	LinJ.36.4540	31.572212444750345	0.0	1.6400564769848414	0.0	0.0	0.0	0.0	0.0	0.0	0.0	0.0	0.0	0.0	0.0	0.0
LinJ.21.1040_344839-v2	LinJ.21.1040	142.76130844582764	13.35144382513525	237.26150367047373	29.77114433299679	0.0	0.0	0.0	0.0	0.0	0.0	0.0	0.0	0.0	0.0	0.0
LinJ.35.5350_2039440-v2	LinJ.35.5350	65.88983466730507	278.4729712099638	2898.526480324543	20.498164950587952	3.8667038901361157	149.56780934060617	0.0	0.0	0.0	0.0	0.0	0.0	0.0	0.0	0.0
LinJ.13.1070_380740-v2	LinJ.13.1070	288.2680266694597	0.0	0.0	0.0	0.0	0.0	0.0	0.0	0.0	0.0	0.0	0.0	0.0	0.0	26.23707823896731
LinJ.32.3920_1464573-v2	LinJ.32.3920	253.95040444690494	25.43132157168619	73.25585597198959	276.7252268329374	0.0	0.0	25.11831724179506	0.0	0.0	0.0	0.0	0.0	175.53354884952387	0.0	0.0
LinJ.13.0120_34805-v2	LinJ.13.0120	98.8347520009576	1.2715660785843095	7.653596892595926	13.665443300391969	0.0	0.0	0.3987034482824613	0.0	0.0	0.0	0.0	0.0	0.0	0.0	0.0
LinJ.30.1090_339924-v2	LinJ.30.1090	131.77966933461013	73.75083255788995	36.627927985994795	43.92463917983133	0.0	0.0	0.0	0.0	0.0	0.0	0.0	0.0	0.0	0.0	0.0
LinJ.24.1440_510622-v2	LinJ.24.1440	492.8010551158858	8.265179510798012	1.093370984656561	0.4880515464425703	0.0	0.0	0.0	0.0	0.0	0.0	0.0	0.0	0.0	0.0	0.0
LinJ.22.0990_447821-v2	LinJ.22.0990	145.50671822363202	237.14707365597374	12.573766323550451	10.737134021736546	6.444506483560193	0.0	0.0	0.0	0.0	0.0	0.0	0.0	0.0	0.0	0.0
LinJ.11.1240_513821-v2	LinJ.11.1240	107.07098133437073	19.073491178764645	15.853879277520134	5.368567010868273	0.0	0.0	0.0	0.0	0.0	0.0	0.0	0.0	0.0	0.0	0.0
LinJ.36.7180_2629653-v2	LinJ.36.7180	177.07893066838236	0.0	6.013540415611085	0.0	0.0	0.0	0.0	0.0	0.0	0.0	0.0	0.0	0.0	0.0	0.0
LinJ.35.5060_1934894-v2	LinJ.35.5060	109.81639111217511	2.543132157168619	2.186741969313122	7.320773196638554	0.0	14.474304129736083	0.0	0.0	0.0	0.0	0.0	0.0	0.0	0.0	0.0
LinJ.12.0016_43131-v2	LinJ.12.0016	314.34941955860126	6.993613432213702	0.0	11.713237114621688	0.0	0.0	0.0	0.0	0.0	0.0	0.0	0.0	0.0	0.0	0.0
LinJ.30.1260_407987-v2	LinJ.30.1260	141.38860355692546	1.9073491178764643	23.50747617011606	5.856618557310844	0.0	0.0	0.0	0.0	0.0	0.0	0.0	0.0	0.0	0.0	0.0
LinJ.36.5730_2120365-v2	LinJ.36.5730	221.0054871132524	0.0	2.186741969313122	6.832721650195984	0.0	0.0	0.0	0.0	0.0	0.0	0.0	0.0	0.0	0.0	0.0
LinJ.30.2310_853218-v2	LinJ.30.2310	269.05015822482903	513.712695748061	19.133992231489817	72.71968041994297	6.444506483560193	0.0	0.0	0.0	0.0	0.0	0.0	0.0	0.0	0.0	0.0
LinJ.33.2150_805537-v2	LinJ.33.2150	231.98712622446993	0.6357830392921547	4.920169430954524	5.856618557310844	0.0	0.0	0.0	0.0	0.0	0.0	0.0	0.0	0.0	0.0	0.0
LinJ.34.1570_662799-v2	LinJ.34.1570	212.76925777983928	5.086264314337238	8.200282384924208	13.177391753949399	0.0	0.0	0.0	0.0	0.0	0.0	0.0	0.0	0.0	0.0	17.491385492644874
LinJ.21.2120_729015-v2	LinJ.21.2120	123.543440001197	2.543132157168619	0.0	0.0	0.0	0.0	0.0	0.0	0.0	0.0	0.0	0.0	0.0	4.86527801901448	0.0
LinJ.17.0410_151373-v2	LinJ.17.0410	85.1077031119357	95.36745589382322	29.521016585727146	21.962319589915666	0.6444506483560193	0.0	0.0	0.0	0.0	0.0	0.0	0.0	0.0	0.0	0.0
LinJ.08.0640_265919-v2	LinJ.08.0640	116.67991555668605	0.0	4.373483938626244	0.0	0.0	0.0	0.0	0.0	0.0	0.0	0.0	0.0	0.0	0.0	0.0
LinJ.35.4010_1551568-v2	LinJ.35.4010	98.8347520009576	1.9073491178764643	24.600847154772623	2.928309278655422	0.0	1.2061920108113402	0.0	0.0	0.0	0.0	0.0	0.0	0.0	0.0	0.0
LinJ.16.0630_227178-v2	LinJ.16.0630	48.04467111157661	0.0	0.0	1.464154639327711	0.0	0.0	0.0	0.0	0.0	0.0	0.0	0.0	0.0	0.0	0.0
LinJ.31.0940_345156-v2	LinJ.31.0940	78.24417866742476	39.418548436113596	434.614966400983	333.3392062202755	0.0	20.505264183792782	5.9805517242369195	0.0	0.0	0.0	0.0	0.0	0.0	0.0	0.0
LinJ.30.0300_93976-v2	LinJ.30.0300	318.4675342253078	5.086264314337238	89.10973524950973	0.4880515464425703	0.0	2.4123840216226804	0.0	0.0	0.0	0.0	0.0	0.0	0.0	0.0	0.0
LinJ.28.0980_332624-v2	LinJ.28.0980	182.56975022399112	0.0	0.0	0.0	0.0	0.0	0.0	0.0	0.0	0.0	0.0	0.0	0.0	0.0	0.0
LinJ.26.1080_339124-v2	LinJ.26.1080	4.118114666706567	77.56553079364288	332.9314648279228	135.67832991103455	3.544478565958106	10.855728097302062	3.987034482824613	0.0	0.0	0.0	0.0	0.0	0.0	0.0	0.0
LinJ.20.1070_439666-v2	LinJ.20.1070	210.0238480020349	340.77970906059494	42.0947829092776	35.13971134386506	5.477830511026164	0.0	0.0	0.0	0.0	0.0	0.0	0.0	0.0	0.0	0.0
LinJ.25.2400_831865-v2	LinJ.25.2400	42.55385155596785	1.2715660785843095	47.01495234023212	45.38879381915904	0.0	0.0	0.0	0.0	0.0	0.0	0.0	0.0	0.0	0.0	0.0
LinJ.18.0960_394553-v2	LinJ.18.0960	42.55385155596785	1389.1859408533583	40.45472643229276	463.16091757399926	15.789040884722473	0.0	10.366289655343994	0.0	0.0	13.908623680488871	0.0	0.0	7.3138978687301615	0.0	0.0
LinJ.30.0830_246761-v2	LinJ.30.0830	370.630320003591	48.31951098620376	23.50747617011606	17.56985567193253	0.0	0.0	0.0	0.0	0.0	0.0	0.0	0.0	0.0	0.0	0.0
LinJ.35.3510_1394266-v2	LinJ.35.3510	146.8794231125342	0.6357830392921547	0.5466854923282805	0.0	0.0	0.0	0.0	0.0	0.0	0.0	0.0	0.0	0.0	0.0	8.745692746322437
LinJ.31.3160_1414496-v2	LinJ.31.3160	145.50671822363202	15.89457598230387	6.560225907939365	28.795041240111647	0.0	0.0	0.0	0.0	0.0	0.0	0.0	0.0	0.0	9.73055603802896	0.0
LinJ.23.1080_442213-v2	LinJ.23.1080	38.435736889261285	3.8146982357529287	4.920169430954524	17.08180412548996	0.0	0.0	0.0	0.0	0.0	0.0	0.0	0.0	0.0	0.0	0.0
LinJ.28.0130_38306-v2	LinJ.28.0130	317.0948293364056	3.178915196460774	0.0	1.9522061857702813	0.0	0.0	0.0	0.0	0.0	0.0	0.0	14.469528980657858	0.0	4.86527801901448	0.0
LinJ.18.0310_138685-v2	LinJ.18.0310	112.5618008899795	6.993613432213702	8.200282384924208	5.856618557310844	3.8667038901361157	0.0	0.0	0.0	0.0	0.0	0.0	0.0	0.0	0.0	0.0
LinJ.05.0600_196509-v2	LinJ.05.0600	34.317622222554725	0.0	0.0	0.0	0.0	0.0	0.0	0.0	0.0	0.0	0.0	0.0	0.0	0.0	0.0
LinJ.30.0490_158032-v2	LinJ.30.0490	9.608934222315321	0.0	0.0	0.0	0.0	0.0	0.0	0.0	0.0	0.0	0.0	0.0	0.0	0.0	0.0
LinJ.32.2730_1014229-v2	LinJ.32.2730	9.608934222315321	0.0	2.7334274616414023	0.0	0.0	0.0	0.0	0.0	0.0	0.0	0.0	0.0	0.0	0.0	0.0
LinJ.26.snoRNA13_266_revcom-man	LinJ.26.snoRNA13	481.8194160046683	395.45705043972026	160.72553474451445	586.6379588239695	0.0	82.02105673517113	18.34035862099322	0.0	0.0	0.0	0.0	0.0	0.0	0.0	17.491385492644874
LinJ.23.0260_86314-v2	LinJ.23.0260	396.7117128927326	56.58469049700177	68.88237203336334	1109.829216610405	3.2222532417800966	0.0	39.87034482824613	110.92474607261907	13.022779119666643	211.41107994343085	22.37295628637563	383.44251798743323	2216.1110542252386	754.1180929472443	585.9614140036032
LinJ.24.1410_500967-v2	LinJ.24.1410	440.63826933760265	6.993613432213702	10.933709846565609	135.67832991103455	0.0	0.0	0.0	0.0	0.0	0.0	0.0	0.0	0.0	0.0	0.0
LinJ.31.1580_748201-v2	LinJ.31.1580	167.46999644606703	1335.144382513525	74.89591244897443	79.06435052369639	16.755716857256502	0.0	4.385737931107074	0.0	0.0	0.0	0.0	0.0	0.0	0.0	0.0
LinJ.18.0070_22903-v2	LinJ.18.0070	146.8794231125342	16.530359021596023	3.2801129539696827	5656.51742326939	0.0	0.0	78.94328275992734	0.0	3.2556947799166607	0.0	0.0	0.0	0.0	0.0	0.0
LinJ.30.3080_1102447-v2	LinJ.30.3080	812.6412942300958	3.178915196460774	115.35063888126719	127.38145362151086	0.0	0.0	0.0	0.0	0.0	0.0	0.0	0.0	51.197285081111126	0.0	0.0
LinJ.36.3110_1208952-v2	LinJ.36.3110	23.33598311133721	0.0	0.0	0.0	0.0	0.0	0.0	0.0	0.0	0.0	0.0	0.0	0.0	0.0	0.0
LinJ.36.2160_804189-v2	LinJ.36.2160	417.30228622626544	1.9073491178764643	16.400564769848415	37.091917529635346	0.0	4.824768043245361	1.5948137931298452	0.0	0.0	0.0	0.0	0.0	0.0	0.0	39.355617358450964
LinJ.23.0030_13494-v2	LinJ.23.0030	129.03425955680575	10.172528628674476	2.186741969313122	1.464154639327711	0.0	0.0	0.0	0.0	0.0	0.0	0.0	0.0	0.0	0.0	0.0
LinJ.35.5140_1977592-v2	LinJ.35.5140	263.55933866922027	0.0	0.0	0.0	0.0	0.0	0.0	0.0	0.0	0.0	0.0	7.234764490328929	0.0	0.0	0.0
LinJ.28.2450_899235-v2	LinJ.28.2450	153.74294755704514	0.0	0.0	0.0	0.0	0.0	0.0	0.0	0.0	0.0	0.0	0.0	0.0	0.0	0.0
LinJ.27.rRNA3_126-man	LinJ.27.rRNA3	166.09729155716485	22.252406375225416	441.17519230892236	134.7022268181494	0.0	10.855728097302062	0.0	0.0	0.0	0.0	0.0	0.0	0.0	0.0	0.0
LinJ.21.1500_517426-v2	LinJ.21.1500	6.8635244445109445	5.722047353629393	73.25585597198959	10.249082475293976	0.0	13.268112118924742	0.0	0.0	0.0	0.0	0.0	0.0	0.0	0.0	0.0
LinJ.26.2020_751661-v2	LinJ.26.2020	113.93450577888167	0.6357830392921547	1.093370984656561	0.0	0.0	0.0	0.0	0.0	0.0	0.0	0.0	0.0	0.0	0.0	0.0
LinJ.30.0490_157619-v2	LinJ.30.0490	27.454097778043778	0.0	0.0	0.0	0.0	0.0	0.0	0.0	0.0	0.0	0.0	0.0	0.0	0.0	0.0
LinJ.12.0070_464381-v2	LinJ.12.0070	227.86901155776334	0.0	0.0	0.0	0.0	0.0	0.0	0.0	0.0	0.0	0.0	0.0	0.0	0.0	0.0
LinJ.31.2260_1073051-v2	LinJ.31.2260	393.9663031149282	58.49203961487824	162.9122767138276	36.115814436750206	0.0	10.855728097302062	1.5948137931298452	0.0	0.0	0.0	0.0	0.0	0.0	0.0	0.0
LinJ.36.0450_116302-v2	LinJ.36.0450	205.90573333532834	10.808311667966631	30.067702078055426	10.249082475293976	0.0	0.0	0.0	0.0	0.0	0.0	0.0	0.0	0.0	0.0	0.0
LinJ.34.4230_1659549-v2	LinJ.34.4230	10.981639111217511	1.2715660785843095	3.2801129539696827	0.0	0.0	0.0	0.0	0.0	0.0	0.0	0.0	0.0	0.0	0.0	0.0
LinJ.34.4040_1609246-v2	LinJ.34.4040	150.9975377792408	3.178915196460774	119.72412281989342	9.272979382408836	0.0	10.855728097302062	0.0	0.0	0.0	0.0	0.0	0.0	0.0	0.0	0.0
LinJ.28.2230_832632-v2	LinJ.28.2230	34.317622222554725	11.444094707258786	3.826798446297963	0.9761030928851406	0.0	0.0	0.0	0.0	0.0	0.0	0.0	0.0	0.0	0.0	0.0
LinJ.27.1110_517505-v2	LinJ.27.1110	212.76925777983928	10.172528628674476	39.90804093996447	69.30331959484498	0.0	0.0	0.0	0.0	0.0	0.0	0.0	0.0	0.0	0.0	0.0
LinJ.25.2210_790809-v2	LinJ.25.2210	9.608934222315321	1696.9049318707612	1202.708083122217	2504.1924847968285	16.755716857256502	75.99009668111444	43.857379311070744	0.0	0.0	0.0	0.0	0.0	0.0	0.0	0.0
LinJ.33.2230_838828-v2	LinJ.33.2230	308.8586000029925	450.1343918188456	338.9450052435339	5.856618557310844	10.633435697874319	27.742416248660824	0.0	2.579645257502769	0.0	0.0	0.0	0.0	0.0	0.0	0.0
LinJ.32.3180_1182408-v2	LinJ.32.3180	57.65360533389193	0.0	2.7334274616414023	4.392463917983132	0.0	0.0	0.0	0.0	0.0	0.0	0.0	0.0	0.0	0.0	0.0
LinJ.21.0840_236177-v2	LinJ.21.0840	42.55385155596785	595.728707816749	1.6400564769848414	3.9044123715405625	7.733407780272231	0.0	0.0	0.0	0.0	0.0	0.0	0.0	0.0	0.0	0.0
LinJ.36.3260_1243995-v2	LinJ.36.3260	113.93450577888167	0.0	0.0	0.0	0.0	0.0	0.0	0.0	0.0	0.0	0.0	0.0	0.0	0.0	0.0
LinJ.32.1900_706925-v2	LinJ.32.1900	71.38065422291382	38.14698235752929	928.8186514657485	1453.905556852417	0.0	24.123840216226803	25.11831724179506	0.0	0.0	0.0	0.0	0.0	0.0	0.0	0.0
LinJ.30.0660_214399-v2	LinJ.30.0660	46.67196622267442	777.5626570543053	435.1616518933113	61.98254639820643	2.577802593424077	6.030960054056701	0.0	0.0	3.2556947799166607	0.0	0.0	0.0	0.0	0.0	0.0
LinJ.18.0480_194010-v2	LinJ.18.0480	32.94491733365253	11.444094707258786	3.2801129539696827	123.47704124997028	0.0	0.0	21.13128275897045	0.0	0.0	0.0	0.0	0.0	0.0	0.0	0.0
LinJ.32.0530_188718-v2	LinJ.32.0530	10.981639111217511	0.0	8.200282384924208	1.9522061857702813	0.0	0.0	0.0	0.0	0.0	0.0	0.0	0.0	0.0	0.0	0.0
LinJ.09.0850_320182-v2	LinJ.09.0850	240.22335555788305	3.8146982357529287	22.96079067778778	15.12959793971968	0.0	0.0	0.0	0.0	0.0	0.0	0.0	0.0	0.0	0.0	0.0
LinJ.11.0930_372907-v2	LinJ.11.0930	266.3047484470246	71.84348344001349	622.6747757619115	23.914525775685945	5.155605186848154	56.69102450813299	0.0	0.0	0.0	0.0	0.0	0.0	138.96405950587305	0.0	0.0
LinJ.22.1400_584533-v2	LinJ.22.1400	150.9975377792408	50.226860104080224	7.653596892595926	376.2877423072217	0.32222532417800964	0.0	1.9935172414123066	0.0	0.0	0.0	0.0	0.0	80.45287655603177	0.0	0.0
LinJ.35.5130_1974952-v2	LinJ.35.5130	262.18663378031806	5.086264314337238	6.013540415611085	70.7674742341727	0.0	7.237152064868042	0.7974068965649226	0.0	0.0	0.0	0.0	0.0	0.0	0.0	21.86423186580609
LinJ.08.0320_107643-v2	LinJ.08.0320	255.32310933580712	727.9715799895172	940.2990468046424	1654.4947424403133	18.04461815396854	65.13436858381237	43.857379311070744	0.0	0.0	0.0	0.0	0.0	0.0	0.0	0.0
LinJ.35.5450_88613-v2	LinJ.35.5450	396.7117128927326	0.6357830392921547	0.0	0.0	0.0	0.0	0.0	0.0	0.0	0.0	0.0	0.0	117.02236589968258	0.0	0.0
LinJ.27.2410_1016325-v2	LinJ.27.2410	119.42532533449044	2.543132157168619	13.12045181587873	10.249082475293976	0.6444506483560193	0.0	0.0	0.0	0.0	0.0	0.0	0.0	7.3138978687301615	0.0	0.0
LinJ.06.0060_29082-v2	LinJ.06.0060	421.420400892972	5.722047353629393	20.77404870847466	0.0	0.0	0.0	0.0	0.0	0.0	0.0	0.0	0.0	0.0	0.0	0.0
LinJ.03.0380_128061-v2	LinJ.03.0380	306.11319022518813	0.0	0.0	0.0	0.0	0.0	0.0	0.0	0.0	0.0	0.0	0.0	0.0	0.0	0.0
LinJ.27.2540_220253-v2	LinJ.27.2540	21.963278222435022	32.42493500389989	27.880960108742304	10.737134021736546	0.0	0.0	0.0	0.0	0.0	0.0	0.0	0.0	0.0	0.0	0.0
LinJ.28.0390_137764-v2	LinJ.28.0390	38.435736889261285	1.9073491178764643	0.0	1.9522061857702813	0.0	1.2061920108113402	0.0	0.0	0.0	0.0	0.0	0.0	0.0	0.0	0.0
LinJ.23.0300_100013-v2	LinJ.23.0300	134.52507911241452	253.0416496382776	461.949241017397	140.55884537546024	4.833379862670145	7.237152064868042	0.0	0.0	0.0	0.0	0.0	0.0	0.0	0.0	0.0
LinJ.24.1800_672980-v2	LinJ.24.1800	208.65114311313272	152.58792943011716	710.1444545344364	5610.640577903789	0.0	36.18576032434021	63.39384827691135	0.0	3.2556947799166607	0.0	0.0	0.0	0.0	0.0	0.0
LinJ.31.2550_1214491-v2	LinJ.31.2550	179.82434044618674	6.357830392921548	2.186741969313122	260.13147425388996	0.0	0.0	4.385737931107074	0.0	0.0	0.0	0.0	0.0	0.0	0.0	0.0
LinJ.11.0400_133806-v2	LinJ.11.0400	109.81639111217511	18.437708139472488	35.53455700133823	129.33365980728112	0.0	0.0	2.392220689694768	0.0	0.0	0.0	0.0	0.0	0.0	0.0	0.0
LinJ.30.3030_1089019-v2	LinJ.30.3030	200.41491377971957	2052.3076508350755	115.35063888126719	21.474268043473092	7.411182456094222	4.824768043245361	0.0	0.0	0.0	0.0	0.0	0.0	0.0	0.0	0.0
LinJ.36.5400_1985116-v2	LinJ.36.5400	203.16032355752395	0.0	22.4141051854595	1043.4542062942153	0.0	0.0	28.30794482805475	0.0	0.0	0.0	0.0	0.0	0.0	14.595834057043438	0.0
LinJ.35.1200_527081-v2	LinJ.35.1200	211.39655289093707	47.68372794691161	129.56446168180247	74.67188660571325	0.0	1.2061920108113402	0.0	0.0	0.0	0.0	0.0	0.0	0.0	0.0	0.0
LinJ.36.7000_2572040-v2	LinJ.36.7000	259.4412240025137	0.6357830392921547	0.0	6.832721650195984	0.0	0.0	0.0	0.0	0.0	0.0	0.0	0.0	0.0	0.0	0.0
LinJ.31.2100_988168-v2	LinJ.31.2100	79.61688355632695	71.84348344001349	27.334274616414024	9.761030928851406	0.32222532417800964	0.0	0.0	0.0	0.0	0.0	0.0	0.0	0.0	0.0	0.0
LinJ.34.4340_58_revcom-man	LinJ.34.4340	89.22581777864228	1.2715660785843095	7.106911400267646	2.4402577322128516	0.0	0.0	0.0	0.0	0.0	0.0	0.0	0.0	0.0	0.0	0.0
LinJ.15.1080_434435-v2	LinJ.15.1080	17.845163555728455	0.0	0.0	0.0	0.0	0.0	0.0	0.0	0.0	0.0	0.0	0.0	0.0	0.0	0.0
LinJ.18.0430_180873-v2	LinJ.18.0430	52.16278577828318	4.4504812750450835	2.186741969313122	13.177391753949399	0.0	0.0	0.0	0.0	0.0	0.0	0.0	0.0	204.7891403244445	0.0	0.0
LinJ.24.0510_186411-v2	LinJ.24.0510	49.4173760004788	13.35144382513525	12.573766323550451	9.272979382408836	0.6444506483560193	1.2061920108113402	0.0	0.0	0.0	0.0	0.0	0.0	43.88338721238097	0.0	0.0
LinJ.30.1980_703985-v2	LinJ.30.1980	240.22335555788305	2.543132157168619	43.734839386262436	9.761030928851406	0.0	3.618576032434021	0.0	0.0	0.0	0.0	0.0	0.0	0.0	0.0	0.0
LinJ.29.0110_32731-v2	LinJ.29.0110	216.88737244654584	29.881802846731276	1.093370984656561	7.320773196638554	0.32222532417800964	0.0	0.0	0.0	0.0	0.0	0.0	0.0	0.0	0.0	26.23707823896731
LinJ.24.1490_541146-v2	LinJ.24.1490	67.26253955620726	18.437708139472488	44.281524878590716	21.474268043473092	0.0	0.0	0.0	0.0	0.0	0.0	0.0	0.0	0.0	0.0	0.0
LinJ.06.1220_482965-v2	LinJ.06.1220	8.236229333413133	13.987226864427404	212.11397102337284	72.23162887350041	0.9666759725340289	3.618576032434021	0.0	0.0	0.0	0.0	0.0	0.0	0.0	0.0	0.0
LinJ.26.1560_570678-v2	LinJ.26.1560	277.28638755824215	0.0	11.48039533889389	0.0	0.0	0.0	0.0	0.0	0.0	0.0	0.0	0.0	0.0	0.0	8.745692746322437
LinJ.23.0860_329903-v2	LinJ.23.0860	49.4173760004788	1024.2464762996613	114.25726789661063	7.320773196638554	11.922336994586356	0.0	0.0	0.0	0.0	0.0	0.0	0.0	0.0	0.0	0.0
LinJ.34.1070_448294-v2	LinJ.34.1070	98.8347520009576	8.900962550090167	16.400564769848415	9.272979382408836	0.0	13.268112118924742	0.0	0.0	0.0	0.0	0.0	0.0	0.0	0.0	0.0
LinJ.12.0050_477109-v2	LinJ.12.0050	60.39901511169631	0.0	1.6400564769848414	0.0	0.0	0.0	0.0	0.0	0.0	0.0	0.0	0.0	0.0	0.0	0.0
LinJ.22.0320_163635-v2	LinJ.22.0320	225.123601779959	142.41540080144267	56.85529120214117	143.97520620055823	2.900027917602087	4.824768043245361	20.73257931068799	0.0	0.0	0.0	4.474591257275126	0.0	0.0	0.0	0.0
LinJ.06.0950_401455-v2	LinJ.06.0950	48.04467111157661	15.89457598230387	4.373483938626244	1.9522061857702813	0.0	0.0	0.0	0.0	0.0	0.0	0.0	0.0	0.0	0.0	0.0
LinJ.21.1190_389692-v2	LinJ.21.1190	214.14196266874146	0.0	0.0	0.0	0.0	0.0	0.0	0.0	0.0	0.0	0.0	0.0	0.0	0.0	0.0
LinJ.30.3180_1156996-v2	LinJ.30.3180	12.3543440001197	7104.239681050537	11.48039533889389	8.784927835966265	111.81218748976934	9.649536086490722	0.0	0.0	0.0	0.0	0.0	0.0	0.0	0.0	0.0
LinJ.35.1780_722863-v2	LinJ.35.1780	226.49630666886117	3.8146982357529287	0.0	3.416360825097992	0.0	0.0	0.0	0.0	0.0	0.0	0.0	0.0	0.0	0.0	0.0
LinJ.03.0340_112415-v2	LinJ.03.0340	234.7325360022743	12.07987774655094	20.22736321614638	84.92096908100723	0.0	0.0	0.0	0.0	0.0	0.0	0.0	0.0	0.0	0.0	0.0
LinJ.11.1050_432594-v2	LinJ.11.1050	39.80844177816348	20.34505725734895	8.200282384924208	25.378680415013655	0.0	0.0	0.0	0.0	0.0	0.0	0.0	0.0	0.0	0.0	0.0
LinJ.09.1620_564164-v2	LinJ.09.1620	15.099753777924077	1.2715660785843095	9.293653369580769	2359.241175503385	0.0	0.0	31.098868966031983	0.0	0.0	0.0	0.0	0.0	0.0	0.0	0.0
LinJ.36.0710_187811-v2	LinJ.36.0710	1069.337108454805	29.881802846731276	330.1980373662814	65.39890722330442	0.0	14.474304129736083	0.0	0.0	0.0	0.0	0.0	43.408586941973574	0.0	0.0	0.0
LinJ.30.2950_1068744-v2	LinJ.30.2950	118.05262044558825	45.14059578974299	54.12186374049977	29.77114433299679	0.0	0.0	0.0	0.0	0.0	0.0	0.0	0.0	0.0	0.0	0.0
LinJ.24.1830_681573-v2	LinJ.24.1830	468.0923671156464	221.25249767366986	583.8601058066035	90.77758763831808	7.733407780272231	0.0	0.3987034482824613	0.0	0.0	0.0	0.0	0.0	0.0	0.0	0.0
LinJ.34.1280_534353-v2	LinJ.34.1280	216.88737244654584	1.2715660785843095	23.50747617011606	6.832721650195984	0.0	0.0	0.0	0.0	0.0	0.0	0.0	0.0	0.0	0.0	0.0
LinJ.28.0640_227163-v2	LinJ.28.0640	9.608934222315321	0.0	0.0	0.0	0.0	0.0	0.0	0.0	0.0	0.0	0.0	0.0	0.0	0.0	0.0
LinJ.27.2240_970979-v2	LinJ.27.2240	107.07098133437073	2.543132157168619	1.6400564769848414	22.450371136358235	0.0	0.0	0.0	2.579645257502769	0.0	0.0	0.0	0.0	0.0	0.0	0.0
LinJ.26.1540_559090-v2	LinJ.26.1540	10.981639111217511	0.6357830392921547	0.0	0.0	0.0	0.0	0.0	0.0	0.0	0.0	0.0	0.0	0.0	0.0	0.0
LinJ.25.0180_47406-v2	LinJ.25.0180	111.1890960010773	139.87226864427404	2.7334274616414023	19.034010311260243	0.0	0.0	0.0	0.0	0.0	0.0	0.0	0.0	0.0	0.0	0.0
LinJ.05.1040_381471-v2	LinJ.05.1040	140.01589866802325	115.07673011188001	53.02849275584321	116.6443195997743	0.0	0.0	0.0	0.0	0.0	0.0	0.0	0.0	0.0	0.0	0.0
LinJ.27.1730_781758-v2	LinJ.27.1730	306.11319022518813	0.0	0.0	0.9761030928851406	0.0	0.0	0.0	0.0	0.0	0.0	0.0	0.0	0.0	0.0	0.0
LinJ.35.0270_66424-v2	LinJ.35.0270	21.963278222435022	0.6357830392921547	0.0	0.0	0.0	0.0	0.0	0.0	0.0	0.0	0.0	0.0	0.0	0.0	0.0
LinJ.35.2710_1080091-v2	LinJ.35.2710	343.17622222554724	26.7028876502705	85.82962229554003	54.173721655125306	6.444506483560193	0.0	0.0	0.0	0.0	0.0	0.0	0.0	0.0	0.0	0.0
LinJ.17.0640_271815-v2	LinJ.17.0640	509.2735137827121	0.0	3.2801129539696827	4.392463917983132	0.0	0.0	0.0	0.0	0.0	0.0	0.0	0.0	0.0	0.0	4.372846373161218
LinJ.36.2380_892683-v2	LinJ.36.2380	179.82434044618674	0.0	3.2801129539696827	1.464154639327711	0.0	0.0	0.0	0.0	0.0	0.0	0.0	0.0	0.0	0.0	0.0
LinJ.05.0860_314116-v2	LinJ.05.0860	112.5618008899795	0.0	0.0	0.0	0.0	0.0	0.0	0.0	0.0	0.0	0.0	14.469528980657858	0.0	0.0	0.0
LinJ.31.1660_761558-v2	LinJ.31.1660	80.98958844522915	92.18854069736244	41.54809741694932	6.344670103753414	0.0	0.0	0.0	0.0	0.0	0.0	0.0	0.0	0.0	0.0	0.0
LinJ.12.0060_469086-v2	LinJ.12.0060	49.4173760004788	0.0	0.0	0.0	0.0	0.0	0.0	0.0	0.0	0.0	0.0	0.0	0.0	0.0	0.0
LinJ.27.1790_804926-v2	LinJ.27.1790	52.16278577828318	0.0	0.0	0.0	0.0	0.0	0.0	0.0	0.0	0.0	0.0	0.0	0.0	0.0	0.0
LinJ.32.3730_1418166-v2	LinJ.32.3730	116.67991555668605	75.65818167576641	793.240649368335	255.73901033590684	0.0	38.598144345962886	3.1896275862596903	0.0	0.0	0.0	0.0	0.0	0.0	0.0	0.0
LinJ.36.6070_2220323-v2	LinJ.36.6070	708.3157226735294	0.0	2.7334274616414023	0.9761030928851406	0.0	0.0	0.0	0.0	0.0	0.0	0.0	0.0	0.0	0.0	0.0
LinJ.24.2420_858939-v2	LinJ.24.2420	525.7459724495384	1.9073491178764643	2.7334274616414023	7.320773196638554	0.0	0.0	0.0	0.0	0.0	0.0	0.0	0.0	7.3138978687301615	0.0	21.86423186580609
LinJ.27.0920_446304-v2	LinJ.27.0920	21.963278222435022	2031.9625935777267	50.295065294201805	15.61764948616225	34.155884362869024	0.0	0.0	0.0	0.0	0.0	0.0	0.0	0.0	0.0	0.0
LinJ.07.0390_146145-v2	LinJ.07.0390	54.908195556087556	1220.067652401645	513.3376772962554	474.38610314217834	0.9666759725340289	28.948608259472167	6.379255172519381	0.0	0.0	0.0	0.0	0.0	0.0	0.0	0.0
LinJ.05.0870_316008-v2	LinJ.05.0870	100.20745688985978	0.0	0.0	0.0	0.0	1.2061920108113402	0.0	0.0	0.0	0.0	0.0	0.0	0.0	0.0	0.0
LinJ.23.0780_284994-v2	LinJ.23.0780	39.80844177816348	0.0	2.186741969313122	0.4880515464425703	0.0	0.0	0.0	0.0	0.0	0.0	0.0	0.0	0.0	0.0	0.0
LinJ.28.0910_308626-v2	LinJ.28.0910	160.60647200155609	2.543132157168619	0.0	0.4880515464425703	0.0	0.0	0.0	0.0	0.0	0.0	0.0	0.0	0.0	0.0	0.0
LinJ.25.2280_806049-v2	LinJ.25.2280	240.22335555788305	11.444094707258786	1123.4386867346163	834.0800928703527	0.0	30.154800270283506	24.32091034523014	0.0	0.0	0.0	0.0	0.0	0.0	0.0	0.0
LinJ.32.0080_29408-v2	LinJ.32.0080	315.72212444750346	0.0	0.0	0.0	0.0	0.0	0.0	0.0	0.0	0.0	0.0	0.0	0.0	0.0	0.0
LinJ.13.0970_346434-v2	LinJ.13.0970	101.58016177876198	1.2715660785843095	0.0	0.0	0.0	0.0	0.0	0.0	0.0	0.0	0.0	0.0	0.0	0.0	0.0
LinJ.35.5290_2017719-v2	LinJ.35.5290	573.790643561115	1.9073491178764643	0.5466854923282805	0.9761030928851406	0.0	0.0	0.0	0.0	0.0	0.0	0.0	0.0	0.0	0.0	0.0
LinJ.30.3550_163_revcom-man	LinJ.30.3550	30.199507555848154	27.338670689562655	26.24090363175746	126.89340207506828	0.0	0.0	0.0	0.0	0.0	0.0	0.0	0.0	0.0	0.0	0.0
LinJ.20.1250_545941-v2	LinJ.20.1250	142.76130844582764	6.993613432213702	15.853879277520134	12.201288661064257	0.0	0.0	0.0	0.0	0.0	2.7817247360977744	0.0	0.0	0.0	0.0	0.0
LinJ.33.1160_407336-v2	LinJ.33.1160	479.0740062268639	9.536745589382322	9.840338861909048	15.12959793971968	0.0	0.0	0.0	0.0	0.0	0.0	0.0	0.0	0.0	0.0	0.0
LinJ.31.2810_1300882-v2	LinJ.31.2810	312.97671466969905	0.0	2.186741969313122	0.0	0.0	0.0	0.0	0.0	0.0	0.0	0.0	0.0	0.0	0.0	0.0
LinJ.12.0360_182769-v2	LinJ.12.0360	131.77966933461013	955.5819080561087	34.98787150900995	665.702309347666	11.600111670408348	0.0	22.726096552100294	0.0	0.0	0.0	0.0	0.0	0.0	0.0	0.0
LinJ.32.0150_54600-v2	LinJ.32.0150	233.3598311133721	3.178915196460774	1.6400564769848414	1.464154639327711	0.0	0.0	0.0	0.0	0.0	0.0	0.0	0.0	0.0	0.0	21.86423186580609
LinJ.04.0010_7568-v2	LinJ.04.0010	292.38614133616625	7.629396471505857	33.89450052435339	49.78125773714217	0.0	0.0	0.0	0.0	0.0	0.0	0.0	0.0	0.0	0.0	0.0
LinJ.30.2390_882229-v2	LinJ.30.2390	38.435736889261285	0.0	0.0	0.0	0.0	0.0	0.0	0.0	0.0	0.0	0.0	0.0	0.0	0.0	0.0
LinJ.05.0050_15767-v2	LinJ.05.0050	225.123601779959	39.418548436113596	72.70917047966131	188.38789692683216	0.0	0.0	5.9805517242369195	0.0	0.0	0.0	0.0	0.0	0.0	0.0	0.0
LinJ.24.1440_510469-v2	LinJ.24.1440	30.199507555848154	3.178915196460774	582.766734821947	9.272979382408836	0.0	2.4123840216226804	0.0	0.0	0.0	0.0	0.0	0.0	0.0	0.0	0.0
LinJ.27.1420_620618-v2	LinJ.27.1420	303.3677804473837	43.86902971115868	185.87306739161536	326.5064845700795	0.0	14.474304129736083	13.954620689886145	0.0	0.0	0.0	0.0	0.0	0.0	4.86527801901448	0.0
LinJ.33.3360_1427373-v2	LinJ.33.3360	247.086880002394	6.993613432213702	179.312841483676	89.31343299899036	0.0	8.443344075679382	0.0	0.0	0.0	0.0	0.0	0.0	0.0	0.0	0.0
LinJ.35.3940_1528181-v2	LinJ.35.3940	149.62483289033858	2.543132157168619	13.667137308207012	3.416360825097992	0.0	0.0	0.0	0.0	0.0	0.0	0.0	0.0	0.0	0.0	0.0
LinJ.31.0250_64898-v2	LinJ.31.0250	75.4987688896204	2.543132157168619	0.0	52.221515469355026	0.0	0.0	0.7974068965649226	0.0	0.0	0.0	0.0	0.0	0.0	0.0	0.0
LinJ.09.1160_436634-v2	LinJ.09.1160	159.2337671126539	6.357830392921548	0.5466854923282805	1.9522061857702813	0.0	0.0	0.0	2.579645257502769	0.0	0.0	0.0	0.0	0.0	0.0	0.0
LinJ.21.0120_24296-v2	LinJ.21.0120	57.65360533389193	2.543132157168619	0.0	0.0	0.0	0.0	0.0	0.0	0.0	0.0	0.0	0.0	0.0	0.0	0.0
LinJ.16.1580_619607-v2	LinJ.16.1580	414.556876448461	1.2715660785843095	139.40480054371153	209.86216497030523	0.0	10.855728097302062	6.379255172519381	0.0	0.0	0.0	0.0	0.0	0.0	0.0	0.0
LinJ.36.3640_1353377-v2	LinJ.36.3640	347.2943368922538	15.258792943011715	716.7046804423757	436.8061340661004	0.0	50.66006445407629	6.379255172519381	0.0	0.0	0.0	0.0	0.0	0.0	0.0	0.0
LinJ.03.0970_108-man	LinJ.03.0970	93.34393244534884	6.357830392921548	28.427645601070584	43.43658763338876	0.0	1.2061920108113402	0.0	0.0	0.0	0.0	0.0	0.0	0.0	0.0	0.0
LinJ.35.3490_1388486-v2	LinJ.35.3490	50.79008088938099	1438.7770179181462	5.4668549232828045	73.69578351282811	12.889012967120387	0.0	0.0	0.0	0.0	0.0	0.0	0.0	0.0	0.0	0.0
LinJ.36.3620_1345877-v2	LinJ.36.3620	330.8218782254275	17.16614206088818	36.627927985994795	13.665443300391969	0.0	1.2061920108113402	0.0	0.0	0.0	0.0	0.0	0.0	0.0	0.0	0.0
LinJ.28.0550_187111-v2	LinJ.28.0550	97.46204711205542	0.0	0.0	0.0	0.0	0.0	0.0	0.0	0.0	0.0	0.0	0.0	0.0	0.0	4.372846373161218
LinJ.32.0180_62034-v2	LinJ.32.0180	258.0685191136115	1.9073491178764643	41.00141192462104	255.25095878946428	0.0	0.0	21.52998620725291	0.0	0.0	0.0	0.0	0.0	0.0	0.0	0.0
LinJ.36.5700_2096801-v2	LinJ.36.5700	166.09729155716485	0.0	178.21947049901945	0.0	0.0	0.0	0.0	0.0	0.0	0.0	0.0	14.469528980657858	0.0	0.0	0.0
LinJ.35.5380_2051009-v2	LinJ.35.5380	129.03425955680575	259.3994800311991	2447.510949153712	228.4081237351229	0.0	272.5993944433629	0.0	0.0	0.0	0.0	0.0	0.0	0.0	0.0	13.118539119483655
LinJ.14.0800_299292-v2	LinJ.14.0800	341.80351733664503	253.67743267756975	3.2801129539696827	4268.010773640277	27.06692723095281	0.0	164.6645241406565	0.0	0.0	0.0	0.0	0.0	21.941693606190483	0.0	0.0
LinJ.24.1140_404272-v2	LinJ.24.1140	587.5176924501368	0.0	26.24090363175746	22.938422682800805	0.0	0.0	0.0	0.0	0.0	0.0	4.474591257275126	7.234764490328929	0.0	0.0	0.0
LinJ.34.1240_519158-v2	LinJ.34.1240	446.12908889321136	18.437708139472488	20.77404870847466	27.330886600783938	0.0	0.0	0.0	0.0	0.0	0.0	0.0	0.0	14.627795737460323	0.0	8.745692746322437
LinJ.34.4220_1658244-v2	LinJ.34.4220	61.7717200005985	1.2715660785843095	0.0	0.4880515464425703	0.0	0.0	0.0	0.0	0.0	0.0	0.0	0.0	0.0	0.0	0.0
LinJ.04.0730_289910-v2	LinJ.04.0730	31.572212444750345	6.357830392921548	362.99916690597826	13.665443300391969	0.0	39.80433635677423	0.0	0.0	0.0	0.0	0.0	0.0	0.0	0.0	0.0
LinJ.36.7300_2659839-v2	LinJ.36.7300	163.35188177936047	3.178915196460774	9.293653369580769	16.59375257904739	2.900027917602087	0.0	1.196110344847384	0.0	0.0	0.0	0.0	0.0	0.0	0.0	0.0
LinJ.31.0890_323058-v2	LinJ.31.0890	108.44368622327292	19.073491178764645	79.81608187992894	269.8925051827414	0.0	0.0	9.568882758779072	0.0	0.0	0.0	0.0	0.0	0.0	0.0	0.0
LinJ.35.2720_1082734-v2	LinJ.35.2720	54.908195556087556	1.2715660785843095	2.7334274616414023	1.9522061857702813	0.0	0.0	0.0	0.0	0.0	0.0	0.0	0.0	0.0	0.0	0.0
LinJ.36.6280_2306913-v2	LinJ.36.6280	303.3677804473837	26.067104610978344	1104.3046945031265	21.962319589915666	0.0	130.26873716762475	1.5948137931298452	0.0	0.0	0.0	0.0	7.234764490328929	95.0806722934921	0.0	0.0
LinJ.07.1280_560521-v2	LinJ.07.1280	328.07646844762314	356.03850200360665	159.6321637598579	237.68110311753173	8.700083752806261	89.25820880003917	4.784441379389536	0.0	0.0	0.0	0.0	0.0	0.0	0.0	0.0
LinJ.28.3250_1158765-v2	LinJ.28.3250	157.86106222375173	12.07987774655094	11.48039533889389	4.880515464425703	0.0	0.0	0.0	0.0	0.0	0.0	0.0	0.0	0.0	0.0	0.0
LinJ.19.1040_436428-v2	LinJ.19.1040	638.3077733395178	43.233246671866524	59.04203317145429	47.34100000492932	0.0	0.0	0.0	0.0	0.0	0.0	0.0	0.0	0.0	0.0	0.0
LinJ.36.5430_1994918-v2	LinJ.36.5430	64.51712977840288	5.722047353629393	1.093370984656561	8.296876289523695	0.0	0.0	0.0	0.0	0.0	0.0	0.0	0.0	0.0	0.0	0.0
LinJ.34.3720_1495351-v2	LinJ.34.3720	252.57769955800276	603.3581042882548	383.7732156144529	20.986216497030522	10.633435697874319	1.2061920108113402	0.0	0.0	0.0	0.0	0.0	0.0	0.0	0.0	0.0
LinJ.34.2630_1124503-v2	LinJ.34.2630	273.1682728915356	137.32913648710544	2.7334274616414023	8.296876289523695	5.477830511026164	0.0	0.0	0.0	0.0	0.0	0.0	0.0	0.0	0.0	0.0
LinJ.23.1140_467359-v2	LinJ.23.1140	358.27597600347127	0.6357830392921547	6.013540415611085	3.416360825097992	0.0	0.0	0.0	0.0	0.0	0.0	0.0	0.0	0.0	0.0	0.0
LinJ.28.0890_302500-v2	LinJ.28.0890	446.12908889321136	17.16614206088818	13.667137308207012	13.177391753949399	0.32222532417800964	0.0	0.0	0.0	0.0	0.0	0.0	0.0	0.0	0.0	0.0
LinJ.23.0350_117483-v2	LinJ.23.0350	566.927119116604	1156.4893484724296	0.0	1.9522061857702813	11.277886346230337	0.0	0.0	0.0	0.0	0.0	0.0	7.234764490328929	0.0	0.0	0.0
LinJ.35.0340_87593-v2	LinJ.35.0340	23.33598311133721	0.0	0.0	0.0	0.0	0.0	0.0	0.0	0.0	0.0	0.0	0.0	0.0	0.0	0.0
LinJ.02.0640_303660-v2	LinJ.02.0640	97.46204711205542	7.629396471505857	1.6400564769848414	10.737134021736546	0.0	0.0	0.0	0.0	0.0	0.0	0.0	7.234764490328929	0.0	0.0	0.0
LinJ.18.0750_311398-v2	LinJ.18.0750	67.26253955620726	19.709274218056798	8.746967877252487	163.98531960470362	0.0	0.0	0.0	0.0	0.0	0.0	0.0	0.0	0.0	0.0	0.0
LinJ.33.3040_1231816-v2	LinJ.33.3040	182.56975022399112	3.8146982357529287	13.12045181587873	6.344670103753414	0.0	0.0	0.0	0.0	0.0	0.0	0.0	0.0	0.0	0.0	56.84700285109584
LinJ.19.0120_25789-v2	LinJ.19.0120	233.3598311133721	0.0	0.0	0.0	0.0	0.0	0.0	0.0	0.0	0.0	0.0	0.0	0.0	0.0	0.0
LinJ.30.0770_236343-v2	LinJ.30.0770	160.60647200155609	0.0	0.0	0.0	0.0	0.0	0.0	0.0	0.0	0.0	0.0	0.0	21.941693606190483	0.0	0.0
LinJ.12.0002_10714-v2	LinJ.12.0002	242.96876533568744	0.0	0.0	10.737134021736546	0.0	0.0	0.0	0.0	0.0	0.0	0.0	0.0	0.0	0.0	0.0
LinJ.09.0030_8246-v2	LinJ.09.0030	0.0	10.172528628674476	0.5466854923282805	28.795041240111647	0.0	0.0	0.0	0.0	0.0	0.0	0.0	0.0	0.0	0.0	0.0
LinJ.20.1720_712949-v2	LinJ.20.1720	101.58016177876198	12.715660785843095	42.0947829092776	34.16360825097992	0.0	3.618576032434021	0.0	0.0	0.0	0.0	0.0	0.0	0.0	0.0	0.0
286	286	145.50671822363202	33.06071804319205	61.7754606330957	47.34100000492932	0.0	15.680496140547422	0.0	0.0	0.0	0.0	0.0	0.0	0.0	0.0	0.0
LinJ.28.0620_218160-v2	LinJ.28.0620	188.0605697795999	0.0	0.0	0.0	0.0	0.0	0.0	0.0	0.0	0.0	0.0	0.0	0.0	0.0	0.0
LinJ.18.0250_116135-v2	LinJ.18.0250	31.572212444750345	5.722047353629393	2.186741969313122	2.928309278655422	0.0	0.0	0.0	0.0	0.0	0.0	0.0	0.0	0.0	0.0	0.0
LinJ.28.0360_123372-v2	LinJ.28.0360	127.66155466790356	0.0	10.933709846565609	1.9522061857702813	0.0	0.0	0.0	0.0	0.0	0.0	0.0	0.0	0.0	0.0	0.0
LinJ.05.0940_346274-v2	LinJ.05.0940	46.67196622267442	1.2715660785843095	1.6400564769848414	4.880515464425703	0.0	10.855728097302062	0.0	0.0	0.0	0.0	0.0	0.0	0.0	0.0	0.0
LinJ.25.0730_252724-v2	LinJ.25.0730	170.2154062238714	96.00323893311537	736.3853581661938	180.09102063730845	0.0	4.824768043245361	0.0	0.0	0.0	0.0	0.0	0.0	95.0806722934921	0.0	0.0
LinJ.26.0210_54405-v2	LinJ.26.0210	212.76925777983928	30.51758588602343	38.26798446297963	5.368567010868273	0.0	0.0	0.0	7.738935772508308	0.0	0.0	0.0	0.0	0.0	0.0	0.0
LinJ.36.6510_2394320-v2	LinJ.36.6510	314.34941955860126	20.34505725734895	928.2719659734203	624.70597944649	0.0	123.03158510275671	15.948137931298453	0.0	0.0	0.0	0.0	0.0	0.0	0.0	0.0
279	279	244.3414702245896	0.6357830392921547	1.093370984656561	0.0	0.0	0.0	0.0	0.0	0.0	0.0	0.0	0.0	0.0	0.0	17.491385492644874
LinJ.23.1600_649732-v2	LinJ.23.1600	86.4804080008379	13.35144382513525	71.06911400267646	13.665443300391969	0.0	8.443344075679382	0.0	0.0	0.0	0.0	0.0	0.0	0.0	0.0	0.0
LinJ.33.0680_220370-v2	LinJ.33.0680	80.98958844522915	25.43132157168619	0.0	0.4880515464425703	0.0	0.0	0.0	0.0	0.0	0.0	0.0	0.0	0.0	0.0	0.0
LinJ.35.3960_1531991-v2	LinJ.35.3960	141.38860355692546	17.16614206088818	47.5616378325604	3.9044123715405625	0.0	0.0	0.0	0.0	0.0	0.0	0.0	7.234764490328929	65.82508081857145	0.0	0.0
LinJ.36.6360_2341315-v2	LinJ.36.6360	120.79803022339262	3.8146982357529287	0.0	0.0	0.0	0.0	0.0	0.0	0.0	0.0	0.0	0.0	0.0	0.0	0.0
LinJ.35.0770_331839-v2	LinJ.35.0770	337.68540266993847	31.153368925315583	77.08265441828755	2393.404783754365	0.0	4.824768043245361	73.36143448397289	0.0	0.0	0.0	0.0	0.0	0.0	0.0	0.0
LinJ.18.0550_219580-v2	LinJ.18.0550	172.9608160016758	24.15975549310188	88.01636426485315	93.7058969169735	0.0	0.0	3.1896275862596903	0.0	0.0	0.0	0.0	0.0	0.0	0.0	0.0
LinJ.29.2930_1197640-v2	LinJ.29.2930	116.67991555668605	0.0	3.2801129539696827	0.0	0.0	0.0	0.0	0.0	0.0	0.0	0.0	0.0	0.0	0.0	0.0
LinJ.26.0010_1689-v2	LinJ.26.0010	89.22581777864228	4.4504812750450835	0.5466854923282805	0.0	0.0	0.0	0.0	15.477871545016615	0.0	2.7817247360977744	0.0	0.0	0.0	0.0	0.0
LinJ.24.2190_793819-v2	LinJ.24.2190	137.2704888902189	14.62300990371956	49.201694309545246	23.914525775685945	0.0	0.0	0.0	0.0	0.0	0.0	0.0	0.0	0.0	0.0	0.0
LinJ.09.1610_562893-v2	LinJ.09.1610	0.0	0.0	0.0	0.4880515464425703	0.0	0.0	0.0	0.0	0.0	0.0	0.0	0.0	0.0	0.0	0.0
LinJ.32.2090_780236-v2	LinJ.32.2090	406.3206471150479	26.7028876502705	42.64146840160588	25.378680415013655	0.0	1.2061920108113402	0.0	0.0	0.0	0.0	0.0	0.0	0.0	0.0	0.0
LinJ.22.0850_381686-v2	LinJ.22.0850	79.61688355632695	0.0	0.0	0.0	0.0	0.0	0.0	0.0	0.0	0.0	0.0	0.0	0.0	0.0	0.0
LinJ.32.0420_162682-v2	LinJ.32.0420	135.8977840013167	0.0	0.5466854923282805	20.498164950587952	0.0	0.0	0.0	0.0	0.0	0.0	0.0	0.0	0.0	0.0	0.0
LinJ.30.0380_124667-v2	LinJ.30.0380	89.22581777864228	0.0	0.0	2.4402577322128516	0.0	0.0	0.0	0.0	0.0	0.0	0.0	0.0	21.941693606190483	0.0	0.0
LinJ.35.3100_1235099-v2	LinJ.35.3100	23.33598311133721	6.993613432213702	3.2801129539696827	17.08180412548996	0.0	0.0	0.0	0.0	0.0	0.0	0.0	0.0	0.0	0.0	0.0
LinJ.28.1000_340375-v2	LinJ.28.1000	94.71663733425103	0.0	35.53455700133823	851.1618969958427	0.0	0.0	18.739062069275683	0.0	0.0	0.0	0.0	0.0	0.0	0.0	0.0
LinJ.21.0010_4051-v2	LinJ.21.0010	15.099753777924077	6.357830392921548	33.34781503202511	6.832721650195984	0.0	0.0	0.0	0.0	0.0	0.0	0.0	0.0	0.0	0.0	0.0
LinJ.34.3980_1585074-v2	LinJ.34.3980	295.1315511139706	65.48565304709194	756.6127213823402	257.6912165216771	4.511154538492135	30.154800270283506	9.967586207061533	0.0	0.0	0.0	0.0	0.0	0.0	0.0	0.0
LinJ.19.0620_273765-v2	LinJ.19.0620	16.472458666826267	0.0	0.0	0.0	0.0	0.0	0.0	0.0	0.0	0.0	0.0	0.0	0.0	0.0	0.0
LinJ.36.4260_1543527-v2	LinJ.36.4260	78.24417866742476	19.073491178764645	122.45755028153482	17.56985567193253	0.0	0.0	0.0	0.0	0.0	0.0	0.0	0.0	0.0	0.0	0.0
LinJ.19.0230_74413-v2	LinJ.19.0230	56.28090044498975	0.6357830392921547	7.653596892595926	0.0	0.0	0.0	0.0	0.0	0.0	0.0	0.0	0.0	0.0	0.0	0.0
LinJ.35.3080_1230818-v2	LinJ.35.3080	49.4173760004788	0.0	1.093370984656561	1.464154639327711	0.0	0.0	0.0	0.0	0.0	0.0	0.0	0.0	0.0	0.0	0.0
LinJ.10.0540_227332-v2	LinJ.10.0540	160.60647200155609	216.80201639862477	53.57517824817149	376.2877423072217	0.6444506483560193	4.824768043245361	8.771475862214148	0.0	0.0	0.0	0.0	0.0	0.0	0.0	0.0
LinJ.05.1050_384292-v2	LinJ.05.1050	222.3781920021546	15.258792943011715	0.0	0.4880515464425703	0.0	1.2061920108113402	0.0	0.0	0.0	0.0	0.0	0.0	0.0	0.0	0.0
LinJ.34.4150_49-man	LinJ.34.4150	424.16581067077635	252.40586659898545	161.81890572917104	209.86216497030523	0.0	4.824768043245361	0.3987034482824613	0.0	0.0	0.0	0.0	0.0	0.0	0.0	8.745692746322437
LinJ.26.2300_875258-v2	LinJ.26.2300	304.74048533628593	34.33228412177636	43.18815389393416	15.12959793971968	0.0	0.0	0.0	0.0	0.0	0.0	0.0	0.0	0.0	0.0	0.0
LinJ.32.2510_926859-v2	LinJ.32.2510	137.2704888902189	8.265179510798012	306.14387570383707	72.71968041994297	0.0	22.917648205415464	3.1896275862596903	0.0	0.0	0.0	0.0	0.0	0.0	0.0	0.0
LinJ.27.0110_29016-v2	LinJ.27.0110	48.04467111157661	1.2715660785843095	0.0	0.0	0.0	0.0	0.0	0.0	0.0	0.0	0.0	0.0	0.0	0.0	0.0
LinJ.06.0220_73489-v2	LinJ.06.0220	210.0238480020349	310.2621231745715	196.80677723818098	34.65165979742249	0.0	0.0	0.0	0.0	0.0	0.0	0.0	7.234764490328929	0.0	0.0	0.0
LinJ.35.0110_27860-v2	LinJ.35.0110	54.908195556087556	10.808311667966631	14.760508292863573	91.26563918476064	0.0	0.0	3.987034482824613	0.0	0.0	0.0	0.0	0.0	0.0	0.0	0.0
LinJ.07.0920_388612-v2	LinJ.07.0920	19.217868444630643	25.43132157168619	37.721298970651354	48.80515464425703	0.0	10.855728097302062	0.0	0.0	0.0	0.0	0.0	0.0	0.0	0.0	0.0
LinJ.18.0070_22906-v2	LinJ.18.0070	192.17868444630645	7.629396471505857	52.48180726351492	1763.3302372970065	1.2889012967120386	0.0	54.622372414697196	0.0	0.0	0.0	0.0	0.0	0.0	0.0	0.0
LinJ.29.2200_916488-v2	LinJ.29.2200	267.6774533359268	92.18854069736244	104.41692903470157	2.928309278655422	0.0	0.0	0.0	0.0	0.0	0.0	0.0	0.0	175.53354884952387	0.0	0.0
LinJ.23.1020_421536-v2	LinJ.23.1020	267.6774533359268	0.0	0.0	0.0	0.0	0.0	0.0	0.0	0.0	0.0	0.0	0.0	0.0	0.0	0.0
LinJ.01.0300_78156-v2	LinJ.01.0300	374.74843467029757	27.974453728854808	123.5509212661914	176.1866082657679	0.0	10.855728097302062	5.9805517242369195	0.0	0.0	0.0	0.0	0.0	0.0	0.0	0.0
LinJ.14.0670_242318-v2	LinJ.14.0670	207.2784382242305	47.04794490761945	4.373483938626244	0.4880515464425703	0.0	0.0	0.0	0.0	0.0	0.0	0.0	0.0	0.0	0.0	0.0
LinJ.28.2140_809145-v2	LinJ.28.2140	481.8194160046683	1691.8186675564239	159.6321637598579	50.26930928358474	33.511433714513004	0.0	0.0	0.0	0.0	0.0	0.0	0.0	43.88338721238097	14.595834057043438	0.0
LinJ.26.2660_1008632-v2	LinJ.26.2660	315.72212444750346	0.0	0.0	0.0	0.0	0.0	0.0	0.0	0.0	0.0	0.0	0.0	0.0	0.0	0.0
LinJ.32.2130_788768-v2	LinJ.32.2130	56.28090044498975	0.0	1.093370984656561	0.0	0.0	0.0	0.0	0.0	0.0	0.0	0.0	14.469528980657858	0.0	0.0	0.0
LinJ.35.4920_1874584-v2	LinJ.35.4920	0.0	1.9073491178764643	0.0	1.9522061857702813	0.0	0.0	0.0	0.0	0.0	0.0	0.0	0.0	0.0	0.0	0.0
LinJ.15.1660_106074-v2	LinJ.15.1660	225.123601779959	2.543132157168619	1.6400564769848414	4.392463917983132	0.0	0.0	0.0	0.0	0.0	0.0	0.0	0.0	0.0	0.0	0.0
LinJ.18.1160_477243-v2	LinJ.18.1160	93.34393244534884	0.0	38.26798446297963	0.0	0.0	0.0	1.9935172414123066	0.0	0.0	0.0	0.0	0.0	0.0	0.0	0.0
LinJ.10.0690_302811-v2	LinJ.10.0690	80.98958844522915	3.178915196460774	21.32073420080294	16.59375257904739	0.0	0.0	0.0	0.0	0.0	0.0	0.0	0.0	0.0	9.73055603802896	0.0
LinJ.27.1580_690900-v2	LinJ.27.1580	429.6566302263851	2153.3971540825282	534.11172600473	505.1333505680603	18.68906880232456	37.391952335151544	11.961103448473839	0.0	0.0	0.0	0.0	0.0	0.0	0.0	0.0
LinJ.13.0510_176405-v2	LinJ.13.0510	455.7380231155267	22.252406375225416	34.44118601668167	7.320773196638554	0.0	0.0	0.0	0.0	0.0	0.0	0.0	0.0	0.0	0.0	0.0
LinJ.30.0090_27240-v2	LinJ.30.0090	54.908195556087556	1.9073491178764643	4.920169430954524	0.0	0.0	0.0	0.0	0.0	0.0	0.0	0.0	0.0	0.0	0.0	26.23707823896731
LinJ.35.0910_382521-v2	LinJ.35.0910	23.33598311133721	0.0	0.0	0.0	0.0	0.0	0.0	0.0	0.0	0.0	0.0	0.0	0.0	0.0	0.0
LinJ.10.1400_523263-v2	LinJ.10.1400	487.3102355602771	13.35144382513525	43.734839386262436	11.713237114621688	0.0	0.0	0.0	0.0	0.0	0.0	0.0	7.234764490328929	0.0	0.0	0.0
LinJ.04.0740_292591-v2	LinJ.04.0740	26.08139288914159	1.9073491178764643	1.6400564769848414	0.0	0.0	0.0	0.0	0.0	0.0	0.0	0.0	0.0	0.0	0.0	0.0
LinJ.31.2740_1276322-v2	LinJ.31.2740	380.23925422590634	232.06080934163649	425.3213130314022	251.34654641792372	28.033603203486837	255.71270629200413	170.24637241661097	0.0	0.0	0.0	0.0	0.0	0.0	0.0	0.0
LinJ.23.1370_548759-v2	LinJ.23.1370	1.372704888902189	0.0	0.0	0.0	0.0	0.0	0.0	0.0	0.0	0.0	0.0	0.0	0.0	0.0	0.0
LinJ.20.0330_109700-v2	LinJ.20.0330	150.9975377792408	17.801925100180334	258.5822378712767	40.996329901175905	0.0	6.030960054056701	0.0	0.0	0.0	0.0	0.0	0.0	0.0	0.0	0.0
LinJ.24.1740_653504-v2	LinJ.24.1740	19.217868444630643	1.2715660785843095	0.0	6.832721650195984	0.0	0.0	0.0	0.0	0.0	0.0	0.0	0.0	0.0	0.0	0.0
LinJ.20.0900_351474-v2	LinJ.20.0900	30.199507555848154	0.0	0.0	0.0	0.0	0.0	0.0	0.0	0.0	0.0	0.0	0.0	0.0	0.0	0.0
LinJ.36.2570_985083-v2	LinJ.36.2570	30.199507555848154	0.0	0.0	1.9522061857702813	0.0	0.0	0.0	0.0	0.0	0.0	0.0	0.0	0.0	0.0	0.0
LinJ.15.1500_573670-v2	LinJ.15.1500	67.26253955620726	6.993613432213702	62.86883161775226	7.808824743081125	0.0	14.474304129736083	0.0	0.0	0.0	0.0	0.0	0.0	0.0	0.0	0.0
LinJ.32.1460_553089-v2	LinJ.32.1460	170.2154062238714	0.0	4.920169430954524	0.0	0.0	0.0	0.0	0.0	0.0	0.0	0.0	0.0	29.255591474920646	0.0	0.0
LinJ.04.0550_224836-v2	LinJ.04.0550	344.5489271144494	19.073491178764645	56.30860570981289	8.784927835966265	0.0	1.2061920108113402	0.0	0.0	0.0	0.0	0.0	7.234764490328929	0.0	0.0	52.47415647793462
LinJ.32.2580_957557-v2	LinJ.32.2580	273.1682728915356	3.178915196460774	14.213822800535292	0.4880515464425703	0.0	0.0	0.0	0.0	0.0	0.0	0.0	0.0	0.0	0.0	0.0
LinJ.32.0930_151-man	LinJ.32.0930	543.5911360052668	1201.6299442621726	171.1125590987518	53.685670108682736	22.877998016638685	0.0	0.0	0.0	0.0	0.0	0.0	0.0	0.0	0.0	0.0
LinJ.25.0880_313393-v2	LinJ.25.0880	138.64319377912108	974.6553992348732	39.90804093996447	102.97887629938234	1.2889012967120386	13.268112118924742	0.0	0.0	0.0	0.0	0.0	0.0	0.0	0.0	0.0
LinJ.26.1340_455806-v2	LinJ.26.1340	348.667041781156	6.357830392921548	0.0	0.0	0.0	0.0	0.0	0.0	0.0	0.0	0.0	0.0	0.0	0.0	13.118539119483655
LinJ.29.2120_879268-v2	LinJ.29.2120	107.07098133437073	3.8146982357529287	8.200282384924208	5.856618557310844	0.0	0.0	5.183144827671997	0.0	0.0	0.0	0.0	0.0	0.0	0.0	0.0
LinJ.06.1350_513659-v2	LinJ.06.1350	398.0844177816348	13.35144382513525	22.4141051854595	1.9522061857702813	0.0	0.0	0.0	0.0	0.0	0.0	0.0	36.17382245164464	29.255591474920646	9.73055603802896	0.0
LinJ.14.0610_224651-v2	LinJ.14.0610	443.383679115407	432.3324667186652	98.40338861909049	2213.313763117056	6.122281159382183	6.030960054056701	39.47164137996367	7.738935772508308	0.0	2.7817247360977744	0.0	21.704293470986787	0.0	0.0	0.0
LinJ.36.0560_149837-v2	LinJ.36.0560	0.0	97.91058805099183	24.600847154772623	21.962319589915666	5.800055835204174	7.237152064868042	0.0	0.0	0.0	0.0	0.0	0.0	0.0	0.0	0.0
LinJ.18.1320_549981-v2	LinJ.18.1320	461.22884267113545	27.974453728854808	63.962202602408816	11.225185568179118	0.32222532417800964	0.0	0.0	0.0	0.0	0.0	0.0	0.0	0.0	0.0	0.0
LinJ.18.1330_561863-v2	LinJ.18.1330	498.29187467149455	7017.137404667512	2234.3036071456822	139.09469073613255	79.26742974779037	114.58824102707732	6.777958620801842	0.0	0.0	0.0	0.0	0.0	0.0	0.0	0.0
LinJ.16.0870_323158-v2	LinJ.16.0870	24.7086880002394	0.0	0.0	0.0	0.0	0.0	0.0	0.0	0.0	0.0	0.0	0.0	0.0	0.0	0.0
LinJ.32.3780_1429528-v2	LinJ.32.3780	179.82434044618674	143.68696688002697	31.16107306271199	11.225185568179118	0.0	0.0	0.0	0.0	0.0	0.0	0.0	0.0	0.0	0.0	0.0
LinJ.36.0550_148086-v2	LinJ.36.0550	133.1523742235123	0.0	4.373483938626244	0.4880515464425703	0.0	0.0	0.0	0.0	0.0	0.0	0.0	0.0	7.3138978687301615	0.0	0.0
LinJ.34.3200_1327296-v2	LinJ.34.3200	13.727048889021889	2.543132157168619	396.8936674303316	428.9973093230193	0.0	18.092880162170104	1.9935172414123066	0.0	0.0	0.0	0.0	0.0	0.0	0.0	0.0
LinJ.26.1940_713910-v2	LinJ.26.1940	215.51466755764366	0.0	0.0	0.0	0.0	0.0	0.0	0.0	0.0	0.0	0.0	0.0	0.0	0.0	4.372846373161218
LinJ.21.1920_678565-v2	LinJ.21.1920	83.73499822303351	15.89457598230387	5.4668549232828045	0.9761030928851406	0.0	0.0	0.0	0.0	0.0	0.0	0.0	0.0	0.0	0.0	0.0
LinJ.24.1820_679509-v2	LinJ.24.1820	293.7588462250684	729.8789291073937	1107.5848074570963	1033.2051238189213	82.48968298957047	687.529446162464	277.0988965563106	0.0	0.0	0.0	0.0	0.0	0.0	0.0	0.0
LinJ.10.0020_11827-v2	LinJ.10.0020	477.70130133796175	9.536745589382322	1.6400564769848414	4.880515464425703	0.0	0.0	0.0	0.0	0.0	0.0	0.0	0.0	0.0	0.0	0.0
LinJ.30.1960_700028-v2	LinJ.30.1960	90.59852266754447	286.1023676814697	66.14894457172194	44.90074227271647	39.95594019807319	95.28916885409588	19.536468965840605	0.0	0.0	0.0	0.0	0.0	0.0	0.0	0.0
LinJ.30.1940_694113-v2	LinJ.30.1940	171.58811111277362	12.07987774655094	16.400564769848415	7.320773196638554	0.0	3.618576032434021	0.3987034482824613	0.0	0.0	0.0	0.0	0.0	0.0	0.0	0.0
LinJ.36.6040_2207643-v2	LinJ.36.6040	450.247203559918	8.900962550090167	0.0	1.464154639327711	0.0	0.0	0.0	0.0	0.0	0.0	0.0	0.0	0.0	0.0	0.0
LinJ.25.1140_415523-v2	LinJ.25.1140	15.099753777924077	7.629396471505857	3.826798446297963	4.392463917983132	0.0	0.0	0.0	0.0	0.0	0.0	0.0	0.0	0.0	0.0	0.0
LinJ.13.1460_249_revcom-man	LinJ.13.1460	296.5042560028728	11.444094707258786	202.27363216146378	1019.5396805185294	0.0	45.83529641083093	15.549434483015991	0.0	0.0	0.0	0.0	0.0	0.0	0.0	8.745692746322437
LinJ.34.0020_8876-v2	LinJ.34.0020	70.00794933401163	88.37384246160951	197.90014822283754	47.82905155137189	0.0	1.2061920108113402	0.7974068965649226	0.0	0.0	0.0	0.0	0.0	0.0	0.0	0.0
LinJ.36.0350_89559-v2	LinJ.36.0350	72.75335911181601	10.808311667966631	4.920169430954524	12.201288661064257	0.0	0.0	0.0	0.0	0.0	0.0	0.0	0.0	0.0	0.0	0.0
LinJ.10.1390_518216-v2	LinJ.10.1390	321.21294400311217	0.0	0.0	0.0	0.0	0.0	0.0	0.0	0.0	0.0	0.0	0.0	0.0	0.0	0.0
LinJ.08.0410_157139-v2	LinJ.08.0410	15.099753777924077	0.6357830392921547	15.853879277520134	6.832721650195984	0.0	0.0	0.0	0.0	0.0	0.0	0.0	0.0	0.0	0.0	0.0
LinJ.36.6450_2369049-v2	LinJ.36.6450	4.118114666706567	25.43132157168619	304.5038192268522	203.51749486655183	0.0	3.618576032434021	0.0	0.0	0.0	0.0	0.0	0.0	0.0	0.0	0.0
LinJ.14.1200_501099-v2	LinJ.14.1200	179.82434044618674	0.0	0.0	0.0	0.0	0.0	0.0	0.0	0.0	0.0	0.0	0.0	0.0	0.0	0.0
LinJ.30.2360_873573-v2	LinJ.30.2360	91.97122755644665	233.96815845951295	0.0	9.761030928851406	0.0	0.0	0.0	0.0	0.0	0.0	0.0	0.0	0.0	0.0	0.0
LinJ.22.0690_309770-v2	LinJ.22.0690	199.0422088908174	656.7638795887959	5.4668549232828045	0.9761030928851406	9.34453440116228	0.0	0.0	0.0	0.0	0.0	0.0	0.0	0.0	0.0	0.0
LinJ.34.3180_1321774-v2	LinJ.34.3180	231.98712622446993	8.900962550090167	29.521016585727146	16.10570103260482	0.0	16.886688151358765	0.0	0.0	0.0	0.0	0.0	0.0	0.0	0.0	0.0
LinJ.31.1030_390502-v2	LinJ.31.1030	528.4913822273427	116.98407922975647	38.26798446297963	54.173721655125306	1.2889012967120386	6.030960054056701	0.0	0.0	0.0	0.0	0.0	0.0	0.0	0.0	0.0
LinJ.15.0400_138335-v2	LinJ.15.0400	43.926556444870045	66.1214360863841	57.94866218679773	1270.3981753900105	0.0	0.0	26.314427586642445	0.0	0.0	0.0	0.0	0.0	0.0	0.0	0.0
LinJ.30.0660_214512-v2	LinJ.30.0660	161.9791768904583	8.900962550090167	118.08406634290859	110.29964949602089	0.0	0.0	2.790924137977229	0.0	0.0	0.0	0.0	0.0	0.0	4.86527801901448	0.0
LinJ.13.0330_148-man	LinJ.13.0330	808.5231795633892	41.32589755399006	149.24513940562056	43.43658763338876	0.0	4.824768043245361	0.0	0.0	0.0	0.0	0.0	0.0	87.76677442476193	0.0	21.86423186580609
LinJ.05.0160_49796-v2	LinJ.05.0160	126.28884977900138	47.68372794691161	391.9734979993771	254.76290724302171	0.0	56.69102450813299	19.935172414123066	0.0	0.0	0.0	0.0	0.0	0.0	0.0	0.0
LinJ.30.snoRNA2_23-man	LinJ.30.snoRNA2	89.22581777864228	162.12467501949948	612.8344369000024	23.426474229243375	2.2555772692460674	60.30960054056701	0.0	0.0	0.0	0.0	0.0	0.0	0.0	0.0	0.0
LinJ.36.1400_483381-v2	LinJ.36.1400	9.608934222315321	2.543132157168619	7.106911400267646	93.7058969169735	0.0	1.2061920108113402	0.0	0.0	0.0	0.0	0.0	0.0	0.0	0.0	0.0
LinJ.07.1070_481785-v2	LinJ.07.1070	78.24417866742476	10.808311667966631	5.4668549232828045	8.296876289523695	0.32222532417800964	0.0	0.0	0.0	0.0	0.0	0.0	0.0	0.0	0.0	0.0
LinJ.35.3230_1301189-v2	LinJ.35.3230	68.63524444510945	20.98084029664111	0.0	0.0	0.0	0.0	0.0	0.0	0.0	0.0	0.0	0.0	0.0	0.0	0.0
LinJ.27.0330_86747-v2	LinJ.27.0330	0.0	0.6357830392921547	16.947250262176695	2.4402577322128516	0.0	0.0	0.0	0.0	0.0	0.0	0.0	0.0	0.0	0.0	0.0
LinJ.27.1080_505156-v2	LinJ.27.1080	348.667041781156	125.88504177984665	41.54809741694932	51.733463922912456	0.0	0.0	0.0	0.0	0.0	0.0	0.0	0.0	80.45287655603177	0.0	0.0
LinJ.10.1330_504781-v2	LinJ.10.1330	43.926556444870045	0.0	0.0	0.0	0.0	0.0	0.0	0.0	0.0	0.0	0.0	0.0	0.0	0.0	0.0
LinJ.33.0400_131948-v2	LinJ.33.0400	65.88983466730507	6.993613432213702	35.53455700133823	0.4880515464425703	0.0	0.0	0.0	0.0	0.0	0.0	0.0	0.0	0.0	0.0	0.0
LinJ.11.0910_363764-v2	LinJ.11.0910	38.435736889261285	96.00323893311537	415.48097416949315	11.713237114621688	0.32222532417800964	8.443344075679382	3.5883310345421515	0.0	0.0	0.0	0.0	0.0	0.0	0.0	0.0
LinJ.22.1430_598348-v2	LinJ.22.1430	87.85311288974009	0.0	0.0	0.0	0.0	0.0	0.0	0.0	0.0	0.0	0.0	0.0	0.0	0.0	0.0
LinJ.03.0450_166085-v2	LinJ.03.0450	131.77966933461013	0.0	2.7334274616414023	3.416360825097992	0.0	0.0	0.0	0.0	0.0	0.0	0.0	0.0	0.0	4.86527801901448	0.0
LinJ.34.3590_1453337-v2	LinJ.34.3590	0.0	26.7028876502705	16.400564769848415	30.74724742588193	0.0	0.0	0.0	0.0	0.0	0.0	0.0	0.0	0.0	0.0	0.0
LinJ.02.0220_114948-v2	LinJ.02.0220	46.67196622267442	2900.44222525081	36.627927985994795	41.972432994061045	21.266871395748637	25.330032227038146	3.5883310345421515	0.0	0.0	0.0	0.0	0.0	0.0	0.0	0.0
LinJ.25.0290_84817-v2	LinJ.25.0290	186.68786489069768	12.715660785843095	2.7334274616414023	4.392463917983132	0.0	0.0	0.0	0.0	0.0	0.0	0.0	0.0	0.0	0.0	0.0
LinJ.29.2300_975627-v2	LinJ.29.2300	21.963278222435022	0.0	0.0	4.392463917983132	0.0	0.0	0.0	0.0	0.0	0.0	0.0	0.0	0.0	0.0	0.0
LinJ.26.0550_153260-v2	LinJ.26.0550	186.68786489069768	137.96491952639758	21.32073420080294	249.882391778596	0.0	0.0	0.3987034482824613	0.0	0.0	0.0	0.0	0.0	0.0	0.0	0.0
LinJ.29.1480_613833-v2	LinJ.29.1480	295.1315511139706	0.0	20.77404870847466	0.4880515464425703	0.0	0.0	0.0	0.0	0.0	0.0	0.0	0.0	0.0	4.86527801901448	0.0
LinJ.04.0370_125362-v2	LinJ.04.0370	78.24417866742476	21.616623335933262	26.787589124085745	10.737134021736546	0.0	0.0	0.0	0.0	0.0	0.0	0.0	0.0	0.0	0.0	0.0
LinJ.21.0460_124228-v2	LinJ.21.0460	210.0238480020349	514.9842618266454	800.8942462609309	559.7951237696282	12.566787642942376	94.08297684328454	18.34035862099322	0.0	0.0	0.0	0.0	0.0	0.0	0.0	0.0
LinJ.27.0090_22922-v2	LinJ.27.0090	5.490819555608756	0.0	0.0	0.0	0.0	0.0	0.0	0.0	0.0	0.0	0.0	0.0	0.0	0.0	0.0
LinJ.15.0450_149276-v2	LinJ.15.0450	49.4173760004788	0.0	1.093370984656561	1.9522061857702813	0.0	0.0	0.0	0.0	0.0	0.0	0.0	0.0	0.0	0.0	0.0
LinJ.34.0330_113084-v2	LinJ.34.0330	126.28884977900138	0.0	0.0	0.0	0.0	0.0	0.0	0.0	0.0	0.0	0.0	0.0	0.0	0.0	0.0
LinJ.09.0030_8175-v2	LinJ.09.0030	469.4650720045486	74.38661559718211	0.5466854923282805	0.0	0.0	0.0	0.0	0.0	0.0	0.0	0.0	7.234764490328929	0.0	29.191668114086877	0.0
LinJ.05.0630_207316-v2	LinJ.05.0630	174.333520890578	11.444094707258786	31.707758555040268	8.296876289523695	0.0	0.0	0.0	0.0	0.0	0.0	0.0	0.0	0.0	0.0	0.0
LinJ.26.2160_818300-v2	LinJ.26.2160	42.55385155596785	5.086264314337238	6.560225907939365	0.0	0.0	0.0	0.0	0.0	0.0	0.0	0.0	0.0	0.0	0.0	0.0
LinJ.11.0250_71403-v2	LinJ.11.0250	410.43876178175447	0.0	0.0	0.4880515464425703	0.0	0.0	0.0	0.0	0.0	2.7817247360977744	0.0	0.0	0.0	0.0	0.0
LinJ.29.1970_830941-v2	LinJ.29.1970	15.099753777924077	5.086264314337238	29.521016585727146	20.986216497030522	0.0	0.0	0.0	0.0	0.0	0.0	0.0	0.0	0.0	0.0	0.0
LinJ.31.0280_73259-v2	LinJ.31.0280	24.7086880002394	0.0	0.0	1.464154639327711	0.0	0.0	0.0	0.0	0.0	0.0	0.0	0.0	0.0	0.0	0.0
LinJ.07.0790_326586-v2	LinJ.07.0790	185.3151600017955	34.96806716106851	17.493935754504975	409.9632990117591	0.0	0.0	4.784441379389536	0.0	0.0	0.0	0.0	0.0	0.0	0.0	0.0
LinJ.27.1480_481-man	LinJ.27.1480	367.8849102257866	244.7764701274796	37.721298970651354	28.795041240111647	7.733407780272231	0.0	0.0	0.0	0.0	0.0	0.0	0.0	0.0	0.0	0.0
LinJ.03.0020_8225-v2	LinJ.03.0020	111.1890960010773	195.1853930626915	332.38477933559454	75.6479896985984	49.622699923413485	172.48545754602165	47.844413793895356	0.0	0.0	0.0	0.0	0.0	0.0	0.0	0.0
LinJ.15.0730_2744_revcom-man	LinJ.15.0730	481.8194160046683	9.536745589382322	102.77687255771673	90.2895360918755	0.9666759725340289	0.0	2.790924137977229	0.0	0.0	0.0	0.0	0.0	0.0	0.0	0.0
LinJ.36.3730_1381320-v2	LinJ.36.3730	219.63278222435022	9.536745589382322	1225.6688738000048	26.842835054341368	0.0	131.4749291784361	0.0	0.0	0.0	0.0	0.0	0.0	0.0	0.0	0.0
LinJ.23.0290_94835-v2	LinJ.23.0290	23.33598311133721	9.536745589382322	30.067702078055426	75.6479896985984	0.0	0.0	0.0	0.0	0.0	0.0	0.0	0.0	0.0	0.0	0.0
LinJ.36.2400_899026-v2	LinJ.36.2400	104.32557155656636	0.0	0.0	0.0	0.0	0.0	0.0	0.0	0.0	0.0	0.0	0.0	0.0	0.0	0.0
LinJ.34.2960_1238187-v2	LinJ.34.2960	293.7588462250684	14.62300990371956	16.400564769848415	3.416360825097992	0.0	0.0	0.0	0.0	0.0	0.0	0.0	0.0	0.0	0.0	0.0
LinJ.17.0080_21588-v2	LinJ.17.0080	442.0109742265048	1.2715660785843095	2.7334274616414023	4.880515464425703	0.0	0.0	0.0	0.0	0.0	0.0	0.0	0.0	0.0	0.0	8.745692746322437
LinJ.25.1530_569806-v2	LinJ.25.1530	0.0	228.24611110588356	72.16248498733303	110.29964949602089	0.32222532417800964	0.0	0.0	0.0	0.0	0.0	0.0	0.0	0.0	0.0	0.0
LinJ.31.0030_10711-v2	LinJ.31.0030	446.12908889321136	2.543132157168619	0.0	0.9761030928851406	0.0	0.0	0.0	0.0	0.0	0.0	0.0	0.0	0.0	0.0	34.98277098528975
LinJ.24.2410_857177-v2	LinJ.24.2410	71.38065422291382	329.33561435333615	119.17743732756514	9.272979382408836	4.833379862670145	0.0	0.0	0.0	0.0	0.0	0.0	0.0	0.0	0.0	0.0
LinJ.26.0730_219414-v2	LinJ.26.0730	226.49630666886117	116.34829619046432	19.680677723818096	40.020226808290765	0.0	0.0	0.0	0.0	0.0	0.0	0.0	0.0	0.0	0.0	0.0
LinJ.03.0520_204646-v2	LinJ.03.0520	322.5856488920144	24.15975549310188	23.50747617011606	23.426474229243375	0.0	6.030960054056701	0.0	0.0	0.0	0.0	0.0	0.0	0.0	0.0	0.0
LinJ.34.tRNA5_3-man	LinJ.34.tRNA5	65.88983466730507	42.59746363257437	87.46967877252487	62.470597944649	6.766731807738203	0.0	0.0	0.0	0.0	0.0	0.0	0.0	0.0	0.0	0.0
LinJ.16.0010_10993-v2	LinJ.16.0010	52.16278577828318	11.444094707258786	0.5466854923282805	0.0	0.0	0.0	0.0	0.0	0.0	0.0	0.0	0.0	7.3138978687301615	0.0	0.0
LinJ.29.2870_1179538-v2	LinJ.29.2870	130.40696444570796	13.35144382513525	1142.0259934737778	36.603865983192776	0.0	96.49536086490721	0.0	0.0	0.0	0.0	0.0	0.0	0.0	0.0	0.0
LinJ.36.0750_206122-v2	LinJ.36.0750	140.01589866802325	0.0	3.826798446297963	19.522061857702813	0.0	0.0	0.0	0.0	0.0	0.0	0.0	0.0	0.0	0.0	0.0
LinJ.36.5290_1949795-v2	LinJ.36.5290	148.2521280014364	47.68372794691161	66.69563006405022	25.866731961456228	0.0	1.2061920108113402	4.784441379389536	0.0	0.0	0.0	0.0	0.0	0.0	0.0	0.0
LinJ.20.1220_2156_revcom-man	LinJ.20.1220	137.2704888902189	5.086264314337238	66.14894457172194	0.0	0.0	0.0	1.5948137931298452	0.0	0.0	0.0	0.0	0.0	0.0	0.0	0.0
LinJ.06.0010_70-man	LinJ.06.0010	2144.165036465219	484.46667594062194	382.6798446297963	1075.1775568129824	5.477830511026164	18.092880162170104	31.098868966031983	7.738935772508308	0.0	0.0	0.0	14.469528980657858	307.18371048666677	0.0	4.372846373161218
LinJ.31.0350_761_revcom-man	LinJ.31.0350	463.97425244893986	68.66456824355272	825.4950934157035	220.59929899204178	0.0	96.49536086490721	0.3987034482824613	0.0	0.0	0.0	0.0	0.0	87.76677442476193	19.46111207605792	0.0
LinJ.34.3160_1308914-v2	LinJ.34.3160	347.2943368922538	0.0	0.0	0.0	0.0	0.0	0.0	59.33184092256369	22080.121997394792	8.345174208293322	4.474591257275126	36.17382245164464	0.0	0.0	13.118539119483655
LinJ.27.2120_928243-v2	LinJ.27.2120	159.2337671126539	5.086264314337238	27.334274616414024	125.91729898218314	0.0	1.2061920108113402	0.0	0.0	0.0	0.0	0.0	0.0	0.0	0.0	0.0
LinJ.04.0420_158245-v2	LinJ.04.0420	122.1707351122948	1.2715660785843095	0.0	1.464154639327711	0.0	0.0	0.0	0.0	0.0	0.0	0.0	7.234764490328929	0.0	0.0	0.0
LinJ.34.1260_528320-v2	LinJ.34.1260	168.84270133496923	408.80849426485554	101.13681608073189	525.1434639722056	0.6444506483560193	4.824768043245361	8.771475862214148	0.0	0.0	0.0	0.0	0.0	0.0	0.0	0.0
LinJ.35.5060_1934781-v2	LinJ.35.5060	149.62483289033858	0.0	0.0	0.0	0.0	0.0	0.0	0.0	0.0	0.0	0.0	0.0	0.0	0.0	0.0
LinJ.24.1370_486292-v2	LinJ.24.1370	188.0605697795999	622.4315954670195	79.26939638760066	20.010113404145383	12.244562318764366	8.443344075679382	0.0	0.0	0.0	0.0	0.0	0.0	0.0	0.0	0.0
LinJ.21.1070_359070-v2	LinJ.21.1070	145.50671822363202	51.49842618266454	25.147532647100903	14.153494846834539	0.0	0.0	0.0	0.0	0.0	0.0	0.0	0.0	0.0	29.191668114086877	30.609924612128527
LinJ.32.3530_1337958-v2	LinJ.32.3530	98.8347520009576	24.795538532394037	22.4141051854595	17.08180412548996	0.0	0.0	0.0	0.0	0.0	0.0	0.0	0.0	0.0	0.0	0.0
LinJ.05.0020_9827-v2	LinJ.05.0020	54.908195556087556	21.616623335933262	2742.174429518655	219.62319589915666	0.0	120.61920108113402	1.9935172414123066	0.0	0.0	0.0	0.0	0.0	0.0	0.0	0.0
LinJ.27.1670_740586-v2	LinJ.27.1670	200.41491377971957	0.0	26.24090363175746	0.4880515464425703	0.0	0.0	0.0	0.0	0.0	0.0	0.0	0.0	0.0	0.0	0.0
LinJ.06.0370_129538-v2	LinJ.06.0370	362.3940906701779	20.98084029664111	1.6400564769848414	0.0	0.0	0.0	4.385737931107074	0.0	0.0	0.0	0.0	0.0	0.0	0.0	0.0
LinJ.28.1450_508889-v2	LinJ.28.1450	146.8794231125342	5.086264314337238	0.5466854923282805	16.10570103260482	0.0	0.0	0.0	0.0	0.0	0.0	4.474591257275126	0.0	0.0	0.0	0.0
377	377	286.8953217805575	12.715660785843095	4.373483938626244	0.0	0.0	0.0	0.0	0.0	0.0	0.0	0.0	0.0	0.0	9.73055603802896	0.0
LinJ.27.1710_1067_revcom-man	LinJ.27.1710	135.8977840013167	565.2111219307255	1941.8268687500522	31.2352989723245	10.311210373696309	255.71270629200413	0.0	0.0	0.0	0.0	0.0	0.0	0.0	0.0	0.0
LinJ.03.0150_41506-v2	LinJ.03.0150	87.85311288974009	17.16614206088818	248.74189900936761	14.153494846834539	0.0	9.649536086490722	0.0	0.0	0.0	0.0	0.0	0.0	0.0	0.0	0.0
LinJ.26.0290_73602-v2	LinJ.26.0290	63.14442488950069	263.21417826695205	37.721298970651354	212.79047424896066	7.088957131916212	0.0	0.0	0.0	0.0	0.0	0.0	0.0	0.0	0.0	0.0
LinJ.29.0260_89551-v2	LinJ.29.0260	112.5618008899795	0.0	0.0	0.0	0.0	0.0	0.0	0.0	0.0	0.0	0.0	0.0	0.0	0.0	8.745692746322437
LinJ.36.3550_46-man	LinJ.36.3550	554.5727751164843	26.067104610978344	87.46967877252487	368.96696911058314	0.0	13.268112118924742	7.974068965649226	0.0	0.0	0.0	0.0	0.0	0.0	0.0	0.0
LinJ.22.0420_195599-v2	LinJ.22.0420	57.65360533389193	0.0	0.0	0.0	0.0	0.0	0.0	0.0	0.0	0.0	0.0	0.0	0.0	0.0	0.0
LinJ.27.1410_618127-v2	LinJ.27.1410	295.1315511139706	0.0	0.0	2.4402577322128516	0.0	0.0	0.0	0.0	0.0	0.0	0.0	0.0	0.0	0.0	0.0
LinJ.29.1020_358754-v2	LinJ.29.1020	97.46204711205542	0.0	0.0	0.0	0.0	0.0	0.0	0.0	0.0	0.0	0.0	0.0	0.0	0.0	0.0
LinJ.19.0180_49628-v2	LinJ.19.0180	96.08934222315322	0.0	0.5466854923282805	1.9522061857702813	0.0	0.0	0.0	0.0	0.0	0.0	0.0	0.0	0.0	0.0	0.0
LinJ.06.1300_501702-v2	LinJ.06.1300	2.745409777804378	0.6357830392921547	0.0	6.832721650195984	0.0	0.0	0.0	0.0	0.0	0.0	0.0	0.0	0.0	0.0	0.0
LinJ.26.1510_545917-v2	LinJ.26.1510	60.39901511169631	11.444094707258786	69.42905752569162	5.368567010868273	0.0	10.855728097302062	0.0	0.0	0.0	0.0	0.0	0.0	0.0	0.0	0.0
LinJ.33.0660_216563-v2	LinJ.33.0660	448.8744986710158	291.1886319958069	198.4468337151658	1001.4817733001543	1.2889012967120386	1.2061920108113402	7.974068965649226	0.0	0.0	0.0	0.0	0.0	0.0	0.0	0.0
LinJ.25.1700_641234-v2	LinJ.25.1700	37.0630320003591	13.35144382513525	289.74331093398865	11.225185568179118	0.0	19.299072172981443	0.0	0.0	0.0	0.0	0.0	0.0	0.0	0.0	0.0
LinJ.36.0590_154433-v2	LinJ.36.0590	332.1945831143297	34.33228412177636	205.55374511543346	175.69855671932532	0.0	18.092880162170104	0.0	0.0	0.0	0.0	0.0	0.0	0.0	0.0	0.0
LinJ.28.1040_358171-v2	LinJ.28.1040	112.5618008899795	0.0	1.093370984656561	0.0	0.0	0.0	0.0	0.0	0.0	0.0	0.0	0.0	0.0	0.0	0.0
LinJ.27.rRNA2_69_revcom-man	LinJ.27.rRNA2	140.01589866802325	0.0	0.0	0.0	0.0	0.0	0.0	0.0	0.0	0.0	0.0	0.0	0.0	0.0	0.0
LinJ.19.0280_103618-v2	LinJ.19.0280	238.85065066898088	8.265179510798012	0.0	0.0	0.0	0.0	0.0	0.0	0.0	0.0	0.0	0.0	0.0	0.0	0.0
LinJ.24.1030_357483-v2	LinJ.24.1030	300.62237066957937	16.530359021596023	149.24513940562056	123.96509279641286	0.0	47.04148842164227	4.385737931107074	0.0	0.0	0.0	0.0	0.0	0.0	4.86527801901448	0.0
LinJ.28.3090_1103910-v2	LinJ.28.3090	359.6486808923735	0.0	0.0	0.0	0.0	0.0	0.0	0.0	0.0	0.0	0.0	0.0	0.0	0.0	0.0
LinJ.36.0250_67801-v2	LinJ.36.0250	197.6695040019152	5.086264314337238	8.746967877252487	7.320773196638554	0.0	1.2061920108113402	0.0	0.0	0.0	0.0	0.0	0.0	0.0	0.0	0.0
LinJ.36.1310_463512-v2	LinJ.36.1310	315.72212444750346	7.629396471505857	10.38702435423733	15.61764948616225	0.0	0.0	0.0	0.0	29.30125301924995	0.0	0.0	0.0	0.0	0.0	0.0
LinJ.18.1270_826_revcom-man	LinJ.18.1270	1206.607597345024	1853.9433425759232	2409.242964690732	412.40355674397193	9.988985049518298	61.515792551378354	6.777958620801842	0.0	0.0	0.0	0.0	7.234764490328929	0.0	48.652780190144796	0.0
LinJ.17.0140_57058-v2	LinJ.17.0140	208.65114311313272	52.13420922195669	147.60508292863574	375.3116392143366	0.0	0.0	5.9805517242369195	0.0	0.0	0.0	0.0	0.0	0.0	0.0	0.0
LinJ.22.0440_202927-v2	LinJ.22.0440	391.2208933371238	1.9073491178764643	7.653596892595926	92.24174227764578	0.0	0.0	0.0	0.0	0.0	0.0	0.0	0.0	146.27795737460323	4.86527801901448	0.0
LinJ.26.1930_708760-v2	LinJ.26.1930	221.0054871132524	0.0	0.0	0.0	0.0	0.0	0.0	0.0	0.0	0.0	0.0	0.0	0.0	0.0	0.0
LinJ.22.1500_632429-v2	LinJ.22.1500	457.1107280044289	0.0	0.0	0.0	0.0	0.0	0.0	0.0	0.0	0.0	0.0	0.0	0.0	0.0	0.0
LinJ.33.0880_297767-v2	LinJ.33.0880	435.1474497819939	55.313124418417466	126.83103422016107	341.14803096335663	0.0	4.824768043245361	4.784441379389536	2.579645257502769	0.0	0.0	0.0	0.0	58.51118294984129	0.0	0.0
LinJ.33.2330_896468-v2	LinJ.33.2330	431.0293351152873	1200.9941612228804	1597.9616940755639	3530.564886965554	8.05563310445024	173.691649556833	62.99514482862889	0.0	0.0	0.0	0.0	0.0	0.0	0.0	0.0
LinJ.19.1540_638796-v2	LinJ.19.1540	240.22335555788305	2.543132157168619	31.16107306271199	0.4880515464425703	0.0	0.0	0.0	0.0	0.0	0.0	0.0	0.0	0.0	0.0	0.0
LinJ.30.1420_465298-v2	LinJ.30.1420	170.2154062238714	0.0	0.0	0.0	0.0	0.0	0.0	0.0	0.0	0.0	0.0	0.0	0.0	0.0	0.0
LinJ.01.0850_262912-v2	LinJ.01.0850	8.236229333413133	151.31636335153283	262.40903631757465	90.77758763831808	19.33351945068058	207.4650258595505	25.915724138359984	0.0	0.0	0.0	0.0	0.0	0.0	0.0	0.0
469	469	193.55138933520863	481.2877607441612	30.614387570383705	176.1866082657679	4.1889292143141255	0.0	0.0	0.0	0.0	0.0	0.0	0.0	0.0	0.0	0.0
LinJ.28.2700_986383-v2	LinJ.28.2700	52.16278577828318	13.987226864427404	45.92158135557556	19.034010311260243	0.0	22.917648205415464	4.385737931107074	0.0	0.0	0.0	0.0	0.0	0.0	0.0	0.0
LinJ.36.6500_2388888-v2	LinJ.36.6500	93.34393244534884	8.265179510798012	51.388436278858364	57.590082480223295	0.0	24.123840216226803	2.392220689694768	0.0	0.0	0.0	0.0	0.0	0.0	0.0	0.0
LinJ.30.1830_649892-v2	LinJ.30.1830	369.2576151146888	15.89457598230387	353.70551353639746	57.590082480223295	0.0	32.56718429190619	0.0	0.0	0.0	0.0	0.0	0.0	0.0	0.0	8.745692746322437
LinJ.35.0330_85435-v2	LinJ.35.0330	395.3390080038304	0.6357830392921547	13.12045181587873	0.4880515464425703	0.0	0.0	0.0	0.0	0.0	0.0	0.0	0.0	0.0	0.0	0.0
LinJ.24.1520_559004-v2	LinJ.24.1520	340.4308124477428	8.900962550090167	1560.7870805972407	2409.5104847869698	0.0	44.629104400019585	44.65478620763567	0.0	0.0	0.0	0.0	0.0	0.0	0.0	0.0
LinJ.36.3810_1402020-v2	LinJ.36.3810	70.00794933401163	12.715660785843095	31.16107306271199	2.4402577322128516	0.0	0.0	1.9935172414123066	0.0	0.0	0.0	0.0	0.0	0.0	0.0	0.0
LinJ.31.1030_390393-v2	LinJ.31.1030	2.745409777804378	2.543132157168619	33.34781503202511	0.4880515464425703	0.0	0.0	0.0	0.0	0.0	0.0	0.0	0.0	0.0	0.0	0.0
LinJ.13.0160_47807-v2	LinJ.13.0160	61.7717200005985	52.769992261248845	48.10832332488868	497.8125773714217	0.0	10.855728097302062	2.392220689694768	0.0	0.0	0.0	0.0	0.0	0.0	0.0	0.0
LinJ.36.2440_921387-v2	LinJ.36.2440	48.04467111157661	0.0	0.0	0.0	0.0	0.0	0.0	0.0	0.0	0.0	0.0	0.0	80.45287655603177	0.0	0.0
LinJ.35.4320_1695122-v2	LinJ.35.4320	98.8347520009576	93.46010677594676	841.3489726932237	438.7583402518707	0.0	37.391952335151544	0.0	0.0	0.0	0.0	0.0	0.0	0.0	0.0	0.0
LinJ.35.2730_1085763-v2	LinJ.35.2730	304.74048533628593	2292.63363968751	57.94866218679773	21.474268043473092	9.988985049518298	0.0	0.7974068965649226	0.0	0.0	0.0	0.0	0.0	0.0	0.0	0.0
LinJ.18.0650_261412-v2	LinJ.18.0650	104.32557155656636	26.067104610978344	10.38702435423733	4.392463917983132	0.0	0.0	0.0	0.0	0.0	0.0	0.0	0.0	0.0	0.0	0.0
LinJ.02.0650_369_revcom-man	LinJ.02.0650	90.59852266754447	0.0	0.0	0.0	0.0	0.0	0.0	0.0	0.0	0.0	0.0	0.0	0.0	0.0	0.0
LinJ.27.1631_716536-v2	LinJ.27.1631	259.4412240025137	473.02258123336316	0.0	0.0	9.02230907698427	0.0	0.0	0.0	0.0	0.0	0.0	0.0	0.0	0.0	0.0
LinJ.26.2060_765388-v2	LinJ.26.2060	65.88983466730507	78.83709687222719	0.0	1.464154639327711	0.0	0.0	0.0	0.0	0.0	0.0	0.0	0.0	0.0	0.0	0.0
LinJ.04.0190_59687-v2	LinJ.04.0190	174.333520890578	0.0	0.0	0.0	0.0	0.0	0.0	0.0	0.0	0.0	0.0	0.0	0.0	0.0	0.0
LinJ.06.0900_383616-v2	LinJ.06.0900	255.32310933580712	0.0	12.02708083122217	0.0	0.0	0.0	0.0	0.0	0.0	0.0	0.0	0.0	0.0	0.0	0.0
LinJ.36.2620_1000667-v2	LinJ.36.2620	269.05015822482903	52.769992261248845	98.95007411141877	977.5672475244684	0.32222532417800964	0.0	29.902758621184596	0.0	0.0	0.0	0.0	0.0	0.0	0.0	0.0
LinJ.31.1040_400396-v2	LinJ.31.1040	315.72212444750346	322.34200092112246	67.2423155563785	16.59375257904739	7.733407780272231	4.824768043245361	0.0	0.0	0.0	0.0	0.0	0.0	0.0	4.86527801901448	0.0
LinJ.35.2890_1164314-v2	LinJ.35.2890	236.1052408911765	66.75721912567624	16.400564769848415	122.98898970352772	0.6444506483560193	0.0	0.0	0.0	0.0	0.0	0.0	0.0	0.0	0.0	0.0
LinJ.16.1750_681776-v2	LinJ.16.1750	260.8139288914159	0.6357830392921547	6.013540415611085	0.0	0.0	14.474304129736083	0.0	0.0	0.0	0.0	0.0	0.0	0.0	0.0	0.0
LinJ.06.0390_134492-v2	LinJ.06.0390	9.608934222315321	10.808311667966631	19.133992231489817	309.91273199103216	0.0	0.0	0.0	0.0	0.0	0.0	0.0	0.0	0.0	0.0	0.0
LinJ.34.2410_1034783-v2	LinJ.34.2410	485.9375306713749	0.0	0.5466854923282805	39.044123715405625	0.0	0.0	0.0	0.0	0.0	0.0	0.0	0.0	0.0	0.0	0.0
LinJ.33.0410_133568-v2	LinJ.33.0410	49.4173760004788	6.993613432213702	1.6400564769848414	0.0	0.0	0.0	0.0	0.0	0.0	0.0	0.0	0.0	0.0	0.0	0.0
LinJ.05.0150_46822-v2	LinJ.05.0150	325.3310586698188	3.178915196460774	26.787589124085745	6.344670103753414	0.0	2.4123840216226804	0.0	0.0	0.0	0.0	0.0	0.0	0.0	0.0	0.0
LinJ.29.0120_41444-v2	LinJ.29.0120	356.9032711145691	10.808311667966631	55.21523472515633	5.856618557310844	0.0	0.0	0.0	0.0	0.0	0.0	0.0	14.469528980657858	0.0	0.0	0.0
LinJ.31.2760_1282983-v2	LinJ.31.2760	57.65360533389193	2.543132157168619	59.58871866378257	1.464154639327711	0.0	3.618576032434021	0.0	0.0	0.0	0.0	0.0	0.0	14.627795737460323	0.0	0.0
LinJ.24.1210_435972-v2	LinJ.24.1210	135.8977840013167	1.9073491178764643	4.920169430954524	16.10570103260482	0.0	0.0	0.7974068965649226	0.0	0.0	0.0	0.0	0.0	0.0	0.0	0.0
LinJ.11.0600_217635-v2	LinJ.11.0600	28.826802666945966	1447.0421974289443	130.65783266645903	59.05423711955101	13.855688939654415	0.0	0.0	0.0	0.0	0.0	0.0	0.0	0.0	0.0	0.0
LinJ.35.0790_338421-v2	LinJ.35.0790	461.22884267113545	3.8146982357529287	0.0	0.0	0.0	0.0	0.0	0.0	0.0	0.0	0.0	0.0	0.0	0.0	0.0
LinJ.17.0860_361042-v2	LinJ.17.0860	564.1817093387996	24.795538532394037	12.573766323550451	10.737134021736546	1.2889012967120386	0.0	0.0	0.0	0.0	0.0	0.0	14.469528980657858	0.0	0.0	0.0
LinJ.30.2480_1063-man	LinJ.30.2480	792.050720896563	167.84672237312887	247.64852802471106	158.12870104739278	0.0	15.680496140547422	1.196110344847384	0.0	0.0	0.0	0.0	0.0	0.0	0.0	4.372846373161218
LinJ.15.1590_598368-v2	LinJ.15.1590	0.0	19.073491178764645	9.840338861909048	18.057907218375103	0.0	0.0	0.0	0.0	0.0	0.0	0.0	0.0	0.0	0.0	0.0
LinJ.10.0990_408384-v2	LinJ.10.0990	447.50179378211357	45.776378829035146	54.12186374049977	0.0	0.0	1.2061920108113402	0.0	0.0	0.0	0.0	0.0	0.0	0.0	19.46111207605792	0.0
LinJ.36.6250_2296538-v2	LinJ.36.6250	227.86901155776334	560.1248576163883	33.34781503202511	12.689340207506827	0.0	0.0	0.0	0.0	0.0	0.0	0.0	0.0	0.0	9.73055603802896	0.0
LinJ.36.2430_919128-v2	LinJ.36.2430	63.14442488950069	8.900962550090167	30.067702078055426	5.856618557310844	0.0	0.0	0.0	0.0	0.0	0.0	0.0	0.0	0.0	0.0	0.0
LinJ.30.2010_716899-v2	LinJ.30.2010	94.71663733425103	0.0	0.0	0.0	0.0	0.0	0.0	0.0	0.0	0.0	0.0	0.0	0.0	0.0	0.0
LinJ.11.0080_27572-v2	LinJ.11.0080	31.572212444750345	0.0	0.0	0.0	0.0	0.0	0.0	0.0	0.0	0.0	0.0	0.0	0.0	0.0	0.0
LinJ.36.0130_35425-v2	LinJ.36.0130	402.20253244834134	40.05433147540575	297.94359331891286	8.784927835966265	0.0	55.48483249732165	0.0	7.738935772508308	0.0	0.0	0.0	21.704293470986787	0.0	0.0	0.0
LinJ.28.0580_196218-v2	LinJ.28.0580	190.80597955740424	13.35144382513525	95.66996115744908	9.761030928851406	0.0	0.0	0.0	0.0	0.0	0.0	0.0	0.0	0.0	0.0	0.0
LinJ.16.0800_303053-v2	LinJ.16.0800	514.7643333383209	67.39300216496841	99.49675960374705	120.0606804248723	5.477830511026164	68.7529446162464	30.70016551774952	0.0	0.0	0.0	0.0	0.0	0.0	0.0	0.0
LinJ.32.3600_1369371-v2	LinJ.32.3600	12.3543440001197	358.5816341607753	596.9805576224823	2248.941526007364	3.8667038901361157	15.680496140547422	56.6158896561095	0.0	0.0	0.0	0.0	0.0	0.0	0.0	0.0
LinJ.15.0240_88568-v2	LinJ.15.0240	70.00794933401163	0.0	0.0	0.0	0.0	0.0	0.0	0.0	0.0	0.0	0.0	0.0	0.0	0.0	0.0
LinJ.36.5910_2171180-v2	LinJ.36.5910	491.42835022698364	3.178915196460774	0.0	5.856618557310844	0.0	0.0	0.0	2.579645257502769	0.0	0.0	0.0	14.469528980657858	0.0	0.0	0.0
LinJ.36.4940_1819547-v2	LinJ.36.4940	111.1890960010773	0.0	0.0	0.0	0.0	0.0	0.0	0.0	0.0	0.0	0.0	21.704293470986787	0.0	0.0	0.0
LinJ.31.1250_484839-v2	LinJ.31.1250	355.5305662256669	9.536745589382322	27.334274616414024	2.928309278655422	0.0	0.0	0.0	0.0	0.0	0.0	0.0	0.0	0.0	0.0	0.0
LinJ.21.1910_673968-v2	LinJ.21.1910	185.3151600017955	1.9073491178764643	30.614387570383705	9.272979382408836	0.0	14.474304129736083	0.0	0.0	0.0	0.0	0.0	0.0	0.0	4.86527801901448	0.0
LinJ.06.1170_471154-v2	LinJ.06.1170	354.1578613367647	0.0	112.61721141962578	0.0	0.0	4.824768043245361	0.0	0.0	0.0	0.0	0.0	0.0	0.0	0.0	0.0
LinJ.13.0930_329648-v2	LinJ.13.0930	91.97122755644665	205.99370473065815	59.04203317145429	996.6012578357286	2.900027917602087	0.0	15.15073103473353	0.0	0.0	0.0	0.0	0.0	0.0	0.0	0.0
LinJ.31.1920_908401-v2	LinJ.31.1920	531.2367920051471	55.313124418417466	724.9049628272999	15.61764948616225	3.2222532417800966	160.42353743790824	0.0	0.0	0.0	0.0	0.0	0.0	0.0	0.0	0.0
LinJ.24.2040_754965-v2	LinJ.24.2040	550.4546604497777	11.444094707258786	1.6400564769848414	104.44303093871005	0.0	0.0	1.196110344847384	0.0	3.2556947799166607	0.0	0.0	0.0	0.0	0.0	0.0
LinJ.32.0490_182360-v2	LinJ.32.0490	31.572212444750345	0.0	0.0	0.0	0.0	0.0	0.0	0.0	0.0	0.0	0.0	0.0	0.0	0.0	0.0
342	342	304.74048533628593	7.629396471505857	41.00141192462104	1.464154639327711	0.0	0.0	0.0	0.0	3.2556947799166607	0.0	0.0	0.0	0.0	0.0	0.0
LinJ.28.0600_54_revcom-man	LinJ.28.0600	326.70376355872094	10.808311667966631	20.77404870847466	36.603865983192776	0.0	0.0	0.0	0.0	0.0	0.0	0.0	0.0	0.0	0.0	0.0
LinJ.28.0410_144163-v2	LinJ.28.0410	308.8586000029925	13.35144382513525	650.0090503783255	209.37411342386267	0.0	45.83529641083093	10.764993103626455	0.0	0.0	0.0	0.0	0.0	0.0	0.0	0.0
LinJ.29.2810_1165756-v2	LinJ.29.2810	715.1792471180404	27.338670689562655	24.600847154772623	7.320773196638554	0.32222532417800964	0.0	0.0	2.579645257502769	0.0	2.7817247360977744	0.0	0.0	0.0	0.0	0.0
LinJ.24.1000_348531-v2	LinJ.24.1000	437.89285955979824	204.0863556127817	213.75402750035767	92.24174227764578	17.72239282979053	90.46440081085052	9.568882758779072	0.0	0.0	0.0	0.0	0.0	0.0	0.0	0.0
LinJ.10.1080_433805-v2	LinJ.10.1080	100.20745688985978	1114.5276678791472	1376.5540696826104	716.4596701776932	29.966955148554895	207.4650258595505	16.346841379580912	0.0	0.0	0.0	0.0	0.0	58.51118294984129	0.0	0.0
LinJ.13.0470_163144-v2	LinJ.13.0470	212.76925777983928	0.0	1.093370984656561	0.9761030928851406	0.0	0.0	0.0	0.0	0.0	0.0	0.0	0.0	0.0	0.0	0.0
LinJ.24.1150_408867-v2	LinJ.24.1150	234.7325360022743	10.172528628674476	36.627927985994795	14.641546393277109	0.0	0.0	0.0	0.0	0.0	0.0	0.0	0.0	0.0	0.0	0.0
LinJ.10.0720_315517-v2	LinJ.10.0720	26.08139288914159	0.0	0.0	0.0	0.0	0.0	0.0	0.0	0.0	0.0	0.0	0.0	0.0	0.0	0.0
LinJ.14.0660_238072-v2	LinJ.14.0660	185.3151600017955	537.8724512411629	20.77404870847466	94.19394846341608	1.6111266208900483	0.0	0.0	0.0	0.0	0.0	0.0	0.0	0.0	0.0	0.0
LinJ.36.4020_1458472-v2	LinJ.36.4020	116.67991555668605	591.9140095809961	6.560225907939365	0.0	0.0	2.4123840216226804	0.0	0.0	0.0	0.0	0.0	0.0	0.0	0.0	0.0
LinJ.32.1670_628948-v2	LinJ.32.1670	32.94491733365253	23.523972453809726	1822.1027459301588	16.10570103260482	0.0	139.91827325411546	0.0	0.0	0.0	0.0	0.0	0.0	0.0	0.0	0.0
LinJ.24.0520_188870-v2	LinJ.24.0520	102.95286666766417	7.629396471505857	1.6400564769848414	0.0	0.0	0.0	0.0	0.0	0.0	0.0	0.0	0.0	0.0	0.0	21.86423186580609
LinJ.23.0060_18452-v2	LinJ.23.0060	87.85311288974009	118.25564530834079	70.52242851034818	37.091917529635346	2.577802593424077	7.237152064868042	0.0	0.0	0.0	0.0	0.0	0.0	0.0	0.0	0.0
LinJ.35.1770_721871-v2	LinJ.35.1770	341.80351733664503	0.0	2.186741969313122	4.880515464425703	0.0	0.0	0.0	0.0	0.0	0.0	0.0	0.0	43.88338721238097	0.0	0.0
LinJ.03.0480_179698-v2	LinJ.03.0480	258.0685191136115	1543.0454363620597	131.7512036511156	32.69945361165221	16.11126620890048	21.711456194604125	0.0	0.0	0.0	0.0	0.0	0.0	0.0	0.0	0.0
LinJ.10.0610_275196-v2	LinJ.10.0610	175.70622577948018	0.0	1.093370984656561	0.0	0.0	0.0	0.0	0.0	0.0	0.0	0.0	0.0	0.0	0.0	0.0
LinJ.35.3530_1400195-v2	LinJ.35.3530	91.97122755644665	0.0	0.0	0.9761030928851406	0.0	0.0	0.0	0.0	0.0	0.0	0.0	0.0	0.0	0.0	0.0
LinJ.10.1290_495062-v2	LinJ.10.1290	38.435736889261285	0.6357830392921547	3.2801129539696827	3.9044123715405625	0.0	0.0	0.0	0.0	0.0	0.0	0.0	0.0	0.0	0.0	0.0
LinJ.33.0190_44328-v2	LinJ.33.0190	57.65360533389193	10.172528628674476	5.4668549232828045	33.18750515809478	0.0	0.0	0.0	0.0	0.0	0.0	0.0	0.0	36.56948934365081	0.0	0.0
LinJ.06.0120_49578-v2	LinJ.06.0120	127.66155466790356	17.801925100180334	40.45472643229276	10.737134021736546	0.0	0.0	0.0	0.0	0.0	0.0	0.0	0.0	0.0	0.0	0.0
LinJ.31.0060_20050-v2	LinJ.31.0060	352.78515644786256	52.769992261248845	138.31142955905497	40.020226808290765	0.0	0.0	0.0	0.0	0.0	0.0	0.0	0.0	0.0	19.46111207605792	4.372846373161218
LinJ.04.0850_326107-v2	LinJ.04.0850	378.86654933700413	1094.1826106217984	135.57800209741356	70.27942268773012	0.9666759725340289	0.0	0.7974068965649226	0.0	0.0	0.0	0.0	0.0	0.0	0.0	0.0
LinJ.28.2570_949691-v2	LinJ.28.2570	80.98958844522915	21.616623335933262	66.69563006405022	429.4853608694619	0.0	1.2061920108113402	12.758510345038761	0.0	0.0	0.0	0.0	0.0	0.0	14.595834057043438	0.0
LinJ.29.0020_8735-v2	LinJ.29.0020	43.926556444870045	0.0	5.4668549232828045	0.0	0.0	0.0	0.0	0.0	0.0	0.0	0.0	0.0	0.0	0.0	0.0
LinJ.16.0980_353989-v2	LinJ.16.0980	967.7569466760432	3187.816159010864	78.1760254029441	123.96509279641286	53.4894038135496	0.0	0.0	2.579645257502769	0.0	0.0	0.0	0.0	0.0	0.0	30.609924612128527
LinJ.16.0970_351264-v2	LinJ.16.0970	444.7563840043092	13.987226864427404	45.92158135557556	1028.3246083544957	0.0	0.0	50.23663448359012	0.0	0.0	0.0	0.0	0.0	0.0	4.86527801901448	0.0
LinJ.35.5190_1997525-v2	LinJ.35.5190	54.908195556087556	0.0	0.0	0.0	0.0	0.0	0.0	0.0	0.0	0.0	0.0	0.0	0.0	0.0	0.0
LinJ.35.2560_1043348-v2	LinJ.35.2560	194.92409422411083	29.881802846731276	216.48745496199908	2681.8432477019237	0.0	0.0	35.88331034542151	0.0	0.0	0.0	0.0	0.0	0.0	0.0	0.0
LinJ.32.1860_695292-v2	LinJ.32.1860	194.92409422411083	2.543132157168619	2.186741969313122	16.10570103260482	0.0	0.0	0.0	0.0	0.0	0.0	0.0	0.0	0.0	9.73055603802896	0.0
LinJ.07.0700_760-man	LinJ.07.0700	155.11565244594735	14.62300990371956	23.50747617011606	249.39434023215344	0.0	10.855728097302062	13.555917241603684	0.0	0.0	0.0	0.0	0.0	0.0	0.0	21.86423186580609
LinJ.23.1940_755495-v2	LinJ.23.1940	131.77966933461013	979.1058805099184	384.3199011067812	16.10570103260482	14.822364912188444	25.330032227038146	0.0	0.0	0.0	0.0	0.0	0.0	0.0	0.0	0.0
LinJ.28.1200_419123-v2	LinJ.28.1200	363.76679555908004	22.252406375225416	227.96785030089296	9.272979382408836	0.0	16.886688151358765	0.0	0.0	0.0	0.0	0.0	0.0	0.0	0.0	0.0
LinJ.31.0560_192993-v2	LinJ.31.0560	172.9608160016758	31.78915196460774	59.58871866378257	342.1241340562418	0.0	0.0	12.758510345038761	0.0	0.0	0.0	0.0	0.0	0.0	0.0	0.0
LinJ.19.0360_138393-v2	LinJ.19.0360	546.3365457830712	0.0	0.0	266.96419590408595	0.0	0.0	3.5883310345421515	0.0	0.0	0.0	0.0	28.939057961315715	0.0	0.0	0.0
LinJ.35.5100_1966658-v2	LinJ.35.5100	264.9320435581225	0.0	0.0	0.0	0.0	0.0	0.0	0.0	0.0	0.0	0.0	0.0	0.0	0.0	0.0
LinJ.34.0210_69385-v2	LinJ.34.0210	362.3940906701779	1.2715660785843095	9.840338861909048	0.9761030928851406	2.2555772692460674	0.0	0.0	5.159290515005538	0.0	0.0	0.0	0.0	131.6501616371429	0.0	0.0
LinJ.10.0890_384952-v2	LinJ.10.0890	116.67991555668605	8.900962550090167	20.77404870847466	9.761030928851406	0.0	1.2061920108113402	4.784441379389536	0.0	0.0	0.0	0.0	0.0	0.0	0.0	0.0
LinJ.36.6320_2323981-v2	LinJ.36.6320	551.8273653386799	349.6806716106851	527.0048146044624	401.6664227222354	40.27816552225121	344.9709150920433	190.5802482790165	0.0	0.0	0.0	0.0	0.0	0.0	0.0	0.0
LinJ.33.1180_413888-v2	LinJ.33.1180	227.86901155776334	147.5016651157799	72.70917047966131	52.709567015797596	3.544478565958106	0.0	6.379255172519381	0.0	0.0	0.0	0.0	0.0	14.627795737460323	0.0	0.0
LinJ.33.2600_1004898-v2	LinJ.33.2600	26.08139288914159	22.252406375225416	239.44824563978685	15.61764948616225	0.0	2.4123840216226804	3.987034482824613	0.0	0.0	0.0	0.0	0.0	0.0	0.0	0.0
LinJ.35.2120_479_revcom-man	LinJ.35.2120	174.333520890578	0.0	31.16107306271199	1.9522061857702813	0.0	0.0	0.0	0.0	0.0	0.0	0.0	0.0	73.13897868730162	0.0	0.0
LinJ.17.0160_63415-v2	LinJ.17.0160	374.74843467029757	237.78285669526588	3547.442159718212	541.737216551253	1.6111266208900483	276.2179704757969	7.575365517366765	0.0	0.0	0.0	0.0	0.0	0.0	0.0	4.372846373161218
LinJ.36.5590_2068043-v2	LinJ.36.5590	227.86901155776334	0.6357830392921547	47.5616378325604	5.368567010868273	0.0	0.0	0.0	0.0	0.0	0.0	0.0	0.0	0.0	0.0	0.0
LinJ.36.4820_1776890-v2	LinJ.36.4820	49.4173760004788	0.0	0.0	0.0	0.0	0.0	0.0	0.0	0.0	0.0	0.0	0.0	0.0	0.0	0.0
LinJ.12.0004_14156-v2	LinJ.12.0004	422.79310578187415	2.543132157168619	3.826798446297963	338.21972168470126	0.0	0.0	10.764993103626455	0.0	0.0	0.0	0.0	43.408586941973574	0.0	0.0	0.0
LinJ.14.0360_114423-v2	LinJ.14.0360	211.39655289093707	2.543132157168619	22.4141051854595	7.320773196638554	0.0	0.0	0.0	0.0	0.0	0.0	0.0	0.0	0.0	0.0	0.0
LinJ.28.1540_547807-v2	LinJ.28.1540	487.3102355602771	1.9073491178764643	5.4668549232828045	5.856618557310844	0.0	0.0	0.0	2.579645257502769	0.0	0.0	0.0	0.0	0.0	0.0	0.0
LinJ.24.0720_258373-v2	LinJ.24.0720	72.75335911181601	10.808311667966631	6.560225907939365	12.689340207506827	0.0	0.0	0.0	0.0	0.0	0.0	0.0	0.0	0.0	0.0	0.0
LinJ.35.5240_2009175-v2	LinJ.35.5240	75.4987688896204	8.900962550090167	1.6400564769848414	2.928309278655422	0.0	0.0	0.0	0.0	0.0	0.0	0.0	0.0	0.0	0.0	0.0
LinJ.21.1980_700584-v2	LinJ.21.1980	6.8635244445109445	0.0	318.7176420273875	2.928309278655422	0.0	121.82539309194536	0.0	0.0	0.0	0.0	0.0	0.0	0.0	0.0	0.0
LinJ.25.1540_577084-v2	LinJ.25.1540	34.317622222554725	19.073491178764645	431.88153893934157	3.416360825097992	0.0	53.07244847569897	0.0	0.0	0.0	0.0	0.0	0.0	0.0	0.0	0.0
LinJ.25.0790_273082-v2	LinJ.25.0790	38.435736889261285	3.178915196460774	38.81466995530791	48.80515464425703	0.0	0.0	4.385737931107074	0.0	0.0	0.0	0.0	0.0	0.0	0.0	0.0
LinJ.17.0380_141735-v2	LinJ.17.0380	137.2704888902189	892.6393871661853	0.5466854923282805	6.344670103753414	10.311210373696309	0.0	0.0	0.0	0.0	0.0	0.0	0.0	0.0	0.0	0.0
LinJ.21.0530_148192-v2	LinJ.21.0530	181.19704533508894	12.07987774655094	30.614387570383705	70.27942268773012	0.0	4.824768043245361	7.974068965649226	0.0	0.0	0.0	0.0	0.0	0.0	0.0	0.0
LinJ.33.2630_1015440-v2	LinJ.33.2630	178.45163555728456	17.801925100180334	2.7334274616414023	4.392463917983132	0.0	0.0	0.0	0.0	0.0	0.0	0.0	0.0	0.0	0.0	0.0
LinJ.30.1000_309628-v2	LinJ.30.1000	448.8744986710158	101.08950324745261	37.721298970651354	1.9522061857702813	10.955661022052327	0.0	0.0	0.0	0.0	36.16242156927107	0.0	0.0	0.0	0.0	0.0
LinJ.30.3640_1310213-v2	LinJ.30.3640	207.2784382242305	0.6357830392921547	6.560225907939365	0.0	0.0	0.0	0.0	2.579645257502769	0.0	0.0	0.0	0.0	0.0	0.0	0.0
LinJ.36.1300_460485-v2	LinJ.36.1300	82.36229333413134	24.15975549310188	142.13822800535291	139.5827422825751	0.0	6.030960054056701	7.974068965649226	0.0	0.0	0.0	0.0	0.0	0.0	0.0	0.0
LinJ.28.0040_13780-v2	LinJ.28.0040	75.4987688896204	1.9073491178764643	0.5466854923282805	0.9761030928851406	0.0	0.0	0.0	0.0	0.0	0.0	0.0	0.0	0.0	0.0	0.0
LinJ.23.1870_733617-v2	LinJ.23.1870	17.845163555728455	11.444094707258786	7.653596892595926	16.10570103260482	0.0	0.0	1.196110344847384	0.0	0.0	0.0	0.0	0.0	0.0	0.0	0.0
LinJ.25.1400_529254-v2	LinJ.25.1400	174.333520890578	1.9073491178764643	2.186741969313122	0.9761030928851406	0.0	0.0	0.0	0.0	0.0	0.0	0.0	0.0	0.0	4.86527801901448	4.372846373161218
LinJ.02.0520_243662-v2	LinJ.02.0520	64.51712977840288	1.2715660785843095	0.0	3.9044123715405625	0.0	0.0	0.0	0.0	0.0	0.0	0.0	0.0	0.0	0.0	0.0
LinJ.08.0530_208608-v2	LinJ.08.0530	166.09729155716485	13.987226864427404	123.5509212661914	40.996329901175905	0.0	56.69102450813299	0.0	0.0	0.0	0.0	0.0	0.0	0.0	0.0	0.0
LinJ.17.0120_36389-v2	LinJ.17.0120	326.70376355872094	54.67734137912531	80.90945286458552	74.67188660571325	0.0	0.0	0.0	0.0	0.0	0.0	0.0	0.0	0.0	4.86527801901448	0.0
LinJ.24.1390_491816-v2	LinJ.24.1390	258.0685191136115	111.26203187612708	62.86883161775226	252.32264951080884	0.9666759725340289	0.0	0.0	0.0	0.0	0.0	0.0	0.0	0.0	0.0	0.0
LinJ.23.1320_527850-v2	LinJ.23.1320	199.0422088908174	6.357830392921548	69.9757430180199	6.832721650195984	0.0	9.649536086490722	0.0	0.0	0.0	0.0	0.0	0.0	0.0	0.0	0.0
LinJ.32.0890_317362-v2	LinJ.32.0890	262.18663378031806	55.313124418417466	106.6036710040147	46.36489691204418	7.411182456094222	63.92817657300103	4.784441379389536	0.0	0.0	0.0	0.0	0.0	0.0	0.0	0.0
LinJ.22.0940_433189-v2	LinJ.22.0940	196.296799113013	0.0	4.373483938626244	15.61764948616225	0.0	0.0	0.0	0.0	0.0	0.0	0.0	0.0	0.0	0.0	8.745692746322437
LinJ.36.2420_905542-v2	LinJ.36.2420	70.00794933401163	5.086264314337238	66.69563006405022	2.4402577322128516	0.0	0.0	0.0	0.0	0.0	0.0	0.0	0.0	0.0	0.0	0.0
LinJ.09.0160_64752-v2	LinJ.09.0160	174.333520890578	19.073491178764645	74.89591244897443	39.532175261848195	0.9666759725340289	26.536224237849485	0.0	0.0	0.0	0.0	0.0	0.0	0.0	0.0	0.0
LinJ.06.0880_374891-v2	LinJ.06.0880	200.41491377971957	4.4504812750450835	32.25444404736855	34.16360825097992	8.377858428628251	0.0	0.0	0.0	0.0	0.0	0.0	0.0	0.0	0.0	0.0
LinJ.34.3170_1316487-v2	LinJ.34.3170	127.66155466790356	0.0	0.0	0.0	0.0	0.0	0.0	0.0	0.0	0.0	0.0	0.0	0.0	0.0	0.0
LinJ.03.0650_247977-v2	LinJ.03.0650	120.79803022339262	17.16614206088818	19.133992231489817	4.392463917983132	0.0	0.0	0.0	0.0	0.0	0.0	0.0	0.0	0.0	0.0	0.0
LinJ.33.1090_380658-v2	LinJ.33.1090	90.59852266754447	10.172528628674476	112.61721141962578	10.249082475293976	0.0	3.618576032434021	0.0	0.0	0.0	0.0	0.0	0.0	0.0	0.0	0.0
LinJ.27.1050_492034-v2	LinJ.27.1050	411.81146667065667	24.15975549310188	156.3520508058882	13.177391753949399	0.0	4.824768043245361	0.0	0.0	0.0	0.0	0.0	0.0	0.0	0.0	0.0
LinJ.33.1090_380640-v2	LinJ.33.1090	178.45163555728456	15.258792943011715	7.106911400267646	347.0046495206675	0.0	0.0	4.385737931107074	0.0	0.0	0.0	0.0	0.0	0.0	0.0	0.0
LinJ.27.2420_1018344-v2	LinJ.27.2420	0.0	25.43132157168619	95.66996115744908	6.832721650195984	0.0	4.824768043245361	0.0	0.0	0.0	0.0	0.0	0.0	0.0	0.0	0.0
LinJ.32.1620_609767-v2	LinJ.32.1620	186.68786489069768	14.62300990371956	529.1915565737755	94.19394846341608	0.0	42.21672037839691	0.0	0.0	0.0	0.0	0.0	0.0	0.0	0.0	0.0
LinJ.30.0790_238146-v2	LinJ.30.0790	197.6695040019152	0.0	0.0	0.0	0.0	0.0	0.0	0.0	0.0	0.0	0.0	0.0	0.0	0.0	0.0
LinJ.15.0500_178948-v2	LinJ.15.0500	113.93450577888167	22.888189414517573	416.57434515414974	40.996329901175905	6.122281159382183	16.886688151358765	0.0	0.0	0.0	0.0	0.0	0.0	0.0	0.0	0.0
LinJ.32.3860_1453144-v2	LinJ.32.3860	72.75335911181601	0.6357830392921547	209.38054356173143	3.416360825097992	0.0	92.87678483247319	0.0	0.0	0.0	0.0	0.0	0.0	0.0	0.0	0.0
LinJ.34.2860_1204844-v2	LinJ.34.2860	182.56975022399112	19.073491178764645	1.6400564769848414	0.9761030928851406	0.0	0.0	0.0	0.0	0.0	0.0	0.0	0.0	109.70846803095242	0.0	0.0
LinJ.14.0740_267239-v2	LinJ.14.0740	39.80844177816348	1661.9368647096926	2235.396978130339	1327.5002063237912	13.211238291298395	294.310850637967	72.96273103569042	0.0	0.0	0.0	0.0	0.0	0.0	0.0	0.0
LinJ.20.0450_150712-v2	LinJ.20.0450	83.73499822303351	637.0546053707391	8.746967877252487	20.010113404145383	6.444506483560193	0.0	0.0	0.0	0.0	0.0	0.0	0.0	0.0	0.0	0.0
LinJ.32.3650_1394436-v2	LinJ.32.3650	388.47548355931946	0.0	0.0	0.0	0.0	0.0	0.0	0.0	0.0	0.0	4.474591257275126	0.0	0.0	0.0	0.0
LinJ.30.2190_789603-v2	LinJ.30.2190	75.4987688896204	34.33228412177636	113.16389691195405	308.44857735170444	0.0	0.0	0.0	0.0	0.0	0.0	0.0	0.0	0.0	0.0	0.0
LinJ.34.2690_1154810-v2	LinJ.34.2690	9.608934222315321	0.0	0.0	0.0	0.0	0.0	0.0	0.0	0.0	0.0	0.0	0.0	0.0	0.0	0.0
LinJ.34.4030_1607437-v2	LinJ.34.4030	56.28090044498975	10.172528628674476	404.0005788305993	50.75736083002731	0.0	25.330032227038146	0.0	0.0	0.0	0.0	0.0	0.0	0.0	0.0	0.0
LinJ.01.0570_155738-v2	LinJ.01.0570	345.9216320033516	0.0	0.0	7.320773196638554	0.0	0.0	0.0	0.0	0.0	0.0	0.0	0.0	0.0	0.0	0.0
LinJ.10.0820_354534-v2	LinJ.10.0820	215.51466755764366	222.52406375225416	1.093370984656561	6.832721650195984	1.6111266208900483	0.0	0.0	0.0	0.0	0.0	0.0	0.0	0.0	0.0	0.0
LinJ.36.0490_129196-v2	LinJ.36.0490	315.72212444750346	3.8146982357529287	26.24090363175746	5.856618557310844	0.0	9.649536086490722	0.0	2.579645257502769	0.0	0.0	0.0	0.0	0.0	0.0	0.0
LinJ.18.0370_152464-v2	LinJ.18.0370	277.28638755824215	13.35144382513525	8.746967877252487	4.880515464425703	0.0	0.0	0.0	0.0	0.0	0.0	0.0	0.0	0.0	0.0	0.0
LinJ.32.2430_900154-v2	LinJ.32.2430	161.9791768904583	0.0	0.0	4.392463917983132	0.0	0.0	0.0	0.0	0.0	0.0	0.0	0.0	0.0	0.0	0.0
LinJ.32.1370_514073-v2	LinJ.32.1370	102.95286666766417	43.233246671866524	4.920169430954524	0.0	0.0	0.0	0.0	0.0	0.0	0.0	0.0	0.0	0.0	0.0	0.0
LinJ.34.4350_64727-v2	LinJ.34.4350	76.87147377852257	11.444094707258786	2.7334274616414023	63.44670103753414	0.0	0.0	0.0	0.0	0.0	0.0	0.0	0.0	0.0	0.0	0.0
LinJ.15.1460_561328-v2	LinJ.15.1460	361.0213857812757	0.0	0.0	0.0	0.0	0.0	0.0	322.45565718784616	81.39236949791652	72.32484313854214	22.37295628637563	14.469528980657858	2457.469683893334	0.0	48.1013101047734
LinJ.09.0480_167107-v2	LinJ.09.0480	301.9950755584816	521.3420922195669	595.3405011454975	93.7058969169735	13.211238291298395	45.83529641083093	0.0	0.0	0.0	0.0	0.0	0.0	0.0	0.0	0.0
LinJ.31.2710_1262008-v2	LinJ.31.2710	285.5226168916553	0.6357830392921547	0.0	0.0	0.0	0.0	0.0	0.0	0.0	0.0	0.0	0.0	0.0	0.0	0.0
LinJ.26.0800_236992-v2	LinJ.26.0800	188.0605697795999	1554.4895310693184	2534.433942433908	20.010113404145383	13.211238291298395	290.692274605533	0.0	0.0	0.0	0.0	0.0	0.0	0.0	0.0	0.0
LinJ.30.2960_1070761-v2	LinJ.30.2960	321.21294400311217	3143.9471292997055	261.31566533291806	82.48071134879439	49.30047459923548	21.711456194604125	0.0	0.0	0.0	0.0	0.0	0.0	0.0	0.0	0.0
LinJ.23.0860_329943-v2	LinJ.23.0860	129.03425955680575	57.22047353629393	7.106911400267646	14.641546393277109	0.32222532417800964	1.2061920108113402	0.0	0.0	0.0	0.0	0.0	0.0	0.0	4.86527801901448	0.0
LinJ.33.1580_620460-v2	LinJ.33.1580	49.4173760004788	6.357830392921548	0.0	13.665443300391969	0.0	0.0	0.0	0.0	0.0	0.0	0.0	0.0	0.0	0.0	0.0
LinJ.10.0110_41127-v2	LinJ.10.0110	897.7489973420315	3.178915196460774	0.0	1.9522061857702813	0.0	0.0	0.0	0.0	0.0	0.0	0.0	0.0	0.0	4.86527801901448	0.0
LinJ.27.0050_16119-v2	LinJ.27.0050	222.3781920021546	3.8146982357529287	0.0	0.0	0.0	0.0	0.0	0.0	0.0	0.0	0.0	0.0	0.0	0.0	0.0
LinJ.26.0610_147_revcom-man	LinJ.26.0610	52.16278577828318	0.0	368.466021829261	6.832721650195984	0.0	8.443344075679382	0.0	0.0	0.0	0.0	0.0	0.0	0.0	0.0	0.0
LinJ.25.0050_14032-v2	LinJ.25.0050	31.572212444750345	2.543132157168619	0.0	0.0	0.0	0.0	0.0	0.0	0.0	0.0	0.0	0.0	0.0	0.0	0.0
LinJ.20.0800_324041-v2	LinJ.20.0800	39.80844177816348	3.178915196460774	34.98787150900995	92.72979382408836	0.0	1.2061920108113402	2.790924137977229	0.0	0.0	0.0	0.0	0.0	0.0	0.0	0.0
LinJ.01.0460_110246-v2	LinJ.01.0460	54.908195556087556	0.0	21.867419693131218	65.39890722330442	0.0	0.0	2.790924137977229	0.0	0.0	0.0	0.0	0.0	0.0	0.0	0.0
LinJ.09.1140_433049-v2	LinJ.09.1140	127.66155466790356	33.06071804319205	542.8586938819825	12.201288661064257	0.0	41.010528367585565	0.0	0.0	0.0	0.0	0.0	0.0	0.0	0.0	0.0
LinJ.32.4020_1489274-v2	LinJ.32.4020	8.236229333413133	3.178915196460774	42.64146840160588	0.0	0.0	0.0	0.0	0.0	0.0	0.0	0.0	0.0	0.0	0.0	0.0
LinJ.11.1210_492959-v2	LinJ.11.1210	289.64073155836184	597.6360569346255	10.38702435423733	10.249082475293976	0.0	0.0	0.0	0.0	0.0	0.0	0.0	0.0	80.45287655603177	0.0	13.118539119483655
LinJ.21.2150_480_revcom-man	LinJ.21.2150	315.72212444750346	96.63902197240752	212.11397102337284	93.7058969169735	3.544478565958106	137.5058892324928	11.961103448473839	0.0	0.0	0.0	0.0	0.0	0.0	0.0	0.0
LinJ.34.1530_645689-v2	LinJ.34.1530	140.01589866802325	1149.4957350402158	110.43046945031266	378.72800003943456	15.144590236366453	15.680496140547422	8.372772413931687	0.0	0.0	0.0	0.0	0.0	0.0	0.0	0.0
LinJ.24.2250_816529-v2	LinJ.24.2250	112.5618008899795	4.4504812750450835	27.334274616414024	6.832721650195984	0.0	0.0	0.0	0.0	0.0	0.0	0.0	0.0	0.0	0.0	0.0
LinJ.32.1600_605867-v2	LinJ.32.1600	222.3781920021546	35.60385020036067	16.400564769848415	150.31987630431166	0.0	0.0	0.0	0.0	0.0	0.0	0.0	7.234764490328929	0.0	0.0	21.86423186580609
LinJ.17.1310_569875-v2	LinJ.17.1310	229.24171644666555	0.0	0.0	0.0	0.0	0.0	0.0	0.0	0.0	0.0	0.0	0.0	21.941693606190483	0.0	0.0
LinJ.24.2410_857327-v2	LinJ.24.2410	111.1890960010773	2.543132157168619	10.38702435423733	8.784927835966265	0.0	0.0	0.0	0.0	0.0	0.0	0.0	0.0	0.0	0.0	0.0
LinJ.36.2050_768464-v2	LinJ.36.2050	421.420400892972	80.1086629508115	12.573766323550451	35.13971134386506	0.0	0.0	0.0	0.0	0.0	0.0	0.0	0.0	0.0	0.0	0.0
LinJ.25.1770_662124-v2	LinJ.25.1770	64.51712977840288	13.987226864427404	13.12045181587873	0.0	0.0	0.0	0.0	0.0	0.0	0.0	0.0	0.0	0.0	0.0	0.0
LinJ.26.0750_224250-v2	LinJ.26.0750	68.63524444510945	19.709274218056798	87.46967877252487	37.091917529635346	0.0	0.0	0.0	0.0	0.0	0.0	0.0	0.0	0.0	0.0	0.0
LinJ.35.3760_1488773-v2	LinJ.35.3760	46.67196622267442	29.881802846731276	0.0	5.368567010868273	0.0	0.0	0.0	0.0	0.0	0.0	0.0	0.0	0.0	0.0	0.0
LinJ.06.0170_58352-v2	LinJ.06.0170	164.72458666826267	0.0	0.0	0.0	0.0	0.0	0.0	0.0	0.0	0.0	0.0	0.0	0.0	0.0	0.0
LinJ.27.1470_178-man	LinJ.27.1470	146.8794231125342	73.75083255788995	79.81608187992894	274.7730206471671	3.8667038901361157	0.0	3.5883310345421515	0.0	0.0	0.0	0.0	0.0	0.0	0.0	0.0
LinJ.30.0790_238247-v2	LinJ.30.0790	247.086880002394	0.0	6.013540415611085	1.9522061857702813	0.0	0.0	0.0	0.0	0.0	0.0	0.0	0.0	0.0	0.0	0.0
LinJ.28.0900_304509-v2	LinJ.28.0900	34.317622222554725	3.8146982357529287	20.22736321614638	5.368567010868273	0.0	0.0	0.0	0.0	0.0	0.0	0.0	0.0	0.0	0.0	0.0
LinJ.21.2150_337-man	LinJ.21.2150	341.80351733664503	18.437708139472488	32.80112953969683	14.641546393277109	0.0	0.0	0.0	0.0	0.0	0.0	0.0	0.0	102.39457016222225	0.0	0.0
LinJ.21.1160_301-man	LinJ.21.1160	1118.754484455284	288.0097167993461	192.43329329955472	973.1747836064852	1.9333519450680579	24.123840216226803	36.68071724198644	0.0	0.0	0.0	0.0	0.0	0.0	0.0	0.0
LinJ.02.0700_319326-v2	LinJ.02.0700	352.78515644786256	195.1853930626915	33.34781503202511	81.99265980235181	0.0	0.0	0.0	5.159290515005538	0.0	0.0	0.0	0.0	0.0	0.0	0.0
LinJ.20.1510_647786-v2	LinJ.20.1510	32.94491733365253	4.4504812750450835	0.5466854923282805	9.761030928851406	0.0	0.0	0.0	0.0	0.0	0.0	0.0	0.0	0.0	0.0	0.0
LinJ.17.1420_605756-v2	LinJ.17.1420	122.1707351122948	0.0	0.0	0.0	2.2555772692460674	0.0	0.0	0.0	0.0	0.0	0.0	0.0	0.0	0.0	0.0
LinJ.33.2940_1161740-v2	LinJ.33.2940	240.22335555788305	1.2715660785843095	507.87082237297255	207.4219072380924	0.0	10.855728097302062	3.987034482824613	0.0	0.0	0.0	0.0	0.0	0.0	0.0	0.0
LinJ.33.3370_1432394-v2	LinJ.33.3370	159.2337671126539	5.722047353629393	31.707758555040268	0.0	0.0	0.0	0.0	5.159290515005538	0.0	0.0	0.0	0.0	0.0	0.0	0.0
LinJ.28.0100_34271-v2	LinJ.28.0100	104.32557155656636	36.875416278944975	88.01636426485315	29.77114433299679	0.0	0.0	4.385737931107074	0.0	0.0	0.0	0.0	0.0	0.0	0.0	0.0
LinJ.36.4320_1570414-v2	LinJ.36.4320	155.11565244594735	14.62300990371956	10.38702435423733	5.856618557310844	0.0	0.0	0.0	0.0	0.0	0.0	0.0	0.0	0.0	0.0	0.0
LinJ.34.2180_923436-v2	LinJ.34.2180	247.086880002394	0.6357830392921547	58.49534767912601	7.808824743081125	0.0	0.0	0.0	0.0	0.0	0.0	0.0	0.0	0.0	0.0	0.0
LinJ.28.1760_622863-v2	LinJ.28.1760	189.43327466850207	17.16614206088818	26.787589124085745	21.474268043473092	0.0	0.0	0.0	0.0	0.0	0.0	0.0	0.0	0.0	0.0	0.0
LinJ.08.0960_410294-v2	LinJ.08.0960	68.63524444510945	1.2715660785843095	22.96079067778778	2.4402577322128516	0.0	0.0	0.0	0.0	0.0	0.0	0.0	0.0	0.0	0.0	8.745692746322437
LinJ.23.1400_558323-v2	LinJ.23.1400	38.435736889261285	20.98084029664111	330.7447228586097	34.65165979742249	0.0	26.536224237849485	0.0	0.0	0.0	0.0	0.0	0.0	58.51118294984129	0.0	0.0
LinJ.26.2320_882207-v2	LinJ.26.2320	56.28090044498975	1.9073491178764643	7.653596892595926	14.641546393277109	0.0	1.2061920108113402	0.0	0.0	0.0	0.0	0.0	0.0	0.0	0.0	0.0
LinJ.07.0380_143843-v2	LinJ.07.0380	48.04467111157661	0.0	0.0	0.0	0.0	0.0	0.0	0.0	0.0	0.0	0.0	0.0	0.0	0.0	0.0
LinJ.01.0270_72824-v2	LinJ.01.0270	166.09729155716485	31.153368925315583	86.9229932801966	634.955061921784	0.0	13.268112118924742	7.176662069084303	5.159290515005538	0.0	0.0	0.0	0.0	0.0	0.0	0.0
LinJ.29.2520_1058595-v2	LinJ.29.2520	53.535490667185364	35.60385020036067	41.00141192462104	105.90718557803775	0.0	0.0	5.183144827671997	0.0	0.0	0.0	0.0	0.0	0.0	0.0	0.0
LinJ.30.3370_1210987-v2	LinJ.30.3370	107.07098133437073	5636.216643324952	1238.7893256158836	1885.3431239076492	46.40044668163339	102.52632091896392	33.092386207444285	0.0	0.0	0.0	0.0	0.0	0.0	0.0	0.0
LinJ.23.0820_314144-v2	LinJ.23.0820	8.236229333413133	3.8146982357529287	1.093370984656561	341.14803096335663	0.0	0.0	3.1896275862596903	0.0	0.0	0.0	0.0	0.0	0.0	0.0	0.0
LinJ.31.2170_1016764-v2	LinJ.31.2170	24.7086880002394	0.0	0.0	0.0	0.0	0.0	0.0	0.0	0.0	0.0	0.0	0.0	0.0	0.0	0.0
LinJ.26.0440_119074-v2	LinJ.26.0440	89.22581777864228	0.6357830392921547	31.16107306271199	0.0	0.0	0.0	0.0	0.0	0.0	0.0	0.0	0.0	0.0	0.0	0.0
LinJ.31.0950_444_revcom-man	LinJ.31.0950	231.98712622446993	52.13420922195669	67.2423155563785	58.566185573108434	0.0	13.268112118924742	0.3987034482824613	0.0	0.0	0.0	0.0	0.0	0.0	0.0	0.0
LinJ.28.2970_4-man	LinJ.28.2970	332.1945831143297	9.536745589382322	267.32920574852915	7.320773196638554	0.0	0.0	0.0	0.0	0.0	0.0	0.0	0.0	0.0	0.0	0.0
LinJ.28.3100_1105800-v2	LinJ.28.3100	129.03425955680575	296.27489631014413	359.71905395200855	24.890628868571085	7.088957131916212	36.18576032434021	0.0	0.0	0.0	0.0	0.0	0.0	0.0	0.0	0.0
LinJ.34.0260_86391-v2	LinJ.34.0260	457.1107280044289	1759.2116697213924	184.2330109146305	338.21972168470126	12.889012967120387	1.2061920108113402	5.9805517242369195	0.0	0.0	0.0	0.0	0.0	0.0	0.0	0.0
LinJ.32.0950_341372-v2	LinJ.32.0950	628.6988391172025	22.888189414517573	243.27504408608482	46.85294845848675	0.0	45.83529641083093	7.575365517366765	0.0	0.0	0.0	0.0	0.0	0.0	0.0	0.0
LinJ.27.rRNA4_447_revcom-man	LinJ.27.rRNA4	166.09729155716485	3.8146982357529287	3.826798446297963	9.272979382408836	0.0	0.0	0.0	0.0	0.0	0.0	0.0	0.0	0.0	0.0	0.0
LinJ.14.0550_198072-v2	LinJ.14.0550	96.08934222315322	480.651977704869	399.08040939964474	5164.073412908837	13.533463615476405	54.27864048651031	134.7617655194719	0.0	0.0	0.0	0.0	0.0	0.0	0.0	0.0
LinJ.36.6460_2372488-v2	LinJ.36.6460	256.6958142247093	0.0	0.0	0.0	0.0	0.0	0.0	0.0	0.0	0.0	0.0	0.0	0.0	0.0	0.0
LinJ.10.0270_103190-v2	LinJ.10.0270	134.52507911241452	0.0	0.0	0.0	0.0	0.0	0.0	0.0	0.0	0.0	0.0	0.0	0.0	0.0	0.0
LinJ.17.0990_404810-v2	LinJ.17.0990	126.28884977900138	24.795538532394037	51.935121771186644	129.8217113537237	0.0	0.0	7.974068965649226	0.0	0.0	0.0	0.0	0.0	0.0	0.0	0.0
LinJ.07.1000_430832-v2	LinJ.07.1000	354.1578613367647	47.68372794691161	2373.708407689394	40.996329901175905	0.0	123.03158510275671	0.0	0.0	0.0	0.0	0.0	0.0	29.255591474920646	0.0	0.0
LinJ.16.0230_81118-v2	LinJ.16.0230	127.66155466790356	3.8146982357529287	33.89450052435339	19.522061857702813	0.0	0.0	0.0	0.0	0.0	0.0	0.0	0.0	0.0	0.0	0.0
LinJ.27.2570_226693-v2	LinJ.27.2570	199.0422088908174	3.8146982357529287	0.0	0.0	0.0	0.0	0.0	0.0	0.0	0.0	0.0	0.0	0.0	0.0	0.0
LinJ.32.2610_965875-v2	LinJ.32.2610	23.33598311133721	1.2715660785843095	233.98139071650405	0.4880515464425703	0.0	2.4123840216226804	0.0	0.0	0.0	0.0	0.0	0.0	0.0	0.0	0.0
LinJ.32.2140_791275-v2	LinJ.32.2140	185.3151600017955	0.6357830392921547	0.0	0.0	0.0	0.0	0.0	0.0	0.0	0.0	0.0	0.0	0.0	0.0	0.0
LinJ.16.0350_125756-v2	LinJ.16.0350	205.90573333532834	31.153368925315583	38.26798446297963	6.832721650195984	0.0	0.0	0.0	0.0	0.0	0.0	0.0	0.0	0.0	0.0	0.0
LinJ.18.1640_702342-v2	LinJ.18.1640	111.1890960010773	12.715660785843095	517.1644757425533	9.761030928851406	0.0	63.92817657300103	0.0	0.0	0.0	0.0	0.0	0.0	0.0	0.0	0.0
LinJ.31.1130_433187-v2	LinJ.31.1130	131.77966933461013	24.795538532394037	142.6849134976812	255.25095878946428	0.0	12.061920108113402	12.758510345038761	0.0	0.0	0.0	0.0	0.0	29.255591474920646	0.0	0.0
LinJ.28.0880_299847-v2	LinJ.28.0880	481.8194160046683	1.2715660785843095	0.0	0.0	0.0	0.0	0.0	0.0	0.0	0.0	0.0	0.0	0.0	0.0	0.0
LinJ.32.0730_245005-v2	LinJ.32.0730	111.1890960010773	83.28757814727227	120.81749380454998	11.225185568179118	0.0	8.443344075679382	0.0	0.0	0.0	0.0	0.0	0.0	80.45287655603177	0.0	0.0
LinJ.21.0990_314132-v2	LinJ.21.0990	76.87147377852257	15.258792943011715	13.12045181587873	15.61764948616225	0.0	0.0	0.0	0.0	0.0	0.0	0.0	0.0	0.0	0.0	0.0
LinJ.32.4050_550-man	LinJ.32.4050	295.1315511139706	149.40901423365636	256.9421813942918	74.67188660571325	8.377858428628251	77.19628869192577	38.67423448339875	0.0	0.0	0.0	0.0	0.0	0.0	0.0	0.0
LinJ.31.1590_749743-v2	LinJ.31.1590	9.608934222315321	12.07987774655094	208.28717257707487	76.13604124504097	0.0	2.4123840216226804	1.9935172414123066	0.0	0.0	0.0	0.0	0.0	0.0	0.0	0.0
LinJ.31.1360_573645-v2	LinJ.31.1360	76.87147377852257	0.0	0.0	0.9761030928851406	0.0	18.092880162170104	0.0	0.0	0.0	0.0	0.0	0.0	0.0	0.0	0.0
LinJ.34.3000_1254586-v2	LinJ.34.3000	105.69827644546854	65.48565304709194	484.9100316951848	71.74357732705784	0.0	4.824768043245361	0.0	0.0	0.0	0.0	0.0	0.0	0.0	0.0	0.0
LinJ.36.2500_950626-v2	LinJ.36.2500	297.876960891775	36.875416278944975	499.67053998804835	142.02300001478795	0.0	18.092880162170104	13.157213793321223	0.0	0.0	0.0	0.0	0.0	0.0	0.0	0.0
LinJ.27.0110_29023-v2	LinJ.27.0110	94.71663733425103	15.258792943011715	302.86376274986736	81.01655670946667	0.0	1.2061920108113402	0.0	0.0	0.0	0.0	0.0	0.0	0.0	0.0	0.0
LinJ.27.0470_131695-v2	LinJ.27.0470	27.454097778043778	21.616623335933262	13.667137308207012	16.10570103260482	0.32222532417800964	0.0	0.0	0.0	0.0	0.0	0.0	0.0	0.0	0.0	0.0
LinJ.13.1020_370602-v2	LinJ.13.1020	591.6358071168434	29.24601980743912	142.13822800535291	97.1222577420715	0.0	1.2061920108113402	2.392220689694768	0.0	0.0	0.0	0.0	7.234764490328929	0.0	0.0	0.0
489	489	501.03728444929897	4.4504812750450835	1132.1856546118688	1.464154639327711	0.0	103.73251292977525	0.0	0.0	0.0	0.0	0.0	36.17382245164464	0.0	0.0	0.0
LinJ.36.1540_549940-v2	LinJ.36.1540	52.16278577828318	1.2715660785843095	3.826798446297963	0.0	0.0	0.0	0.0	0.0	0.0	0.0	0.0	0.0	0.0	0.0	0.0
LinJ.23.0260_86359-v2	LinJ.23.0260	15.099753777924077	0.0	0.0	0.0	0.0	0.0	0.0	0.0	0.0	0.0	0.0	0.0	0.0	0.0	0.0
LinJ.30.2050_732671-v2	LinJ.30.2050	234.7325360022743	1.2715660785843095	3.826798446297963	0.0	0.0	0.0	0.0	0.0	0.0	0.0	0.0	0.0	0.0	0.0	0.0
LinJ.31.0050_17770-v2	LinJ.31.0050	108.44368622327292	3.178915196460774	1.6400564769848414	12.689340207506827	0.0	9.649536086490722	0.0	0.0	0.0	0.0	0.0	0.0	0.0	0.0	0.0
LinJ.30.1160_368403-v2	LinJ.30.1160	134.52507911241452	0.0	6.013540415611085	0.0	0.0	0.0	0.0	0.0	0.0	0.0	0.0	0.0	0.0	0.0	0.0
LinJ.31.0910_1321-man	LinJ.31.0910	333.5672880032319	0.0	7.106911400267646	0.0	0.0	0.0	0.0	0.0	0.0	0.0	0.0	0.0	0.0	4.86527801901448	0.0
LinJ.21.0360_100097-v2	LinJ.21.0360	288.2680266694597	4.4504812750450835	14.213822800535292	5.856618557310844	0.0	0.0	0.0	0.0	0.0	0.0	0.0	0.0	0.0	0.0	0.0
LinJ.31.1860_629_revcom-man	LinJ.31.1860	203.16032355752395	19.709274218056798	56.85529120214117	621.289618621392	0.0	7.237152064868042	6.777958620801842	0.0	0.0	0.0	0.0	7.234764490328929	0.0	0.0	0.0
LinJ.04.0440_171253-v2	LinJ.04.0440	131.77966933461013	129.06395697630742	905.8578607879608	21.962319589915666	0.0	19.299072172981443	0.0	0.0	0.0	0.0	0.0	0.0	0.0	0.0	0.0
LinJ.31.2810_1300980-v2	LinJ.31.2810	170.2154062238714	1.2715660785843095	188.05980936092848	0.0	0.0	9.649536086490722	0.0	0.0	0.0	0.0	0.0	0.0	0.0	0.0	0.0
LinJ.32.2490_922110-v2	LinJ.32.2490	100.20745688985978	0.0	0.0	0.0	0.0	0.0	0.0	0.0	0.0	0.0	0.0	0.0	0.0	0.0	0.0
LinJ.35.0030_149_revcom-man	LinJ.35.0030	149.62483289033858	3.178915196460774	3.2801129539696827	462.67286602755667	0.0	0.0	18.34035862099322	0.0	0.0	0.0	0.0	0.0	0.0	0.0	0.0
LinJ.20.0750_255329-v2	LinJ.20.0750	108.44368622327292	0.6357830392921547	724.3582773349716	57.590082480223295	0.0	15.680496140547422	0.0	0.0	0.0	0.0	0.0	0.0	0.0	0.0	0.0
LinJ.11.0270_78484-v2	LinJ.11.0270	197.6695040019152	26.067104610978344	135.03131660508527	288.92651549400165	0.0	7.237152064868042	7.974068965649226	0.0	0.0	0.0	0.0	0.0	0.0	0.0	0.0
LinJ.29.0660_242621-v2	LinJ.29.0660	129.03425955680575	0.6357830392921547	7.653596892595926	33.67555670453735	0.0	0.0	0.0	0.0	0.0	0.0	0.0	0.0	0.0	0.0	0.0
LinJ.16.1070_46-man	LinJ.16.1070	144.13401333472984	0.0	0.0	0.0	0.0	0.0	0.0	0.0	0.0	0.0	0.0	7.234764490328929	0.0	0.0	0.0
LinJ.32.2720_1012230-v2	LinJ.32.2720	32.94491733365253	1.9073491178764643	2.7334274616414023	0.0	0.0	0.0	0.0	0.0	0.0	0.0	0.0	0.0	0.0	0.0	0.0
LinJ.35.3810_130-man	LinJ.35.3810	193.55138933520863	0.0	10.933709846565609	0.0	0.0	0.0	0.0	0.0	0.0	0.0	0.0	0.0	0.0	0.0	0.0
LinJ.06.0510_173326-v2	LinJ.06.0510	17.845163555728455	8.265179510798012	62.32214612542398	150.31987630431166	0.0	0.0	0.0	0.0	0.0	0.0	0.0	0.0	0.0	0.0	0.0
LinJ.24.1860_693781-v2	LinJ.24.1860	433.7747448930917	1050.3135809106398	567.4595410367551	1.9522061857702813	3.2222532417800966	135.09350521087012	1.196110344847384	0.0	0.0	0.0	0.0	0.0	36.56948934365081	0.0	0.0
LinJ.28.1110_381154-v2	LinJ.28.1110	17.845163555728455	188.1917796304778	0.5466854923282805	66.86306186263214	1.6111266208900483	0.0	0.0	0.0	0.0	0.0	0.0	0.0	0.0	0.0	0.0
LinJ.24.0100_20472-v2	LinJ.24.0100	163.35188177936047	6.357830392921548	1.093370984656561	0.0	0.0	0.0	0.0	0.0	0.0	0.0	0.0	0.0	0.0	0.0	0.0
LinJ.25.2580_144804-v2	LinJ.25.2580	35.69032711145691	10.172528628674476	62.32214612542398	62.95864949109157	0.0	59.10340852975567	1.5948137931298452	0.0	0.0	0.0	0.0	0.0	0.0	0.0	0.0
LinJ.16.0670_239804-v2	LinJ.16.0670	5.490819555608756	0.0	0.0	0.0	0.0	0.0	0.0	0.0	0.0	0.0	0.0	0.0	0.0	0.0	0.0
LinJ.02.0410_188674-v2	LinJ.02.0410	131.77966933461013	63.57830392921548	43.734839386262436	1271.3742784828958	0.0	8.443344075679382	21.928689655535372	0.0	0.0	0.0	0.0	0.0	0.0	0.0	0.0
LinJ.34.1720_724385-v2	LinJ.34.1720	454.36531822662454	76.92974775435073	620.4880337925983	6392.987206851229	0.0	54.27864048651031	141.9384275885562	0.0	0.0	0.0	0.0	0.0	0.0	0.0	0.0
LinJ.13.1070_380832-v2	LinJ.13.1070	253.95040444690494	27.338670689562655	33.89450052435339	195.22061857702812	0.0	0.0	0.0	0.0	0.0	0.0	0.0	0.0	0.0	0.0	0.0
LinJ.14.0400_138823-v2	LinJ.14.0400	116.67991555668605	212.98731816287184	23.50747617011606	13.177391753949399	3.544478565958106	0.0	0.0	0.0	0.0	0.0	0.0	0.0	102.39457016222225	0.0	0.0
LinJ.26.2410_932127-v2	LinJ.26.2410	122.1707351122948	57.22047353629393	131.20451815878732	30.25919587943936	0.0	18.092880162170104	0.0	0.0	0.0	0.0	0.0	0.0	21.941693606190483	0.0	0.0
LinJ.35.5280_2015788-v2	LinJ.35.5280	42.55385155596785	16.530359021596023	25.694218139429182	5.856618557310844	0.0	0.0	0.0	0.0	0.0	0.0	0.0	0.0	0.0	0.0	0.0
LinJ.11.0550_193693-v2	LinJ.11.0550	720.6700666736491	663.7574930210096	13.12045181587873	3.416360825097992	2.900027917602087	0.0	0.0	0.0	0.0	0.0	0.0	21.704293470986787	0.0	0.0	0.0
LinJ.28.1290_454521-v2	LinJ.28.1290	83.73499822303351	3.178915196460774	3.826798446297963	16.10570103260482	0.0	0.0	0.0	0.0	0.0	0.0	0.0	0.0	0.0	0.0	0.0
LinJ.31.2560_1216281-v2	LinJ.31.2560	6.8635244445109445	1.2715660785843095	0.0	0.9761030928851406	0.0	0.0	0.0	0.0	0.0	0.0	0.0	0.0	0.0	0.0	0.0
LinJ.08.0550_219517-v2	LinJ.08.0550	129.03425955680575	13.987226864427404	22.4141051854595	19.522061857702813	0.0	0.0	0.0	0.0	0.0	0.0	0.0	0.0	0.0	0.0	0.0
LinJ.32.0320_115921-v2	LinJ.32.0320	107.07098133437073	3.8146982357529287	4.920169430954524	0.0	0.0	0.0	0.0	0.0	0.0	0.0	0.0	0.0	0.0	0.0	0.0
LinJ.11.0880_350164-v2	LinJ.11.0880	74.1260640007182	1.2715660785843095	19.133992231489817	0.0	0.0	0.0	0.0	0.0	0.0	0.0	0.0	0.0	0.0	0.0	0.0
LinJ.35.5380_2051019-v2	LinJ.35.5380	0.0	24.795538532394037	83.64288032622692	284.5340515760185	0.0	0.0	17.941655172710757	0.0	0.0	0.0	0.0	0.0	0.0	0.0	0.0
LinJ.01.0590_160827-v2	LinJ.01.0590	742.6333448960842	43.233246671866524	611.1943804230176	99.56251547428434	0.0	94.08297684328454	0.0	51.59290515005539	0.0	0.0	0.0	0.0	0.0	0.0	0.0
LinJ.33.1010_338008-v2	LinJ.33.1010	2.745409777804378	12.07987774655094	2.186741969313122	0.4880515464425703	0.0	0.0	0.7974068965649226	0.0	0.0	0.0	0.0	0.0	0.0	0.0	0.0
LinJ.20.0400_128256-v2	LinJ.20.0400	218.26007733544802	12.715660785843095	6.013540415611085	0.0	0.0	0.0	0.0	0.0	0.0	0.0	0.0	0.0	0.0	0.0	0.0
LinJ.34.1190_501045-v2	LinJ.34.1190	48.04467111157661	2.543132157168619	45.37489586324728	339.6838763240289	0.0	0.0	10.764993103626455	0.0	0.0	0.0	0.0	0.0	0.0	0.0	0.0
LinJ.36.7020_2577361-v2	LinJ.36.7020	0.0	0.0	24.05416166244434	0.0	0.0	0.0	0.0	0.0	0.0	0.0	0.0	0.0	0.0	0.0	0.0
LinJ.02.0140_69759-v2	LinJ.02.0140	179.82434044618674	13.987226864427404	7.106911400267646	5.856618557310844	0.0	0.0	0.0	0.0	0.0	0.0	0.0	0.0	109.70846803095242	0.0	0.0
LinJ.07.1200_537582-v2	LinJ.07.1200	229.24171644666555	0.0	0.0	0.0	0.0	0.0	0.0	0.0	0.0	0.0	0.0	0.0	0.0	0.0	0.0
LinJ.30.3260_1178517-v2	LinJ.30.3260	87.85311288974009	0.6357830392921547	0.0	0.0	0.0	0.0	0.0	0.0	0.0	0.0	0.0	0.0	0.0	0.0	0.0
LinJ.12.0300_157499-v2	LinJ.12.0300	308.8586000029925	15.258792943011715	48.10832332488868	2370.9544126180067	0.0	1.2061920108113402	41.86386206965844	0.0	0.0	0.0	0.0	0.0	0.0	0.0	0.0
LinJ.15.0860_359648-v2	LinJ.15.0860	131.77966933461013	0.0	0.0	0.0	0.0	0.0	0.0	0.0	0.0	0.0	0.0	0.0	0.0	0.0	0.0
LinJ.17.1370_592275-v2	LinJ.17.1370	242.96876533568744	131.60708913347602	1991.0285630595974	169.84193816201446	10.311210373696309	207.4650258595505	20.73257931068799	0.0	0.0	0.0	0.0	0.0	0.0	0.0	4.372846373161218
LinJ.19.0930_380568-v2	LinJ.19.0930	107.07098133437073	0.0	3.2801129539696827	1.464154639327711	0.0	0.0	0.0	0.0	0.0	0.0	0.0	0.0	0.0	0.0	0.0
LinJ.34.1190_501048-v2	LinJ.34.1190	240.22335555788305	0.0	3.826798446297963	26.842835054341368	0.0	0.0	0.0	0.0	0.0	0.0	0.0	0.0	0.0	0.0	0.0
LinJ.32.0220_70857-v2	LinJ.32.0220	347.2943368922538	1637.7771092165906	164.00564769848415	83.94486598812209	12.889012967120387	8.443344075679382	8.771475862214148	0.0	0.0	0.0	0.0	0.0	0.0	0.0	0.0
LinJ.17.0160_62545-v2	LinJ.17.0160	218.26007733544802	0.0	0.0	0.0	0.0	0.0	0.0	0.0	0.0	0.0	0.0	0.0	0.0	0.0	0.0
LinJ.03.0280_79933-v2	LinJ.03.0280	107.07098133437073	29.24601980743912	37.174613478323074	70.7674742341727	0.0	1.2061920108113402	2.790924137977229	0.0	0.0	0.0	0.0	0.0	0.0	0.0	0.0
LinJ.06.0720_264774-v2	LinJ.06.0720	124.91614489009919	19.709274218056798	9.293653369580769	6.832721650195984	0.0	0.0	0.0	0.0	0.0	0.0	0.0	0.0	0.0	0.0	0.0
LinJ.33.2980_1174671-v2	LinJ.33.2980	20.590573333532834	3.8146982357529287	19.680677723818096	12.201288661064257	0.0	0.0	0.0	0.0	0.0	0.0	0.0	0.0	0.0	0.0	0.0
LinJ.10.0170_67739-v2	LinJ.10.0170	68.63524444510945	0.0	0.0	0.0	0.0	0.0	0.0	0.0	0.0	0.0	0.0	0.0	0.0	4.86527801901448	0.0
LinJ.06.0160_55766-v2	LinJ.06.0160	0.0	1.9073491178764643	1.093370984656561	87.36122681322009	0.0	0.0	0.0	0.0	0.0	0.0	0.0	0.0	0.0	0.0	0.0
LinJ.16.0470_385-man	LinJ.16.0470	91.97122755644665	0.0	0.0	0.0	0.0	0.0	0.0	0.0	0.0	0.0	0.0	0.0	0.0	0.0	0.0
LinJ.29.0660_242732-v2	LinJ.29.0660	60.39901511169631	0.0	0.0	5.856618557310844	0.0	0.0	0.0	0.0	0.0	0.0	0.0	0.0	14.627795737460323	0.0	0.0
LinJ.32.1040_396655-v2	LinJ.32.1040	160.60647200155609	1.9073491178764643	9.293653369580769	19.034010311260243	11.922336994586356	0.0	0.0	0.0	0.0	0.0	0.0	0.0	0.0	0.0	0.0
LinJ.36.5860_2156240-v2	LinJ.36.5860	134.52507911241452	3.8146982357529287	487.0967736644979	14.641546393277109	0.0	28.948608259472167	0.0	0.0	0.0	0.0	0.0	0.0	0.0	0.0	0.0
LinJ.26.0020_2623-v2	LinJ.26.0020	211.39655289093707	22.252406375225416	12.02708083122217	44.90074227271647	0.9666759725340289	0.0	0.0	0.0	0.0	0.0	0.0	0.0	0.0	0.0	0.0
LinJ.21.1740_602513-v2	LinJ.21.1740	312.97671466969905	69.30035128284487	62.32214612542398	712.5552578061527	0.6444506483560193	0.0	19.935172414123066	0.0	0.0	0.0	0.0	0.0	0.0	0.0	0.0
LinJ.29.2900_1187262-v2	LinJ.29.2900	277.28638755824215	3.8146982357529287	210.473914546388	13.177391753949399	0.0	19.299072172981443	0.0	0.0	0.0	0.0	0.0	0.0	0.0	0.0	0.0
LinJ.24.0120_24952-v2	LinJ.24.0120	223.75089689105678	1.9073491178764643	0.0	0.0	0.0	0.0	0.0	0.0	0.0	0.0	0.0	0.0	0.0	0.0	0.0
LinJ.29.0500_170183-v2	LinJ.29.0500	119.42532533449044	0.0	0.0	0.0	0.0	0.0	0.0	0.0	0.0	0.0	0.0	0.0	0.0	0.0	0.0
LinJ.29.1280_473855-v2	LinJ.29.1280	328.07646844762314	21.616623335933262	37.721298970651354	152.27208249008194	0.0	0.0	0.0	0.0	0.0	0.0	0.0	0.0	0.0	0.0	0.0
LinJ.17.1450_613952-v2	LinJ.17.1450	10.981639111217511	0.0	0.0	0.0	0.0	0.0	0.0	0.0	0.0	0.0	0.0	0.0	0.0	0.0	0.0
LinJ.04.0930_358053-v2	LinJ.04.0930	105.69827644546854	0.0	0.0	0.0	0.0	0.0	0.0	0.0	0.0	0.0	0.0	0.0	0.0	0.0	0.0
LinJ.11.0950_382187-v2	LinJ.11.0950	319.84023911421	107.44733364037415	97.85670312676221	47.34100000492932	0.0	0.0	0.0	0.0	0.0	0.0	0.0	7.234764490328929	0.0	0.0	0.0
LinJ.25.2170_782706-v2	LinJ.25.2170	308.8586000029925	403.0864469112261	40.45472643229276	84.92096908100723	0.0	0.0	0.0	0.0	0.0	0.0	0.0	0.0	0.0	0.0	0.0
LinJ.30.3660_1313721-v2	LinJ.30.3660	35.69032711145691	0.0	0.0	0.0	0.0	0.0	0.0	0.0	0.0	0.0	0.0	0.0	0.0	0.0	0.0
LinJ.21.0730_204751-v2	LinJ.21.0730	715.1792471180404	2772.649834353087	535.7517824817148	204.49359795943695	34.47810968704703	65.13436858381237	6.777958620801842	0.0	0.0	0.0	0.0	0.0	0.0	0.0	0.0
LinJ.25.1610_604347-v2	LinJ.25.1610	35.69032711145691	0.0	0.0	0.0	0.0	0.0	0.0	0.0	0.0	0.0	0.0	0.0	0.0	0.0	0.0
LinJ.26.0580_163478-v2	LinJ.26.0580	299.24966578067716	90.28119157948598	213.2073420080294	14.153494846834539	2.900027917602087	4.824768043245361	1.196110344847384	0.0	0.0	0.0	0.0	0.0	0.0	0.0	4.372846373161218
LinJ.26.1660_595671-v2	LinJ.26.1660	192.17868444630645	117.61986226904864	124.09760675851967	313.3290928161301	0.0	9.649536086490722	3.5883310345421515	0.0	0.0	0.0	0.0	28.939057961315715	0.0	0.0	0.0
LinJ.31.2180_1020400-v2	LinJ.31.2180	65.88983466730507	3.8146982357529287	0.5466854923282805	11.713237114621688	0.0	0.0	0.0	0.0	0.0	0.0	0.0	0.0	0.0	0.0	0.0
LinJ.19.0740_328154-v2	LinJ.19.0740	13.727048889021889	4.4504812750450835	0.5466854923282805	0.4880515464425703	0.0	0.0	0.0	0.0	0.0	0.0	0.0	0.0	0.0	0.0	0.0
LinJ.05.0700_249147-v2	LinJ.05.0700	0.0	22.888189414517573	2.186741969313122	56.613979387338155	0.0	0.0	0.0	0.0	0.0	0.0	0.0	0.0	0.0	0.0	0.0
LinJ.35.0980_410768-v2	LinJ.35.0980	177.07893066838236	10.808311667966631	26.787589124085745	11.225185568179118	6.766731807738203	0.0	0.0	0.0	0.0	0.0	0.0	0.0	0.0	0.0	0.0
LinJ.36.0680_180962-v2	LinJ.36.0680	119.42532533449044	0.0	0.0	3.9044123715405625	0.0	0.0	0.0	0.0	0.0	0.0	0.0	0.0	0.0	0.0	0.0
LinJ.23.1630_659930-v2	LinJ.23.1630	0.0	12.07987774655094	2.186741969313122	5.856618557310844	0.0	1.2061920108113402	0.0	0.0	0.0	0.0	0.0	0.0	0.0	0.0	0.0
LinJ.28.0710_259806-v2	LinJ.28.0710	222.3781920021546	12.715660785843095	9.840338861909048	2.4402577322128516	0.0	0.0	0.0	0.0	0.0	0.0	0.0	0.0	0.0	4.86527801901448	0.0
LinJ.36.0700_185187-v2	LinJ.36.0700	267.6774533359268	6521.862417058924	1263.9368582629845	108.34744331025061	76.36740183018829	115.79443303788867	0.7974068965649226	0.0	0.0	0.0	0.0	0.0	0.0	0.0	0.0
LinJ.34.4280_323_revcom-man	LinJ.34.4280	45.299261333772236	0.0	0.0	0.0	0.0	0.0	0.0	0.0	0.0	0.0	0.0	0.0	0.0	0.0	0.0
LinJ.20.0570_187729-v2	LinJ.20.0570	400.82982755943914	0.6357830392921547	0.0	0.0	0.0	0.0	0.0	0.0	0.0	0.0	0.0	0.0	0.0	0.0	0.0
LinJ.32.1920_150_revcom-man	LinJ.32.1920	502.4099893382011	4.4504812750450835	1.6400564769848414	3.9044123715405625	0.0	0.0	0.0	0.0	0.0	0.0	0.0	7.234764490328929	65.82508081857145	0.0	13.118539119483655
LinJ.23.1100_453984-v2	LinJ.23.1100	72.75335911181601	3.8146982357529287	0.0	5.368567010868273	0.0	0.0	0.0	0.0	0.0	0.0	0.0	0.0	0.0	0.0	0.0
LinJ.09.0610_223960-v2	LinJ.09.0610	2.745409777804378	0.0	0.0	0.0	0.0	0.0	0.0	0.0	0.0	0.0	0.0	0.0	0.0	0.0	0.0
LinJ.23.1290_513835-v2	LinJ.23.1290	116.67991555668605	247.3196022846482	177.12609951436286	193.7564639377004	19.977970099036597	160.42353743790824	31.497572414314444	0.0	0.0	0.0	0.0	0.0	0.0	0.0	0.0
LinJ.16.0160_49477-v2	LinJ.16.0160	87.85311288974009	588.7350943845353	147.05839743630744	6.832721650195984	0.32222532417800964	0.0	0.0	0.0	0.0	0.0	0.0	0.0	0.0	0.0	0.0
LinJ.11.0860_333643-v2	LinJ.11.0860	93.34393244534884	0.6357830392921547	0.0	0.9761030928851406	0.0	0.0	0.0	0.0	0.0	0.0	0.0	0.0	0.0	0.0	0.0
LinJ.18.0270_126037-v2	LinJ.18.0270	145.50671822363202	26.067104610978344	46.46826684790384	22.938422682800805	0.0	4.824768043245361	2.790924137977229	0.0	0.0	0.0	0.0	0.0	0.0	0.0	0.0
LinJ.26.0620_173238-v2	LinJ.26.0620	182.56975022399112	3.8146982357529287	2.7334274616414023	13.665443300391969	0.0	0.0	6.777958620801842	0.0	0.0	0.0	0.0	0.0	0.0	0.0	0.0
LinJ.18.0450_186107-v2	LinJ.18.0450	8.236229333413133	0.0	1.6400564769848414	0.0	0.0	0.0	0.0	0.0	0.0	0.0	0.0	0.0	0.0	0.0	0.0
LinJ.11.0230_66886-v2	LinJ.11.0230	65.88983466730507	699.9971262606624	49.201694309545246	12.689340207506827	5.155605186848154	0.0	0.0	0.0	0.0	0.0	0.0	0.0	0.0	0.0	0.0
LinJ.22.0500_222387-v2	LinJ.22.0500	150.9975377792408	136.05757040852112	69.42905752569162	5.368567010868273	0.0	2.4123840216226804	0.0	0.0	0.0	0.0	0.0	0.0	0.0	0.0	0.0
LinJ.33.0350_1591-man	LinJ.33.0350	130.40696444570796	6.993613432213702	7.106911400267646	76.62409279148353	0.0	0.0	0.0	0.0	0.0	0.0	0.0	0.0	0.0	0.0	0.0
LinJ.28.0490_166252-v2	LinJ.28.0490	193.55138933520863	0.0	0.5466854923282805	0.0	0.0	0.0	0.0	0.0	0.0	0.0	0.0	0.0	43.88338721238097	9.73055603802896	0.0
LinJ.30.1480_493423-v2	LinJ.30.1480	141.38860355692546	7.629396471505857	259.12892336360494	4.880515464425703	0.0	115.79443303788867	0.0	0.0	0.0	0.0	0.0	0.0	0.0	0.0	0.0
LinJ.35.2150_862495-v2	LinJ.35.2150	0.0	0.0	0.0	0.0	0.0	0.0	0.0	0.0	0.0	0.0	0.0	0.0	0.0	0.0	0.0
LinJ.35.1380_576247-v2	LinJ.35.1380	113.93450577888167	1.9073491178764643	15.307193785191853	0.0	0.0	0.0	0.0	0.0	0.0	0.0	0.0	0.0	0.0	0.0	0.0
LinJ.02.0530_245961-v2	LinJ.02.0530	208.65114311313272	0.0	0.0	0.0	0.0	0.0	0.0	0.0	0.0	0.0	0.0	0.0	0.0	4.86527801901448	0.0
LinJ.33.2540_980715-v2	LinJ.33.2540	163.35188177936047	2304.077734394769	797.6141333069612	85.4090206274498	17.72239282979053	101.32012890815258	0.0	0.0	0.0	0.0	0.0	0.0	0.0	0.0	0.0
LinJ.30.0520_164603-v2	LinJ.30.0520	16.472458666826267	1.2715660785843095	28.427645601070584	8.296876289523695	0.0	0.0	0.0	0.0	0.0	0.0	0.0	0.0	0.0	0.0	0.0
LinJ.22.0910_401231-v2	LinJ.22.0910	87.85311288974009	10.172528628674476	7.106911400267646	15.12959793971968	0.0	7.237152064868042	0.0	0.0	0.0	0.0	0.0	0.0	0.0	0.0	0.0
LinJ.29.0740_263018-v2	LinJ.29.0740	59.02631022279412	0.0	167.28576065245383	19.034010311260243	0.0	2.4123840216226804	0.0	0.0	0.0	0.0	0.0	0.0	0.0	0.0	0.0
LinJ.27.2540_220143-v2	LinJ.27.2540	53.535490667185364	2.543132157168619	20.22736321614638	2.4402577322128516	0.0	0.0	0.0	0.0	0.0	0.0	0.0	0.0	0.0	0.0	0.0
LinJ.30.1640_570677-v2	LinJ.30.1640	161.9791768904583	8.265179510798012	879.6169571562033	63.44670103753414	0.0	25.330032227038146	0.3987034482824613	0.0	0.0	0.0	0.0	0.0	0.0	0.0	0.0
LinJ.12.0700_448696-v2	LinJ.12.0700	197.6695040019152	0.0	6.013540415611085	1.9522061857702813	0.0	0.0	0.0	0.0	0.0	0.0	0.0	0.0	0.0	0.0	0.0
LinJ.18.0970_400316-v2	LinJ.18.0970	19.217868444630643	377.65512533953995	676.7966395024113	569.068103152037	46.7226720058114	459.55915611912064	208.1232000034448	0.0	0.0	0.0	0.0	0.0	0.0	0.0	0.0
LinJ.34.1250_521227-v2	LinJ.34.1250	455.7380231155267	0.0	9.293653369580769	2.4402577322128516	0.0	0.0	0.0	0.0	0.0	0.0	0.0	0.0	80.45287655603177	19.46111207605792	0.0
LinJ.29.0300_100767-v2	LinJ.29.0300	102.95286666766417	0.0	0.0	0.0	0.0	0.0	0.0	0.0	0.0	0.0	0.0	0.0	0.0	0.0	0.0
LinJ.33.3040_1232293-v2	LinJ.33.3040	17.845163555728455	0.0	0.0	0.0	0.0	0.0	0.0	0.0	0.0	0.0	0.0	0.0	0.0	0.0	0.0
LinJ.26.1780_636011-v2	LinJ.26.1780	26.08139288914159	3.8146982357529287	6.013540415611085	25.866731961456228	0.0	0.0	0.0	0.0	0.0	0.0	0.0	0.0	0.0	0.0	0.0
LinJ.15.1270_498625-v2	LinJ.15.1270	135.8977840013167	3.8146982357529287	9.293653369580769	0.0	0.0	1.2061920108113402	0.0	0.0	0.0	0.0	0.0	0.0	0.0	0.0	0.0
LinJ.31.2900_1333401-v2	LinJ.31.2900	308.8586000029925	0.0	0.0	0.0	0.0	0.0	0.0	0.0	0.0	0.0	0.0	0.0	0.0	0.0	0.0
LinJ.12.0560_339958-v2	LinJ.12.0560	85.1077031119357	1.2715660785843095	0.0	0.0	0.0	0.0	0.0	0.0	0.0	0.0	0.0	0.0	0.0	0.0	0.0
LinJ.11.0900_360225-v2	LinJ.11.0900	35.69032711145691	0.0	2.7334274616414023	0.0	0.0	0.0	0.0	0.0	0.0	0.0	0.0	0.0	0.0	0.0	0.0
LinJ.34.4290_39218-v2	LinJ.34.4290	234.7325360022743	15.89457598230387	0.0	129.8217113537237	0.0	0.0	0.0	0.0	0.0	0.0	0.0	0.0	0.0	9.73055603802896	0.0
LinJ.26.0390_106720-v2	LinJ.26.0390	168.84270133496923	27.338670689562655	68.88237203336334	17.08180412548996	0.0	0.0	0.0	0.0	0.0	0.0	0.0	0.0	0.0	0.0	0.0
LinJ.24.0060_12956-v2	LinJ.24.0060	119.42532533449044	38.14698235752929	37.174613478323074	38.068020622520486	0.0	0.0	0.0	0.0	0.0	0.0	0.0	0.0	43.88338721238097	0.0	0.0
LinJ.30.0730_225081-v2	LinJ.30.0730	280.0317973360465	1.9073491178764643	20.77404870847466	52.221515469355026	0.0	0.0	0.0	0.0	0.0	0.0	0.0	0.0	0.0	0.0	0.0
LinJ.28.2390_881029-v2	LinJ.28.2390	68.63524444510945	0.0	0.0	4.392463917983132	0.0	0.0	0.0	0.0	0.0	0.0	0.0	0.0	0.0	0.0	0.0
LinJ.26.1500_544315-v2	LinJ.26.1500	258.0685191136115	1.9073491178764643	3.826798446297963	7.808824743081125	0.0	0.0	0.0	0.0	0.0	0.0	0.0	0.0	0.0	0.0	0.0
LinJ.02.0370_171377-v2	LinJ.02.0370	392.593598226026	5.722047353629393	3.826798446297963	0.0	0.0	10.855728097302062	0.0	0.0	0.0	0.0	0.0	0.0	0.0	0.0	0.0
LinJ.18.1030_422230-v2	LinJ.18.1030	200.41491377971957	15.258792943011715	62.86883161775226	231.33643301377833	0.0	3.618576032434021	7.974068965649226	0.0	0.0	0.0	0.0	0.0	0.0	0.0	0.0
LinJ.29.2900_1187336-v2	LinJ.29.2900	488.6829404491792	23.523972453809726	94.57659017279252	25.866731961456228	0.32222532417800964	8.443344075679382	11.562400000191378	0.0	0.0	0.0	0.0	0.0	0.0	0.0	0.0
LinJ.20.1530_654483-v2	LinJ.20.1530	9.608934222315321	0.0	0.0	0.4880515464425703	0.0	0.0	0.0	0.0	0.0	0.0	0.0	0.0	0.0	0.0	0.0
LinJ.02.0310_154784-v2	LinJ.02.0310	665.7618711175616	5.086264314337238	7.653596892595926	5.368567010868273	0.0	0.0	0.0	0.0	0.0	0.0	4.474591257275126	0.0	0.0	0.0	13.118539119483655
LinJ.36.1880_707039-v2	LinJ.36.1880	240.22335555788305	29.24601980743912	21.867419693131218	6.832721650195984	0.0	0.0	0.0	0.0	0.0	0.0	0.0	0.0	0.0	0.0	0.0
LinJ.08.0420_161546-v2	LinJ.08.0420	119.42532533449044	0.0	1.6400564769848414	14.641546393277109	0.0	0.0	0.0	0.0	0.0	0.0	0.0	0.0	0.0	0.0	0.0
LinJ.05.0270_86634-v2	LinJ.05.0270	120.79803022339262	5.722047353629393	60.68208964843913	7.808824743081125	0.0	0.0	0.0	0.0	0.0	0.0	0.0	0.0	0.0	0.0	8.745692746322437
LinJ.33.3140_1313614-v2	LinJ.33.3140	134.52507911241452	1.9073491178764643	129.56446168180247	1335.3090310668724	0.0	3.618576032434021	34.28849655229167	0.0	0.0	0.0	0.0	0.0	0.0	0.0	0.0
LinJ.15.1100_328-man	LinJ.15.1100	381.6119591148085	11.444094707258786	74.34922695664615	24.402577322128515	0.0	0.0	0.0	0.0	0.0	0.0	0.0	0.0	0.0	0.0	0.0
LinJ.21.0820_236_revcom-man	LinJ.21.0820	133.1523742235123	45.776378829035146	148.151768420964	398.73811344357995	0.32222532417800964	44.629104400019585	13.954620689886145	0.0	0.0	0.0	0.0	0.0	0.0	0.0	0.0
LinJ.28.2200_825315-v2	LinJ.28.2200	127.66155466790356	849.4061404943187	139.9514860360398	7.320773196638554	5.155605186848154	6.030960054056701	0.0	5.159290515005538	0.0	0.0	0.0	0.0	0.0	0.0	0.0
LinJ.10.0150_63141-v2	LinJ.10.0150	86.4804080008379	0.0	0.0	0.0	0.0	0.0	0.0	0.0	0.0	0.0	0.0	0.0	0.0	0.0	0.0
LinJ.36.5520_2038713-v2	LinJ.36.5520	205.90573333532834	11212.03389791715	194.07334977653957	164.96142269758877	92.80089336326678	1.2061920108113402	7.974068965649226	0.0	0.0	0.0	0.0	0.0	0.0	0.0	0.0
LinJ.36.5730_2120364-v2	LinJ.36.5730	160.60647200155609	0.0	0.0	0.0	0.0	0.0	0.0	0.0	0.0	0.0	0.0	0.0	0.0	4.86527801901448	4.372846373161218
LinJ.08.0750_322093-v2	LinJ.08.0750	79.61688355632695	438.6902971115868	179.312841483676	11.713237114621688	6.122281159382183	20.505264183792782	0.0	0.0	0.0	0.0	0.0	0.0	0.0	0.0	0.0
LinJ.28.1530_542073-v2	LinJ.28.1530	142.76130844582764	10.808311667966631	163.45896220615586	1217.688608374213	0.0	1.2061920108113402	29.902758621184596	0.0	0.0	0.0	0.0	0.0	0.0	0.0	0.0
LinJ.32.3700_1411870-v2	LinJ.32.3700	174.333520890578	1.9073491178764643	144.87165546699433	53.685670108682736	0.0	13.268112118924742	0.0	0.0	0.0	0.0	0.0	0.0	0.0	0.0	0.0
LinJ.36.0700_185132-v2	LinJ.36.0700	20.590573333532834	0.0	0.0	0.0	0.0	0.0	0.0	0.0	0.0	0.0	0.0	0.0	0.0	0.0	0.0
LinJ.27.2150_936944-v2	LinJ.27.2150	1.372704888902189	19.073491178764645	19.680677723818096	14.153494846834539	0.0	0.0	0.0	0.0	0.0	0.0	0.0	0.0	0.0	0.0	0.0
LinJ.29.0470_158717-v2	LinJ.29.0470	285.5226168916553	2.543132157168619	0.0	0.0	0.0	0.0	0.0	0.0	0.0	0.0	0.0	0.0	0.0	0.0	0.0
LinJ.07.0860_364028-v2	LinJ.07.0860	123.543440001197	0.0	4.373483938626244	0.0	0.0	0.0	0.3987034482824613	0.0	0.0	0.0	0.0	0.0	0.0	0.0	0.0
LinJ.32.2240_825466-v2	LinJ.32.2240	113.93450577888167	235.8755075773894	1.093370984656561	61.00644330532129	0.0	0.0	2.790924137977229	0.0	0.0	0.0	0.0	0.0	21.941693606190483	0.0	8.745692746322437
LinJ.20.1620_382-man	LinJ.20.1620	149.62483289033858	14.62300990371956	38.81466995530791	125.42924743574058	0.0	0.0	0.0	0.0	0.0	0.0	0.0	14.469528980657858	0.0	0.0	0.0
LinJ.20.0170_52687-v2	LinJ.20.0170	400.82982755943914	0.6357830392921547	0.0	0.0	0.0	0.0	0.0	0.0	0.0	0.0	0.0	0.0	0.0	0.0	0.0
LinJ.30.2230_821348-v2	LinJ.30.2230	137.2704888902189	874.2016790267128	65.60225907939366	2.928309278655422	0.0	0.0	0.0	0.0	0.0	0.0	0.0	0.0	0.0	0.0	0.0
LinJ.10.0100_34553-v2	LinJ.10.0100	13.727048889021889	1.9073491178764643	0.0	0.0	0.0	0.0	0.0	0.0	0.0	0.0	0.0	0.0	0.0	0.0	0.0
LinJ.05.0800_293987-v2	LinJ.05.0800	2.745409777804378	0.0	0.0	0.0	0.0	0.0	0.0	0.0	0.0	0.0	0.0	0.0	0.0	0.0	0.0
LinJ.27.0860_431021-v2	LinJ.27.0860	113.93450577888167	5.722047353629393	12.573766323550451	2.928309278655422	0.0	0.0	0.0	0.0	0.0	0.0	0.0	0.0	0.0	0.0	0.0
LinJ.28.1320_467651-v2	LinJ.28.1320	34.317622222554725	11.444094707258786	1414.2753686532617	20.010113404145383	0.0	79.60867271354846	0.0	0.0	0.0	0.0	0.0	0.0	0.0	4.86527801901448	0.0
LinJ.33.0970_318329-v2	LinJ.33.0970	0.0	3.178915196460774	159.08547826752962	2.928309278655422	0.0	9.649536086490722	0.0	0.0	0.0	0.0	0.0	0.0	0.0	0.0	0.0
LinJ.14.0690_247432-v2	LinJ.14.0690	46.67196622267442	56.58469049700177	53.57517824817149	61.98254639820643	0.0	1.2061920108113402	1.9935172414123066	0.0	0.0	0.0	0.0	0.0	0.0	4.86527801901448	0.0
LinJ.30.1230_397387-v2	LinJ.30.1230	178.45163555728456	6.357830392921548	33.89450052435339	66.37501031618956	0.0	0.0	0.0	0.0	0.0	0.0	0.0	0.0	0.0	0.0	0.0
LinJ.27.2620_242179-v2	LinJ.27.2620	506.5281040049077	155.76684462657792	2179.6350579128543	3097.175113724551	0.0	313.60992281094843	71.76662069084303	0.0	0.0	0.0	0.0	0.0	0.0	0.0	0.0
LinJ.30.3300_1188011-v2	LinJ.30.3300	23.33598311133721	8.900962550090167	1.6400564769848414	0.0	0.0	0.0	0.0	0.0	0.0	0.0	0.0	0.0	0.0	0.0	0.0
LinJ.16.0070_22199-v2	LinJ.16.0070	148.2521280014364	1.9073491178764643	0.5466854923282805	0.0	0.0	0.0	0.0	0.0	0.0	0.0	0.0	0.0	0.0	4.86527801901448	0.0
LinJ.24.1220_438025-v2	LinJ.24.1220	194.92409422411083	21.616623335933262	7.106911400267646	14.641546393277109	0.32222532417800964	0.0	4.385737931107074	0.0	0.0	0.0	0.0	0.0	0.0	0.0	0.0
LinJ.22.0970_440612-v2	LinJ.22.0970	43.926556444870045	13.987226864427404	3.826798446297963	0.0	0.0	0.0	0.0	0.0	0.0	0.0	0.0	0.0	0.0	0.0	0.0
LinJ.16.0630_227177-v2	LinJ.16.0630	207.2784382242305	118.25564530834079	416.57434515414974	115.18016496044659	0.0	4.824768043245361	0.0	0.0	0.0	0.0	0.0	0.0	0.0	0.0	0.0
LinJ.30.0890_263769-v2	LinJ.30.0890	150.9975377792408	1.2715660785843095	0.5466854923282805	1.9522061857702813	0.0	0.0	0.0	0.0	0.0	0.0	0.0	0.0	0.0	0.0	0.0
LinJ.14.0940_365036-v2	LinJ.14.0940	351.41245155896036	12.715660785843095	3.2801129539696827	8.784927835966265	0.0	0.0	0.0	0.0	0.0	0.0	0.0	0.0	0.0	0.0	0.0
LinJ.27.2050_901017-v2	LinJ.27.2050	281.4045022249487	0.0	0.0	0.0	0.0	0.0	0.0	0.0	0.0	0.0	0.0	0.0	0.0	0.0	4.372846373161218
LinJ.29.0240_80254-v2	LinJ.29.0240	27.454097778043778	0.0	0.0	0.0	0.0	0.0	0.0	0.0	0.0	0.0	0.0	0.0	0.0	0.0	0.0
LinJ.25.1420_535900-v2	LinJ.25.1420	35.69032711145691	1.9073491178764643	2.186741969313122	4.392463917983132	0.0	10.855728097302062	0.0	0.0	0.0	0.0	0.0	0.0	0.0	0.0	0.0
LinJ.24.0900_315557-v2	LinJ.24.0900	105.69827644546854	0.0	0.0	0.0	0.0	0.0	0.0	0.0	0.0	0.0	0.0	0.0	0.0	0.0	0.0
LinJ.34.0900_373609-v2	LinJ.34.0900	181.19704533508894	21.616623335933262	37.721298970651354	0.9761030928851406	0.0	7.237152064868042	0.0	0.0	0.0	0.0	0.0	0.0	0.0	0.0	39.355617358450964
LinJ.29.2330_989968-v2	LinJ.29.2330	292.38614133616625	10.172528628674476	0.0	2.4402577322128516	0.32222532417800964	0.0	0.0	0.0	0.0	0.0	0.0	0.0	0.0	0.0	0.0
LinJ.12.0350_179403-v2	LinJ.12.0350	314.34941955860126	1.2715660785843095	2.186741969313122	0.0	0.0	0.0	0.0	0.0	0.0	0.0	0.0	7.234764490328929	0.0	0.0	0.0
LinJ.30.1920_685762-v2	LinJ.30.1920	30.199507555848154	327.4282652354597	43.18815389393416	33.18750515809478	1.9333519450680579	0.0	0.0	0.0	0.0	0.0	0.0	0.0	0.0	0.0	0.0
LinJ.31.1700_773258-v2	LinJ.31.1700	141.38860355692546	6.357830392921548	16.947250262176695	3.416360825097992	0.0	0.0	0.0	0.0	0.0	0.0	0.0	0.0	0.0	0.0	0.0
LinJ.35.2440_979297-v2	LinJ.35.2440	300.62237066957937	7.629396471505857	14.213822800535292	54.173721655125306	0.0	0.0	0.0	0.0	0.0	0.0	0.0	0.0	51.197285081111126	0.0	4.372846373161218
LinJ.11.0690_1641-man	LinJ.11.0690	588.890397339039	0.0	22.4141051854595	0.0	0.0	0.0	0.0	0.0	0.0	0.0	0.0	0.0	43.88338721238097	0.0	0.0
LinJ.29.0980_349875-v2	LinJ.29.0980	382.9846640037107	12.07987774655094	12.02708083122217	3.9044123715405625	0.0	0.0	0.0	0.0	0.0	0.0	0.0	0.0	0.0	0.0	0.0
LinJ.25.0090_23866-v2	LinJ.25.0090	111.1890960010773	8.900962550090167	2.186741969313122	0.0	0.0	0.0	0.0	0.0	0.0	0.0	0.0	0.0	0.0	0.0	8.745692746322437
LinJ.29.2050_851559-v2	LinJ.29.2050	181.19704533508894	10.808311667966631	14.213822800535292	6.832721650195984	9.988985049518298	0.0	0.0	0.0	0.0	0.0	0.0	0.0	0.0	0.0	0.0
LinJ.24.2410_857263-v2	LinJ.24.2410	123.543440001197	1.2715660785843095	50.295065294201805	277.2132783793799	0.0	0.0	15.948137931298453	0.0	0.0	0.0	0.0	0.0	0.0	0.0	0.0
LinJ.33.2960_1167273-v2	LinJ.33.2960	129.03425955680575	5.722047353629393	7.106911400267646	73.69578351282811	0.0	0.0	1.9935172414123066	5.159290515005538	0.0	0.0	0.0	0.0	0.0	0.0	0.0
LinJ.36.4060_1475207-v2	LinJ.36.4060	440.63826933760265	25.43132157168619	138.85811505138324	184.97153610173416	0.0	7.237152064868042	4.385737931107074	0.0	0.0	0.0	0.0	7.234764490328929	0.0	0.0	4.372846373161218
LinJ.35.5270_2013987-v2	LinJ.35.5270	229.24171644666555	549.3165459484218	1067.6767665171317	62.95864949109157	0.6444506483560193	114.58824102707732	0.0	0.0	0.0	0.0	0.0	0.0	0.0	0.0	0.0
LinJ.31.1930_134_revcom-man	LinJ.31.1930	442.0109742265048	31.78915196460774	25.694218139429182	22.938422682800805	0.0	0.0	0.0	0.0	0.0	0.0	0.0	0.0	0.0	0.0	0.0
LinJ.23.1210_67-man	LinJ.23.1210	219.63278222435022	0.0	25.694218139429182	2.928309278655422	0.0	0.0	0.0	0.0	0.0	0.0	0.0	0.0	0.0	0.0	0.0
LinJ.23.tRNA9_229483-v2	LinJ.23.tRNA9	376.1211395591998	6.357830392921548	22.4141051854595	107.85939176380803	0.0	0.0	0.0	0.0	0.0	0.0	0.0	7.234764490328929	0.0	0.0	0.0
129	129	330.8218782254275	32.42493500389989	0.5466854923282805	99.56251547428434	0.0	0.0	0.0	0.0	0.0	0.0	0.0	0.0	0.0	0.0	0.0
LinJ.26.1190_390983-v2	LinJ.26.1190	53.535490667185364	3.8146982357529287	4.373483938626244	6.832721650195984	0.0	0.0	0.0	0.0	0.0	0.0	0.0	0.0	0.0	0.0	0.0
LinJ.31.0790_280804-v2	LinJ.31.0790	414.556876448461	6.993613432213702	308.87730316547845	14.153494846834539	0.0	27.742416248660824	0.0	0.0	0.0	0.0	0.0	0.0	0.0	0.0	0.0
LinJ.05.0960_355294-v2	LinJ.05.0960	315.72212444750346	4.4504812750450835	3.2801129539696827	46.85294845848675	0.0	0.0	0.0	0.0	0.0	0.0	0.0	0.0	0.0	0.0	4.372846373161218
LinJ.07.0040_15703-v2	LinJ.07.0040	6.8635244445109445	0.0	0.0	0.0	0.0	0.0	0.0	0.0	0.0	0.0	0.0	0.0	0.0	0.0	0.0
LinJ.32.3450_1302341-v2	LinJ.32.3450	63.14442488950069	4.4504812750450835	29.521016585727146	0.4880515464425703	0.0	0.0	0.0	0.0	0.0	0.0	0.0	0.0	0.0	0.0	0.0
LinJ.14.1040_419019-v2	LinJ.14.1040	172.9608160016758	112.5335979547114	28.974331093398867	10.737134021736546	0.0	0.0	0.0	0.0	0.0	0.0	0.0	0.0	43.88338721238097	0.0	0.0
LinJ.32.2110_783584-v2	LinJ.32.2110	329.44917333652535	106.17576756178984	3.826798446297963	0.4880515464425703	0.0	0.0	0.0	0.0	0.0	0.0	0.0	0.0	21.941693606190483	0.0	0.0
LinJ.35.2520_1029974-v2	LinJ.35.2520	227.86901155776334	6.357830392921548	4.920169430954524	26.842835054341368	0.0	1.2061920108113402	0.0	0.0	0.0	0.0	0.0	0.0	146.27795737460323	0.0	0.0
LinJ.17.1360_589967-v2	LinJ.17.1360	253.95040444690494	19.073491178764645	5.4668549232828045	10.249082475293976	0.0	0.0	0.0	0.0	0.0	0.0	0.0	0.0	0.0	0.0	0.0
LinJ.19.0090_19770-v2	LinJ.19.0090	9.608934222315321	1.9073491178764643	20.22736321614638	0.4880515464425703	0.0	0.0	0.0	0.0	0.0	0.0	0.0	0.0	0.0	0.0	0.0
LinJ.07.0460_188704-v2	LinJ.07.0460	491.42835022698364	0.0	9.293653369580769	0.0	0.0	0.0	0.0	0.0	0.0	0.0	0.0	0.0	0.0	0.0	4.372846373161218
LinJ.20.0010_3655-v2	LinJ.20.0010	13.727048889021889	0.0	0.0	0.0	0.0	0.0	0.0	0.0	0.0	0.0	0.0	0.0	0.0	0.0	0.0
LinJ.20.0140_43627-v2	LinJ.20.0140	277.28638755824215	0.0	36.081242493666515	17.08180412548996	0.0	0.0	0.0	0.0	0.0	0.0	0.0	0.0	0.0	0.0	0.0
LinJ.29.1280_473998-v2	LinJ.29.1280	543.5911360052668	4.4504812750450835	7.106911400267646	16.10570103260482	0.0	14.474304129736083	0.0	0.0	0.0	0.0	0.0	0.0	0.0	0.0	0.0
LinJ.27.0530_1340_revcom-man	LinJ.27.0530	61.7717200005985	7.629396471505857	39.36135544763619	10.249082475293976	0.0	0.0	0.0	0.0	0.0	0.0	0.0	0.0	0.0	0.0	0.0
LinJ.28.0710_259485-v2	LinJ.28.0710	182.56975022399112	892.0036041268932	139.40480054371153	92.72979382408836	10.311210373696309	0.0	5.9805517242369195	0.0	0.0	0.0	0.0	0.0	0.0	0.0	8.745692746322437
LinJ.36.6770_2503026-v2	LinJ.36.6770	177.07893066838236	19.073491178764645	61.22877514076741	0.0	0.0	0.0	0.0	0.0	0.0	0.0	0.0	0.0	0.0	0.0	0.0
LinJ.19.1310_523-man	LinJ.19.1310	411.81146667065667	35.60385020036067	59.04203317145429	13.177391753949399	4.1889292143141255	0.0	0.0	0.0	0.0	0.0	0.0	0.0	0.0	24.326390095072398	0.0
LinJ.27.0230_54410-v2	LinJ.27.0230	31.572212444750345	0.0	0.0	2.4402577322128516	0.0	0.0	0.0	0.0	0.0	0.0	0.0	0.0	0.0	0.0	0.0
LinJ.06.0910_386554-v2	LinJ.06.0910	311.6040097807969	40.05433147540575	88.56304975718143	677.9035980087301	0.0	0.0	18.739062069275683	0.0	0.0	0.0	0.0	0.0	0.0	0.0	0.0
LinJ.18.0330_142335-v2	LinJ.18.0330	155.11565244594735	34.33228412177636	13.12045181587873	409.4752474653165	0.0	0.0	13.555917241603684	0.0	0.0	0.0	0.0	0.0	0.0	0.0	21.86423186580609
LinJ.34.3380_1385366-v2	LinJ.34.3380	506.5281040049077	2.543132157168619	23.50747617011606	82.96876289523695	0.0	0.0	0.0	0.0	0.0	0.0	0.0	0.0	0.0	0.0	0.0
LinJ.33.tRNA1_106827-v1	LinJ.33.tRNA1	150.9975377792408	2.543132157168619	6.560225907939365	7.320773196638554	0.0	0.0	0.0	0.0	0.0	0.0	0.0	0.0	0.0	0.0	0.0
LinJ.33.2720_1052884-v2	LinJ.33.2720	229.24171644666555	231.42502630234435	13.12045181587873	15.12959793971968	8.700083752806261	0.0	0.0	0.0	0.0	0.0	0.0	0.0	0.0	0.0	0.0
LinJ.18.0510_202814-v2	LinJ.18.0510	303.3677804473837	15.258792943011715	9.293653369580769	41.484381447618475	0.0	21.711456194604125	0.0	0.0	0.0	0.0	0.0	0.0	0.0	0.0	17.491385492644874
LinJ.29.2320_986011-v2	LinJ.29.2320	56.28090044498975	0.0	0.0	0.0	0.0	0.0	0.0	0.0	0.0	0.0	0.0	0.0	0.0	0.0	0.0
LinJ.33.2620_1011253-v2	LinJ.33.2620	270.4228631137312	11.444094707258786	87.46967877252487	20.010113404145383	0.0	0.0	0.0	0.0	0.0	0.0	0.0	0.0	0.0	0.0	21.86423186580609
LinJ.36.5580_2064294-v2	LinJ.36.5580	37.0630320003591	4.4504812750450835	38.26798446297963	0.0	0.0	0.0	0.0	0.0	0.0	0.0	0.0	0.0	0.0	0.0	0.0
LinJ.15.0010_271-man	LinJ.15.0010	1369.9594791243844	699.9971262606624	823.3083514463904	391.4173402469414	12.889012967120387	43.42291238920825	17.144248276145834	0.0	0.0	8.345174208293322	0.0	0.0	0.0	0.0	13.118539119483655
LinJ.36.1380_478802-v2	LinJ.36.1380	539.4730213385602	25.43132157168619	3.2801129539696827	496.34842273209404	0.0	7.237152064868042	3.987034482824613	0.0	0.0	0.0	0.0	0.0	43.88338721238097	4.86527801901448	0.0
LinJ.31.2910_1335786-v2	LinJ.31.2910	163.35188177936047	8.265179510798012	18.040621246833258	452.91183509870524	0.0	0.0	9.967586207061533	0.0	0.0	0.0	0.0	0.0	0.0	0.0	0.0
LinJ.23.1290_513755-v2	LinJ.23.1290	370.630320003591	39.418548436113596	118.63075183523686	657.4054330581422	0.0	0.0	5.9805517242369195	0.0	0.0	0.0	0.0	0.0	0.0	0.0	0.0
LinJ.36.1210_435509-v2	LinJ.36.1210	288.2680266694597	3.178915196460774	27.880960108742304	12.689340207506827	0.0	0.0	0.0	0.0	0.0	0.0	0.0	0.0	0.0	0.0	0.0
LinJ.19.0080_16613-v2	LinJ.19.0080	277.28638755824215	0.0	30.614387570383705	0.0	0.0	0.0	0.0	0.0	0.0	0.0	0.0	0.0	0.0	0.0	0.0
LinJ.04.0780_300638-v2	LinJ.04.0780	1249.161448900992	10.808311667966631	83.64288032622692	520.2629485077799	0.0	0.0	21.928689655535372	0.0	0.0	0.0	0.0	14.469528980657858	80.45287655603177	14.595834057043438	0.0
LinJ.28.0750_271379-v2	LinJ.28.0750	42.55385155596785	190.73491178764644	260.7689798405898	23.426474229243375	4.1889292143141255	7.237152064868042	0.0	0.0	0.0	0.0	0.0	0.0	0.0	0.0	0.0
LinJ.07.0820_337641-v2	LinJ.07.0820	253.95040444690494	73.75083255788995	4.920169430954524	0.0	0.0	0.0	0.0	0.0	0.0	0.0	0.0	0.0	0.0	0.0	0.0
LinJ.09.1190_444387-v2	LinJ.09.1190	141.38860355692546	190.73491178764644	7.106911400267646	593.9587320206081	2.900027917602087	0.0	2.790924137977229	0.0	0.0	0.0	0.0	0.0	0.0	0.0	0.0
LinJ.08.0600_234800-v2	LinJ.08.0600	133.1523742235123	425.3388532864515	72.70917047966131	19.034010311260243	4.833379862670145	0.0	0.0	0.0	0.0	0.0	0.0	0.0	0.0	0.0	0.0
LinJ.05.0430_140317-v2	LinJ.05.0430	19.217868444630643	0.6357830392921547	1.093370984656561	0.9761030928851406	0.0	0.0	0.0	0.0	0.0	0.0	0.0	0.0	0.0	0.0	21.86423186580609
LinJ.34.3200_1327758-v2	LinJ.34.3200	297.876960891775	0.0	0.0	0.0	0.0	0.0	0.0	0.0	0.0	0.0	0.0	0.0	7.3138978687301615	0.0	0.0
LinJ.04.0031_17632-v2	LinJ.04.0031	170.2154062238714	8.265179510798012	4.373483938626244	8.296876289523695	0.0	0.0	0.0	0.0	0.0	0.0	0.0	0.0	0.0	19.46111207605792	0.0
LinJ.30.1860_664239-v2	LinJ.30.1860	381.6119591148085	277.2014051313795	12.573766323550451	7.808824743081125	0.32222532417800964	0.0	0.0	0.0	0.0	0.0	0.0	14.469528980657858	0.0	0.0	0.0
LinJ.27.1160_530763-v2	LinJ.27.1160	39.80844177816348	14.62300990371956	2.186741969313122	3.416360825097992	0.0	0.0	0.0	0.0	0.0	0.0	0.0	0.0	0.0	0.0	0.0
LinJ.23.1830_719182-v2	LinJ.23.1830	237.47794578007867	0.0	157.99210728287306	0.0	0.0	0.0	0.0	0.0	0.0	0.0	0.0	0.0	0.0	0.0	0.0
LinJ.32.2890_1079443-v2	LinJ.32.2890	34.317622222554725	118.25564530834079	33.89450052435339	696.4495567735479	0.0	0.0	7.974068965649226	0.0	0.0	0.0	0.0	0.0	0.0	0.0	0.0
LinJ.21.1410_483918-v2	LinJ.21.1410	27.454097778043778	13.35144382513525	82.00282384924208	14.153494846834539	0.0	3.618576032434021	0.0	0.0	0.0	0.0	0.0	0.0	0.0	0.0	0.0
LinJ.03.0020_8078-v2	LinJ.03.0020	192.17868444630645	15.258792943011715	445.5486762475486	201.56528868078155	0.0	80.8148647243598	0.0	0.0	0.0	0.0	0.0	0.0	0.0	0.0	0.0
LinJ.08.0530_208572-v2	LinJ.08.0530	174.333520890578	2.543132157168619	16.947250262176695	4.392463917983132	0.0	0.0	0.0	0.0	0.0	0.0	0.0	0.0	0.0	0.0	0.0
LinJ.18.1320_550134-v2	LinJ.18.1320	296.5042560028728	911.7128783449499	227.96785030089296	78.08824743081125	11.600111670408348	12.061920108113402	0.0	5.159290515005538	0.0	0.0	0.0	0.0	0.0	0.0	0.0
LinJ.29.2990_1213577-v2	LinJ.29.2990	314.34941955860126	5.722047353629393	4.920169430954524	4.880515464425703	0.0	0.0	0.0	0.0	0.0	0.0	0.0	0.0	0.0	0.0	0.0
LinJ.32.0420_163330-v2	LinJ.32.0420	307.4858951140903	16.530359021596023	237.26150367047373	4.880515464425703	0.0	24.123840216226803	0.0	0.0	0.0	0.0	0.0	0.0	0.0	0.0	0.0
LinJ.28.2870_1049358-v2	LinJ.28.2870	31.572212444750345	8.900962550090167	13.12045181587873	1.464154639327711	0.0	0.0	0.0	0.0	0.0	0.0	0.0	0.0	0.0	0.0	0.0
LinJ.04.1040_386633-v2	LinJ.04.1040	201.78761866862177	0.0	0.0	0.0	0.0	0.0	0.0	0.0	0.0	0.0	0.0	0.0	0.0	0.0	0.0
LinJ.35.2510_1027572-v2	LinJ.35.2510	130.40696444570796	10.808311667966631	97.85670312676221	0.4880515464425703	0.0	0.0	0.0	0.0	0.0	0.0	0.0	0.0	0.0	0.0	0.0
LinJ.35.1190_519012-v2	LinJ.35.1190	392.593598226026	0.0	1.6400564769848414	0.9761030928851406	0.0	0.0	0.0	0.0	0.0	0.0	0.0	0.0	0.0	0.0	4.372846373161218
LinJ.30.3500_1270495-v2	LinJ.30.3500	34.317622222554725	0.0	0.0	0.0	0.0	0.0	0.0	0.0	0.0	0.0	0.0	0.0	0.0	0.0	0.0
LinJ.19.0220_71081-v2	LinJ.19.0220	34.317622222554725	0.0	0.0	0.0	0.0	0.0	0.0	0.0	0.0	0.0	0.0	0.0	0.0	0.0	0.0
LinJ.35.4990_1897765-v2	LinJ.35.4990	499.66457956039676	0.6357830392921547	32.80112953969683	1.9522061857702813	0.0	63.92817657300103	0.0	0.0	0.0	0.0	0.0	0.0	0.0	0.0	0.0
LinJ.32.2600_962819-v2	LinJ.32.2600	52.16278577828318	1.2715660785843095	0.0	27.818938147226508	0.0	0.0	0.0	0.0	0.0	0.0	0.0	0.0	0.0	0.0	0.0
LinJ.27.1930_855721-v2	LinJ.27.1930	120.79803022339262	12.07987774655094	21.32073420080294	10.737134021736546	0.0	0.0	0.0	0.0	0.0	0.0	0.0	0.0	0.0	0.0	0.0
LinJ.34.3470_1418958-v2	LinJ.34.3470	153.74294755704514	10.172528628674476	6.560225907939365	24.890628868571085	0.0	0.0	0.0	0.0	0.0	0.0	0.0	0.0	0.0	0.0	0.0
LinJ.24.1270_453229-v2	LinJ.24.1270	673.9981004509748	31.78915196460774	13.667137308207012	202.54139177366667	0.0	2.4123840216226804	3.5883310345421515	0.0	0.0	0.0	0.0	0.0	65.82508081857145	0.0	17.491385492644874
LinJ.36.5430_1996125-v2	LinJ.36.5430	160.60647200155609	22.888189414517573	50.295065294201805	1.464154639327711	0.0	0.0	0.0	0.0	0.0	0.0	0.0	7.234764490328929	0.0	0.0	0.0
LinJ.32.0480_178331-v2	LinJ.32.0480	4.118114666706567	6.993613432213702	35.53455700133823	0.0	0.0	0.0	0.0	0.0	0.0	0.0	0.0	0.0	0.0	0.0	0.0
LinJ.28.0910_308616-v2	LinJ.28.0910	164.72458666826267	0.0	0.0	0.0	0.0	0.0	0.0	0.0	0.0	0.0	0.0	0.0	0.0	0.0	0.0
LinJ.22.0610_277349-v2	LinJ.22.0610	442.0109742265048	2.543132157168619	11.48039533889389	9.272979382408836	0.0	0.0	0.0	0.0	0.0	0.0	0.0	0.0	58.51118294984129	0.0	0.0
LinJ.36.1400_483788-v2	LinJ.36.1400	245.71417511349182	0.0	207.74048708474658	0.0	0.0	8.443344075679382	0.0	0.0	0.0	0.0	0.0	0.0	0.0	0.0	0.0
LinJ.32.1560_591913-v2	LinJ.32.1560	461.22884267113545	4.4504812750450835	4.920169430954524	16.10570103260482	0.0	0.0	0.0	0.0	0.0	0.0	0.0	0.0	0.0	0.0	13.118539119483655
LinJ.35.5220_2006153-v2	LinJ.35.5220	49.4173760004788	16.530359021596023	143.23159899000947	325.5303814771944	0.0	56.69102450813299	7.176662069084303	0.0	0.0	0.0	0.0	0.0	0.0	0.0	0.0
LinJ.29.0570_207741-v2	LinJ.29.0570	0.0	302.63272670306566	133.39126012810044	2437.817474480639	1.6111266208900483	10.855728097302062	44.65478620763567	0.0	0.0	0.0	0.0	0.0	0.0	0.0	0.0
LinJ.27.2440_1023399-v2	LinJ.27.2440	35.69032711145691	3.178915196460774	15.853879277520134	0.4880515464425703	0.0	0.0	0.0	0.0	0.0	0.0	0.0	0.0	0.0	0.0	0.0
LinJ.15.1440_558171-v2	LinJ.15.1440	100.20745688985978	0.0	0.0	0.0	0.0	0.0	0.0	0.0	0.0	0.0	0.0	0.0	0.0	0.0	0.0
LinJ.36.2660_1012830-v2	LinJ.36.2660	111.1890960010773	939.0515490345126	1553.133483704645	5175.298598477016	2.2555772692460674	79.60867271354846	102.06808276031009	0.0	0.0	0.0	0.0	0.0	0.0	0.0	0.0
LinJ.16.0540_195886-v2	LinJ.16.0540	30.199507555848154	0.0	0.0	0.0	0.0	0.0	0.0	0.0	0.0	0.0	0.0	0.0	0.0	0.0	0.0
LinJ.19.0300_114876-v2	LinJ.19.0300	94.71663733425103	1.2715660785843095	314.89084358108954	20.986216497030522	0.0	42.21672037839691	0.0	0.0	0.0	0.0	0.0	14.469528980657858	0.0	0.0	0.0
LinJ.32.3590_1363597-v2	LinJ.32.3590	4.118114666706567	8.265179510798012	2.186741969313122	1.464154639327711	0.0	0.0	0.0	0.0	0.0	0.0	0.0	0.0	0.0	0.0	0.0
LinJ.19.0330_126660-v2	LinJ.19.0330	161.9791768904583	70.57191736142919	642.9021389780578	911.6802887547213	0.0	55.48483249732165	35.08590344885659	0.0	0.0	0.0	0.0	0.0	0.0	0.0	0.0
LinJ.10.0520_217467-v2	LinJ.10.0520	74.1260640007182	19.709274218056798	164.00564769848415	0.0	0.0	0.0	0.0	0.0	0.0	0.0	0.0	0.0	0.0	0.0	0.0
LinJ.22.0980_444592-v2	LinJ.22.0980	141.38860355692546	96.63902197240752	51.935121771186644	48.31710309781446	0.6444506483560193	10.855728097302062	3.987034482824613	0.0	0.0	0.0	0.0	0.0	0.0	0.0	0.0
LinJ.29.0300_100441-v2	LinJ.29.0300	57.65360533389193	12.715660785843095	12.573766323550451	26.354783507898798	0.0	0.0	0.0	0.0	0.0	0.0	0.0	0.0	0.0	0.0	0.0
LinJ.15.1300b_510785-v2	LinJ.15.1300b	641.0531831173222	36.875416278944975	0.0	0.4880515464425703	0.0	0.0	0.0	0.0	0.0	0.0	0.0	0.0	7.3138978687301615	0.0	8.745692746322437
LinJ.27.1080_504697-v2	LinJ.27.1080	204.53302844642613	0.0	0.0	0.0	0.0	0.0	0.0	0.0	0.0	0.0	0.0	0.0	117.02236589968258	0.0	0.0
LinJ.30.3070_1098958-v2	LinJ.30.3070	31.572212444750345	0.0	15.853879277520134	204.49359795943695	0.0	0.0	2.392220689694768	0.0	0.0	0.0	0.0	0.0	0.0	0.0	0.0
LinJ.06.1100_450459-v2	LinJ.06.1100	56.28090044498975	6.993613432213702	0.0	14.153494846834539	0.0	0.0	0.0	0.0	0.0	0.0	0.0	0.0	0.0	0.0	4.372846373161218
LinJ.32.2790_1040832-v2	LinJ.32.2790	80.98958844522915	57.85625657558609	8.200282384924208	17.08180412548996	0.0	0.0	1.9935172414123066	0.0	0.0	0.0	0.0	0.0	0.0	0.0	0.0
205	205	170.2154062238714	1199.086812105004	180.95289796066083	52.709567015797596	7.088957131916212	0.0	0.0	0.0	0.0	0.0	0.0	0.0	0.0	0.0	0.0
LinJ.35.3430_1375577-v2	LinJ.35.3430	189.43327466850207	200.27165737702876	79.81608187992894	137.63053609680483	13.211238291298395	37.391952335151544	52.62885517328489	0.0	0.0	0.0	0.0	0.0	0.0	0.0	0.0
LinJ.25.2330_817433-v2	LinJ.25.2330	19.217868444630643	156.40262766587009	4483.914408076556	1917.5545259728588	0.0	445.08485198938456	66.98217931145349	0.0	0.0	0.0	0.0	0.0	0.0	0.0	0.0
LinJ.35.4390_1720752-v2	LinJ.35.4390	75.4987688896204	4.4504812750450835	49.748379801873526	66.37501031618956	2.577802593424077	0.0	0.0	0.0	0.0	0.0	0.0	0.0	0.0	0.0	0.0
LinJ.36.6990_2569585-v2	LinJ.36.6990	253.95040444690494	0.0	13.12045181587873	15.61764948616225	0.32222532417800964	24.123840216226803	5.581848275954458	0.0	0.0	0.0	0.0	0.0	0.0	0.0	0.0
LinJ.36.0110_28735-v2	LinJ.36.0110	118.05262044558825	16.530359021596023	123.00423577386312	801.3806392587005	0.0	0.0	11.961103448473839	0.0	0.0	0.0	0.0	0.0	0.0	0.0	0.0
LinJ.15.0610_222301-v2	LinJ.15.0610	12.3543440001197	52.13420922195669	76.53596892595927	38.556072168963055	15.466815560544463	4.824768043245361	5.581848275954458	0.0	0.0	0.0	0.0	0.0	0.0	0.0	0.0
LinJ.35.2590_1050966-v2	LinJ.35.2590	524.3732675606361	137.32913648710544	27.880960108742304	56.125927840895585	1.9333519450680579	0.0	0.0	0.0	0.0	0.0	0.0	0.0	0.0	0.0	0.0
LinJ.02.0640_303209-v2	LinJ.02.0640	102.95286666766417	26.067104610978344	43.734839386262436	101.02667011361206	0.0	0.0	0.0	0.0	0.0	0.0	0.0	0.0	0.0	0.0	0.0
LinJ.29.0490_167773-v2	LinJ.29.0490	52.16278577828318	1.9073491178764643	30.067702078055426	0.0	0.0	0.0	0.0	0.0	0.0	0.0	0.0	0.0	0.0	0.0	17.491385492644874
LinJ.29.2510_1054910-v2	LinJ.29.2510	45.299261333772236	460.30692044752004	1654.816985277705	1051.751082583739	4.1889292143141255	72.37152064868042	13.954620689886145	0.0	0.0	0.0	0.0	0.0	0.0	0.0	0.0
LinJ.26.1810_650808-v2	LinJ.26.1810	193.55138933520863	0.0	0.0	0.0	0.0	0.0	0.0	0.0	0.0	0.0	0.0	0.0	0.0	0.0	0.0
LinJ.23.1890_737208-v2	LinJ.23.1890	115.30721066778386	26.067104610978344	103.87024354237329	20.498164950587952	0.6444506483560193	3.618576032434021	0.0	0.0	0.0	0.0	0.0	0.0	0.0	0.0	4.372846373161218
LinJ.02.0350_168218-v2	LinJ.02.0350	501.03728444929897	3.8146982357529287	2.7334274616414023	3.9044123715405625	0.0	0.0	0.0	0.0	0.0	0.0	0.0	0.0	0.0	4.86527801901448	34.98277098528975
LinJ.25.0890_317465-v2	LinJ.25.0890	167.46999644606703	179.9266001196798	51.935121771186644	92.72979382408836	4.833379862670145	0.0	1.9935172414123066	0.0	0.0	0.0	0.0	0.0	0.0	0.0	0.0
LinJ.11.0980_388832-v2	LinJ.11.0980	32.94491733365253	0.0	27.334274616414024	0.0	0.0	0.0	0.0	0.0	0.0	0.0	0.0	0.0	0.0	0.0	0.0
LinJ.32.2460_910294-v2	LinJ.32.2460	20.590573333532834	19.709274218056798	52.48180726351492	5.856618557310844	0.0	0.0	0.0	0.0	0.0	0.0	0.0	0.0	0.0	0.0	0.0
LinJ.18.0050_17780-v2	LinJ.18.0050	284.14991200275307	27.338670689562655	215.39408397734252	18.545958764817673	0.0	0.0	0.0	0.0	0.0	0.0	0.0	0.0	0.0	0.0	0.0
LinJ.36.0390_99514-v2	LinJ.36.0390	5.490819555608756	0.0	0.0	0.0	0.0	0.0	0.0	0.0	0.0	0.0	0.0	0.0	0.0	0.0	0.0
LinJ.11.0510_175275-v2	LinJ.11.0510	59.02631022279412	22.888189414517573	621.0347192849266	39.532175261848195	0.0	113.38204901626598	0.0	0.0	0.0	0.0	0.0	0.0	0.0	0.0	0.0
LinJ.36.6430_2363645-v2	LinJ.36.6430	104.32557155656636	16.530359021596023	60.68208964843913	99.07446392784178	1.2889012967120386	21.711456194604125	31.497572414314444	0.0	0.0	0.0	0.0	0.0	0.0	0.0	0.0
LinJ.12.0470_286133-v2	LinJ.12.0470	72.75335911181601	11.444094707258786	401.8138368612862	14.153494846834539	0.0	69.95913662705773	0.0	0.0	0.0	0.0	0.0	0.0	0.0	0.0	0.0
LinJ.20.1030_406836-v2	LinJ.20.1030	259.4412240025137	0.0	0.0	5.856618557310844	0.0	0.0	0.0	0.0	0.0	0.0	0.0	0.0	0.0	0.0	0.0
LinJ.18.1260_520691-v2	LinJ.18.1260	170.2154062238714	8.265179510798012	28.427645601070584	1.464154639327711	0.0	0.0	0.0	0.0	0.0	0.0	0.0	0.0	0.0	0.0	0.0
LinJ.35.3330_451-man	LinJ.35.3330	593.0085120057456	315.98417052820093	242.18167310142826	322.1140206520964	52.84495316519358	677.8799100759732	102.46678620859255	0.0	0.0	0.0	0.0	0.0	0.0	0.0	0.0
LinJ.18.1010_410862-v2	LinJ.18.1010	67.26253955620726	26.067104610978344	110.97715494264094	255.73901033590684	0.0	0.0	9.17017931049661	0.0	0.0	0.0	0.0	0.0	0.0	0.0	0.0
LinJ.20.1710_707958-v2	LinJ.20.1710	86.4804080008379	14.62300990371956	3436.4650047755713	26.354783507898798	0.0	490.92014840021545	5.183144827671997	0.0	0.0	0.0	0.0	0.0	0.0	0.0	0.0
LinJ.36.5920_2174284-v2	LinJ.36.5920	63.14442488950069	6.357830392921548	823.3083514463904	40.996329901175905	0.0	109.76347298383196	0.0	0.0	0.0	0.0	0.0	0.0	0.0	0.0	0.0
LinJ.06.1200_478985-v2	LinJ.06.1200	301.9950755584816	15.89457598230387	62.86883161775226	59.54228866599358	0.0	14.474304129736083	2.392220689694768	0.0	0.0	0.0	0.0	0.0	0.0	0.0	0.0
LinJ.33.3180_1348159-v2	LinJ.33.3180	30.199507555848154	0.6357830392921547	0.0	6.344670103753414	0.0	0.0	0.0	0.0	0.0	0.0	0.0	0.0	0.0	0.0	0.0
LinJ.10.0340_134456-v2	LinJ.10.0340	39.80844177816348	10.172528628674476	177.12609951436286	13.665443300391969	0.0	66.34056059462371	0.0	0.0	0.0	0.0	0.0	0.0	0.0	0.0	0.0
LinJ.36.4710_1730193-v2	LinJ.36.4710	12.3543440001197	2.543132157168619	0.5466854923282805	2.4402577322128516	0.0	0.0	0.0	0.0	0.0	0.0	0.0	0.0	0.0	0.0	0.0
LinJ.33.0640_211492-v2	LinJ.33.0640	79.61688355632695	0.0	0.0	0.0	0.0	0.0	0.0	0.0	0.0	0.0	0.0	0.0	65.82508081857145	0.0	0.0
LinJ.28.2840_1040051-v2	LinJ.28.2840	1.372704888902189	14.62300990371956	832.055319323643	4.392463917983132	0.0	96.49536086490721	0.0	0.0	0.0	0.0	0.0	0.0	0.0	0.0	0.0
LinJ.35.0180_38750-v2	LinJ.35.0180	350.03974667005815	0.0	4.373483938626244	126.40535052862572	0.0	0.0	0.0	0.0	3.2556947799166607	0.0	0.0	0.0	0.0	0.0	48.1013101047734
LinJ.09.1180_442685-v2	LinJ.09.1180	410.43876178175447	4.4504812750450835	19.680677723818096	34.16360825097992	0.0	2.4123840216226804	0.0	0.0	0.0	0.0	0.0	0.0	0.0	0.0	13.118539119483655
LinJ.32.1720_646093-v2	LinJ.32.1720	196.296799113013	1.2715660785843095	66.14894457172194	2.4402577322128516	0.0	0.0	0.0	0.0	0.0	0.0	0.0	0.0	7.3138978687301615	4.86527801901448	13.118539119483655
LinJ.28.2630_965913-v2	LinJ.28.2630	286.8953217805575	1.9073491178764643	36.081242493666515	8.784927835966265	0.0	0.0	0.0	0.0	0.0	0.0	0.0	0.0	58.51118294984129	0.0	0.0
LinJ.23.0920_372648-v2	LinJ.23.0920	247.086880002394	5.086264314337238	0.0	0.0	0.0	0.0	0.0	0.0	0.0	0.0	0.0	0.0	0.0	0.0	0.0
LinJ.34.3050_1282188-v2	LinJ.34.3050	278.65909244714436	45.776378829035146	1457.4635225471957	123.47704124997028	0.0	113.38204901626598	0.0	0.0	0.0	0.0	0.0	0.0	0.0	0.0	0.0
LinJ.33.2910_1137377-v2	LinJ.33.2910	148.2521280014364	0.0	1.6400564769848414	0.0	0.0	0.0	0.0	0.0	0.0	0.0	0.0	0.0	0.0	0.0	0.0
LinJ.24.0040_181-man	LinJ.24.0040	200.41491377971957	5.722047353629393	180.95289796066083	15.61764948616225	0.0	6.030960054056701	0.0	0.0	0.0	0.0	0.0	0.0	0.0	0.0	0.0
LinJ.15.0010_13-man	LinJ.15.0010	1504.484558236799	394.8212674004281	329.10466638162484	1963.4313713384604	5.477830511026164	55.48483249732165	64.58995862175873	0.0	0.0	0.0	0.0	0.0	0.0	0.0	0.0
LinJ.11.1370_569694-v2	LinJ.11.1370	138.64319377912108	24.15975549310188	22.96079067778778	4.880515464425703	1.9333519450680579	0.0	0.0	0.0	0.0	0.0	0.0	0.0	0.0	9.73055603802896	0.0
LinJ.36.2720_1037717-v2	LinJ.36.2720	74.1260640007182	5.086264314337238	18.587306739161537	0.0	0.0	0.0	0.0	0.0	0.0	0.0	0.0	0.0	0.0	0.0	0.0
LinJ.30.2210_809554-v2	LinJ.30.2210	484.56482578247267	20.98084029664111	62.32214612542398	6341.7417944747585	0.0	0.0	68.17828965630088	0.0	0.0	0.0	0.0	0.0	0.0	0.0	0.0
LinJ.31.3220_1434832-v2	LinJ.31.3220	174.333520890578	0.0	1.093370984656561	2.4402577322128516	0.0	0.0	0.0	0.0	0.0	0.0	0.0	0.0	0.0	0.0	0.0
LinJ.33.1460_512278-v2	LinJ.33.1460	138.64319377912108	148.13744815507206	55.76192021748461	195.7086701234707	0.0	9.649536086490722	3.5883310345421515	0.0	0.0	0.0	0.0	0.0	65.82508081857145	0.0	0.0
LinJ.30.2180_778902-v2	LinJ.30.2180	216.88737244654584	3299.0781908869913	56.85529120214117	136.16638145747712	15.466815560544463	0.0	0.0	0.0	0.0	0.0	0.0	0.0	0.0	0.0	0.0
LinJ.26.2710_1031149-v2	LinJ.26.2710	763.223918229617	6.357830392921548	3.2801129539696827	1.9522061857702813	0.0	0.0	0.0	0.0	0.0	0.0	0.0	21.704293470986787	0.0	9.73055603802896	21.86423186580609
LinJ.15.0600_220941-v2	LinJ.15.0600	0.0	0.6357830392921547	1.093370984656561	0.4880515464425703	0.0	0.0	0.0	0.0	0.0	0.0	0.0	0.0	0.0	0.0	0.0
LinJ.34.1450_597326-v2	LinJ.34.1450	153.74294755704514	5.722047353629393	6.560225907939365	24.402577322128515	0.0	0.0	0.0	0.0	0.0	0.0	0.0	0.0	0.0	0.0	0.0
LinJ.22.0380_183865-v2	LinJ.22.0380	137.2704888902189	15.258792943011715	12.02708083122217	31.2352989723245	0.0	0.0	0.0	0.0	0.0	0.0	4.474591257275126	0.0	0.0	0.0	0.0
LinJ.07.0190_71577-v2	LinJ.07.0190	123.543440001197	31.153368925315583	618.3012918232853	30.25919587943936	4.833379862670145	34.979568313528866	2.790924137977229	0.0	0.0	0.0	0.0	0.0	0.0	0.0	0.0
LinJ.36.5780_2134921-v2	LinJ.36.5780	267.6774533359268	3.178915196460774	6.560225907939365	0.4880515464425703	0.0	0.0	0.0	0.0	0.0	0.0	0.0	0.0	0.0	0.0	13.118539119483655
LinJ.33.0240_68240-v2	LinJ.33.0240	249.83228978019838	1.9073491178764643	4.920169430954524	7.320773196638554	0.0	0.0	0.0	0.0	0.0	0.0	0.0	0.0	0.0	0.0	0.0
LinJ.20.0080_21801-v2	LinJ.20.0080	13.727048889021889	0.0	0.0	0.0	0.0	0.0	0.0	0.0	0.0	0.0	0.0	0.0	0.0	0.0	0.0
LinJ.21.0830_233845-v2	LinJ.21.0830	63.14442488950069	62.94252088992332	71.61579949500474	0.4880515464425703	0.0	0.0	0.0	0.0	0.0	0.0	0.0	0.0	0.0	0.0	0.0
LinJ.20.0500_168631-v2	LinJ.20.0500	231.98712622446993	17.801925100180334	10.38702435423733	3.416360825097992	0.0	7.237152064868042	0.0	0.0	0.0	0.0	0.0	0.0	0.0	0.0	0.0
LinJ.16.1160_447811-v2	LinJ.16.1160	118.05262044558825	13.35144382513525	0.0	8.784927835966265	0.0	0.0	0.0	0.0	0.0	0.0	0.0	0.0	0.0	4.86527801901448	0.0
LinJ.05.0980_369403-v2	LinJ.05.0980	145.50671822363202	0.0	0.0	0.0	0.0	0.0	0.0	0.0	0.0	0.0	0.0	0.0	0.0	0.0	4.372846373161218
LinJ.20.0770_293557-v2	LinJ.20.0770	148.2521280014364	6.357830392921548	25.694218139429182	32.21140206520964	0.0	0.0	0.0	0.0	0.0	0.0	0.0	0.0	73.13897868730162	0.0	0.0
LinJ.24.1450_513418-v2	LinJ.24.1450	71.38065422291382	47.04794490761945	80.36276737225722	233.2886391995486	0.0	0.0	0.0	0.0	0.0	0.0	0.0	0.0	0.0	0.0	0.0
LinJ.34.0010_6458-v2	LinJ.34.0010	444.7563840043092	32.42493500389989	373.93287675254385	24.402577322128515	0.0	20.505264183792782	0.0	0.0	0.0	0.0	0.0	7.234764490328929	0.0	0.0	0.0
LinJ.26.2210_851573-v2	LinJ.26.2210	104.32557155656636	3.178915196460774	3.826798446297963	2496.87171160019	1.9333519450680579	0.0	50.635337931872584	0.0	0.0	0.0	0.0	0.0	0.0	0.0	0.0
LinJ.31.0180_48579-v2	LinJ.31.0180	474.95589156015734	783.2847044079347	85.82962229554003	29.283092786554217	8.377858428628251	12.061920108113402	0.0	0.0	0.0	2.7817247360977744	0.0	0.0	0.0	4.86527801901448	0.0
LinJ.28.1070_362657-v2	LinJ.28.1070	122.1707351122948	0.0	0.0	0.0	0.0	0.0	0.0	0.0	0.0	0.0	0.0	0.0	0.0	0.0	0.0
LinJ.27.2570_226642-v2	LinJ.27.2570	512.0189235605164	1.2715660785843095	3.826798446297963	36.603865983192776	0.0	0.0	3.1896275862596903	0.0	0.0	0.0	0.0	7.234764490328929	0.0	0.0	0.0
LinJ.13.1270_462021-v2	LinJ.13.1270	107.07098133437073	19.073491178764645	241.63498760909997	135.190278364592	0.0	13.268112118924742	2.392220689694768	0.0	0.0	0.0	0.0	0.0	80.45287655603177	0.0	0.0
LinJ.30.1270_410765-v2	LinJ.30.1270	329.44917333652535	20.98084029664111	33.34781503202511	35.13971134386506	0.0	0.0	0.0	0.0	0.0	0.0	0.0	0.0	36.56948934365081	0.0	0.0
LinJ.27.0140_35807-v2	LinJ.27.0140	741.260640007182	29.24601980743912	593.7004446685127	756.9679485324266	0.0	59.10340852975567	5.9805517242369195	0.0	0.0	0.0	0.0	0.0	0.0	0.0	0.0
LinJ.34.2360_1002894-v2	LinJ.34.2360	137.2704888902189	13.987226864427404	3.826798446297963	43.43658763338876	0.0	0.0	3.1896275862596903	0.0	0.0	0.0	0.0	0.0	0.0	0.0	0.0
LinJ.18.0450_186219-v2	LinJ.18.0450	314.34941955860126	13.987226864427404	33.89450052435339	6.344670103753414	2.900027917602087	6.030960054056701	0.0	0.0	0.0	0.0	0.0	0.0	0.0	0.0	17.491385492644874
LinJ.24.0120_24949-v2	LinJ.24.0120	59.02631022279412	4.4504812750450835	61.22877514076741	182.04322682307873	0.0	9.649536086490722	4.385737931107074	0.0	0.0	0.0	0.0	0.0	0.0	0.0	0.0
LinJ.06.1320_506967-v2	LinJ.06.1320	256.6958142247093	0.0	0.0	0.0	0.0	0.0	0.0	0.0	0.0	0.0	0.0	0.0	0.0	0.0	8.745692746322437
LinJ.36.5580_2065119-v2	LinJ.36.5580	348.667041781156	67.39300216496841	65.05557358706538	13.177391753949399	6.444506483560193	0.0	4.784441379389536	0.0	0.0	2.7817247360977744	0.0	0.0	0.0	0.0	0.0
LinJ.35.3390_1356331-v2	LinJ.35.3390	52.16278577828318	0.0	0.0	0.0	0.0	0.0	0.0	0.0	0.0	0.0	0.0	0.0	0.0	0.0	0.0
LinJ.29.2360_1001783-v2	LinJ.29.2360	152.37024266814296	2.543132157168619	11.48039533889389	0.0	0.0	0.0	0.0	0.0	0.0	0.0	0.0	0.0	0.0	0.0	0.0
LinJ.01.0080_23258-v2	LinJ.01.0080	5.490819555608756	4.4504812750450835	3.2801129539696827	66.37501031618956	0.0	0.0	0.0	0.0	0.0	0.0	0.0	0.0	0.0	0.0	0.0
LinJ.36.4090_1482469-v2	LinJ.36.4090	122.1707351122948	39.418548436113596	4.920169430954524	61.98254639820643	0.0	0.0	0.0	0.0	0.0	0.0	0.0	0.0	0.0	0.0	0.0
LinJ.27.0750_367908-v2	LinJ.27.0750	160.60647200155609	3.178915196460774	5.4668549232828045	0.4880515464425703	0.0	0.0	0.0	0.0	0.0	0.0	0.0	0.0	0.0	0.0	0.0
LinJ.34.2230_948442-v2	LinJ.34.2230	83.73499822303351	13.35144382513525	564.7261135751137	11.225185568179118	0.0	97.70155287571856	0.0	0.0	0.0	0.0	0.0	0.0	0.0	0.0	0.0
LinJ.20.0900_351465-v2	LinJ.20.0900	71.38065422291382	1.9073491178764643	4.373483938626244	0.0	0.0	0.0	0.0	0.0	0.0	0.0	0.0	0.0	0.0	0.0	0.0
LinJ.16.1760_689910-v2	LinJ.16.1760	8.236229333413133	0.0	0.0	0.0	0.0	0.0	0.0	0.0	0.0	0.0	0.0	0.0	0.0	0.0	0.0
LinJ.08.0320_107642-v2	LinJ.08.0320	61.7717200005985	0.6357830392921547	9.293653369580769	0.0	0.0	0.0	0.0	0.0	0.0	0.0	0.0	0.0	0.0	0.0	0.0
LinJ.36.3440_1298696-v2	LinJ.36.3440	119.42532533449044	188.1917796304778	102.77687255771673	46.36489691204418	8.700083752806261	31.360992281094845	0.3987034482824613	0.0	0.0	0.0	0.0	0.0	0.0	0.0	0.0
LinJ.35.3260_1314764-v2	LinJ.35.3260	146.8794231125342	226.3387619880071	42.0947829092776	107.37134021736547	3.544478565958106	14.474304129736083	0.0	0.0	0.0	0.0	0.0	0.0	0.0	4.86527801901448	0.0
LinJ.33.2120_783770-v2	LinJ.33.2120	339.0581075588407	38.78276539682144	323.63781145834207	8.784927835966265	0.0	7.237152064868042	0.0	0.0	0.0	0.0	0.0	0.0	0.0	0.0	8.745692746322437
LinJ.30.0570_179273-v2	LinJ.30.0570	52.16278577828318	0.0	6.013540415611085	1.464154639327711	0.0	0.0	0.0	0.0	0.0	0.0	0.0	0.0	0.0	0.0	0.0
LinJ.11.0670_260121-v2	LinJ.11.0670	89.22581777864228	34.96806716106851	461.40255552506875	230.84838146733577	0.32222532417800964	16.886688151358765	3.1896275862596903	0.0	0.0	0.0	0.0	0.0	0.0	0.0	0.0
LinJ.03.0940_376410-v2	LinJ.03.0940	192.17868444630645	84.55914422585658	66.14894457172194	57.590082480223295	10.633435697874319	15.680496140547422	5.581848275954458	0.0	0.0	0.0	0.0	0.0	0.0	0.0	0.0
LinJ.06.0220_73866-v2	LinJ.06.0220	273.1682728915356	6.993613432213702	16.947250262176695	8.784927835966265	0.0	0.0	0.0	0.0	0.0	0.0	0.0	0.0	0.0	0.0	0.0
LinJ.33.2260_853413-v2	LinJ.33.2260	203.16032355752395	42.59746363257437	133.9379456204287	13.177391753949399	0.0	43.42291238920825	0.0	0.0	0.0	0.0	0.0	0.0	0.0	0.0	0.0
LinJ.27.1730_781751-v2	LinJ.27.1730	6.8635244445109445	0.0	145.41834095932262	0.0	0.0	4.824768043245361	0.0	0.0	0.0	0.0	0.0	0.0	0.0	0.0	0.0
LinJ.05.1040_381665-v2	LinJ.05.1040	120.79803022339262	6.993613432213702	141.59154251302465	13.665443300391969	0.32222532417800964	9.649536086490722	0.0	0.0	0.0	0.0	0.0	0.0	0.0	0.0	4.372846373161218
LinJ.23.0010_8034-v2	LinJ.23.0010	97.46204711205542	0.6357830392921547	0.0	0.0	0.0	0.0	0.0	0.0	0.0	0.0	0.0	0.0	0.0	0.0	0.0
LinJ.16.0140_43965-v2	LinJ.16.0140	130.40696444570796	785.8278365651033	7.653596892595926	11.713237114621688	10.633435697874319	0.0	0.0	0.0	0.0	0.0	0.0	0.0	0.0	0.0	0.0
LinJ.34.3110_1295743-v2	LinJ.34.3110	97.46204711205542	18.437708139472488	30.067702078055426	36.603865983192776	0.0	0.0	0.0	0.0	0.0	0.0	0.0	0.0	95.0806722934921	0.0	0.0
LinJ.11.1090_450286-v2	LinJ.11.1090	225.123601779959	9.536745589382322	24.600847154772623	0.0	0.0	0.0	0.0	0.0	0.0	0.0	0.0	0.0	0.0	4.86527801901448	0.0
LinJ.27.0610_305344-v2	LinJ.27.0610	85.1077031119357	1.2715660785843095	2.7334274616414023	1.464154639327711	0.0	0.0	0.0	0.0	0.0	0.0	0.0	0.0	0.0	0.0	0.0
LinJ.25.0190_51891-v2	LinJ.25.0190	19.217868444630643	0.0	0.0	0.0	0.0	0.0	0.0	0.0	0.0	0.0	0.0	0.0	0.0	0.0	0.0
449	449	124.91614489009919	5.722047353629393	0.0	0.0	0.0	0.0	0.0	0.0	0.0	0.0	0.0	0.0	0.0	0.0	0.0
LinJ.11.0010_8273-v2	LinJ.11.0010	472.210481782353	1.9073491178764643	13.12045181587873	185.45958764817672	0.0	0.0	4.784441379389536	0.0	0.0	0.0	0.0	0.0	0.0	0.0	0.0
LinJ.21.0200_50513-v2	LinJ.21.0200	2.745409777804378	0.0	0.0	0.0	0.0	0.0	0.0	0.0	0.0	0.0	0.0	0.0	0.0	0.0	0.0
LinJ.29.2620_1095489-v2	LinJ.29.2620	194.92409422411083	28.610236768146965	33.34781503202511	37.579969076077916	0.0	0.0	0.0	0.0	0.0	0.0	0.0	0.0	0.0	0.0	0.0
LinJ.11.0030_11022-v2	LinJ.11.0030	5.490819555608756	9.536745589382322	90.74979172649456	4.880515464425703	0.0	0.0	0.0	0.0	0.0	0.0	0.0	0.0	0.0	0.0	0.0
LinJ.25.0330_95523-v2	LinJ.25.0330	100.20745688985978	0.0	8.746967877252487	9.272979382408836	0.0	0.0	0.0	0.0	0.0	0.0	0.0	0.0	0.0	0.0	0.0
LinJ.23.0200_59939-v2	LinJ.23.0200	215.51466755764366	0.0	0.0	0.0	0.0	0.0	0.0	0.0	0.0	0.0	0.0	0.0	0.0	0.0	4.372846373161218
LinJ.24.1060_366009-v2	LinJ.24.1060	118.05262044558825	5.722047353629393	25.147532647100903	3.9044123715405625	0.0	0.0	0.0	0.0	0.0	0.0	0.0	0.0	0.0	0.0	0.0
LinJ.34.2070_886501-v2	LinJ.34.2070	107.07098133437073	0.6357830392921547	50.295065294201805	0.0	0.0	32.56718429190619	0.0	0.0	0.0	0.0	0.0	0.0	0.0	0.0	0.0
LinJ.32.0540_190111-v2	LinJ.32.0540	64.51712977840288	17.16614206088818	3.826798446297963	365.55060828548517	0.0	0.0	0.0	0.0	0.0	0.0	0.0	0.0	0.0	0.0	0.0
LinJ.06.0350_119885-v2	LinJ.06.0350	167.46999644606703	1.2715660785843095	160.17884925218618	0.4880515464425703	0.0	32.56718429190619	0.0	0.0	0.0	0.0	0.0	0.0	0.0	0.0	0.0
LinJ.27.0730_358632-v2	LinJ.27.0730	75.4987688896204	4.4504812750450835	7.106911400267646	0.0	0.0	0.0	0.0	0.0	0.0	0.0	0.0	0.0	0.0	0.0	0.0
LinJ.05.0500_337-man	LinJ.05.0500	584.7722826723325	3.178915196460774	7.653596892595926	31.2352989723245	0.0	0.0	0.0	0.0	0.0	0.0	0.0	0.0	0.0	0.0	8.745692746322437
LinJ.12.0750_494661-v2	LinJ.12.0750	86.4804080008379	10.808311667966631	6.013540415611085	2.4402577322128516	0.0	0.0	0.0	0.0	0.0	0.0	0.0	0.0	0.0	0.0	0.0
LinJ.20.1350_587355-v2	LinJ.20.1350	64.51712977840288	0.0	0.0	0.0	0.0	0.0	0.0	0.0	0.0	0.0	0.0	0.0	0.0	0.0	0.0
LinJ.36.7350_2668356-v2	LinJ.36.7350	91.97122755644665	9.536745589382322	0.0	0.0	0.0	0.0	0.0	0.0	0.0	0.0	0.0	0.0	0.0	0.0	0.0
LinJ.26.1110_361365-v2	LinJ.26.1110	211.39655289093707	22.888189414517573	919.5249980961678	278.67743301870763	0.0	79.60867271354846	12.3598068967563	0.0	0.0	0.0	0.0	0.0	0.0	0.0	0.0
LinJ.23.0300_100014-v2	LinJ.23.0300	120.79803022339262	33.696501082484204	252.56869745566559	107.37134021736547	0.0	16.886688151358765	5.581848275954458	0.0	0.0	0.0	0.0	0.0	0.0	0.0	0.0
LinJ.07.0430_162115-v2	LinJ.07.0430	1.372704888902189	6.357830392921548	176.0327285297063	3.416360825097992	0.0	6.030960054056701	0.0	0.0	0.0	0.0	0.0	0.0	0.0	0.0	0.0
LinJ.35.3270_1318309-v2	LinJ.35.3270	210.0238480020349	160.85310894091515	154.7119943289034	17.56985567193253	0.0	16.886688151358765	0.0	0.0	0.0	0.0	0.0	0.0	0.0	0.0	0.0
LinJ.04.0250_79359-v2	LinJ.04.0250	179.82434044618674	0.0	0.0	1.9522061857702813	0.0	0.0	0.0	0.0	0.0	0.0	0.0	0.0	0.0	0.0	0.0
LinJ.32.1360_512005-v2	LinJ.32.1360	15.099753777924077	2563.477214425968	432.4282244316699	4.392463917983132	36.08923630793708	13.268112118924742	0.0	0.0	0.0	0.0	0.0	0.0	0.0	0.0	0.0
LinJ.03.0330_104161-v2	LinJ.03.0330	193.55138933520863	8.265179510798012	0.0	1.9522061857702813	0.0	0.0	0.0	0.0	0.0	0.0	0.0	0.0	0.0	0.0	0.0
LinJ.10.0830_357838-v2	LinJ.10.0830	672.6253955620725	8.265179510798012	26.24090363175746	46.85294845848675	0.0	0.0	0.0	0.0	0.0	0.0	0.0	7.234764490328929	0.0	4.86527801901448	0.0
LinJ.32.2770_1028770-v2	LinJ.32.2770	127.66155466790356	0.0	0.0	2.928309278655422	0.0	0.0	2.392220689694768	0.0	0.0	0.0	0.0	0.0	0.0	0.0	0.0
LinJ.34.2310_979192-v2	LinJ.34.2310	42.55385155596785	29.881802846731276	1049.6361452702986	24.890628868571085	0.0	145.94923330817215	10.764993103626455	0.0	0.0	0.0	0.0	0.0	0.0	0.0	0.0
LinJ.05.1190_435347-v2	LinJ.05.1190	288.2680266694597	170.38985453029747	548.3255488052653	62.470597944649	0.0	53.07244847569897	0.0	0.0	0.0	0.0	0.0	0.0	73.13897868730162	4.86527801901448	0.0
LinJ.30.0470_152172-v2	LinJ.30.0470	74.1260640007182	6.357830392921548	0.0	0.0	0.0	0.0	0.0	0.0	0.0	0.0	0.0	0.0	0.0	0.0	0.0
LinJ.31.2000_943651-v2	LinJ.31.2000	28.826802666945966	0.0	0.0	0.0	0.0	0.0	0.0	0.0	0.0	0.0	0.0	0.0	0.0	0.0	0.0
LinJ.09.0080_17744-v2	LinJ.09.0080	153.74294755704514	5.722047353629393	176.0327285297063	0.4880515464425703	0.0	34.979568313528866	0.0	0.0	0.0	0.0	0.0	14.469528980657858	0.0	0.0	0.0
LinJ.27.1510_651395-v2	LinJ.27.1510	485.9375306713749	120.16299442621725	231.79464874719093	773.0736495650314	0.0	14.474304129736083	19.935172414123066	0.0	0.0	0.0	0.0	14.469528980657858	36.56948934365081	0.0	0.0
LinJ.27.1990_876086-v2	LinJ.27.1990	730.2790008959645	30.51758588602343	147.05839743630744	203.02944332010924	3.8667038901361157	107.35108896220927	1.9935172414123066	5.159290515005538	0.0	0.0	0.0	0.0	0.0	0.0	0.0
LinJ.24.0090_18882-v2	LinJ.24.0090	48.04467111157661	0.0	0.0	0.0	0.0	0.0	0.0	0.0	0.0	0.0	0.0	0.0	0.0	0.0	0.0
LinJ.27.2080_916042-v2	LinJ.27.2080	49.4173760004788	4.4504812750450835	26.787589124085745	3.416360825097992	0.0	3.618576032434021	0.0	0.0	0.0	0.0	0.0	0.0	0.0	0.0	0.0
LinJ.23.1000_406661-v2	LinJ.23.1000	120.79803022339262	13.987226864427404	7.106911400267646	4.392463917983132	0.0	0.0	2.790924137977229	0.0	0.0	0.0	0.0	0.0	0.0	0.0	0.0
LinJ.04.1180_425930-v2	LinJ.04.1180	53.535490667185364	17.801925100180334	26.787589124085745	0.0	0.0	0.0	0.0	0.0	0.0	0.0	0.0	0.0	0.0	0.0	0.0
LinJ.36.0030_5329-v2	LinJ.36.0030	50.79008088938099	17.801925100180334	22.96079067778778	10.249082475293976	0.0	1.2061920108113402	0.0	0.0	0.0	0.0	0.0	0.0	0.0	0.0	0.0
LinJ.33.2460_946543-v2	LinJ.33.2460	50.79008088938099	5.086264314337238	6.560225907939365	6.832721650195984	0.0	0.0	5.9805517242369195	0.0	0.0	0.0	0.0	0.0	0.0	0.0	0.0
LinJ.10.0720_315717-v2	LinJ.10.0720	75.4987688896204	12.07987774655094	504.5907094190029	160.08090723316306	0.0	45.83529641083093	2.790924137977229	0.0	0.0	0.0	0.0	0.0	0.0	0.0	0.0
LinJ.23.0590_203437-v2	LinJ.23.0590	63.14442488950069	0.0	0.5466854923282805	0.0	0.0	0.0	0.0	0.0	0.0	0.0	0.0	0.0	0.0	0.0	0.0
LinJ.08.1250_482139-v2	LinJ.08.1250	94.71663733425103	305.8116418995264	2.186741969313122	26.354783507898798	0.9666759725340289	0.0	0.0	0.0	0.0	0.0	0.0	0.0	0.0	0.0	0.0
LinJ.18.1240_512179-v2	LinJ.18.1240	201.78761866862177	57.85625657558609	356.4389409980389	954.140773295225	0.0	30.154800270283506	9.17017931049661	0.0	0.0	0.0	0.0	0.0	0.0	0.0	0.0
LinJ.28.1420_496809-v2	LinJ.28.1420	181.19704533508894	97.91058805099183	3991.897464981104	2090.8128249599713	2.2555772692460674	272.5993944433629	47.844413793895356	0.0	0.0	0.0	0.0	0.0	0.0	0.0	0.0
LinJ.15.1110_37-man	LinJ.15.1110	24.7086880002394	0.0	0.0	10.249082475293976	0.0	0.0	0.0	0.0	0.0	0.0	0.0	0.0	0.0	0.0	0.0
LinJ.18.1550_677989-v2	LinJ.18.1550	85.1077031119357	15.258792943011715	277.1695446104382	40.508278354733335	0.0	106.14489695139794	0.0	0.0	0.0	0.0	0.0	0.0	0.0	0.0	0.0
LinJ.20.0900_351477-v2	LinJ.20.0900	67.26253955620726	3.8146982357529287	0.0	3.9044123715405625	0.0	0.0	0.0	0.0	0.0	0.0	0.0	0.0	0.0	0.0	0.0
LinJ.35.5280_2015784-v2	LinJ.35.5280	45.299261333772236	0.0	0.0	0.0	0.0	0.0	0.0	0.0	0.0	0.0	0.0	0.0	0.0	0.0	0.0
LinJ.35.2490_1011067-v2	LinJ.35.2490	111.1890960010773	2.543132157168619	46.46826684790384	0.4880515464425703	0.0	0.0	0.0	0.0	0.0	0.0	0.0	0.0	36.56948934365081	0.0	0.0
LinJ.23.0100_25367-v2	LinJ.23.0100	223.75089689105678	1.9073491178764643	0.5466854923282805	0.0	0.0	0.0	0.0	0.0	0.0	0.0	0.0	0.0	0.0	0.0	0.0
LinJ.26.0420_115106-v2	LinJ.26.0420	70.00794933401163	0.0	0.0	0.0	0.0	0.0	0.0	0.0	0.0	0.0	0.0	0.0	0.0	0.0	0.0
LinJ.36.6260_2299113-v2	LinJ.36.6260	30.199507555848154	3.178915196460774	0.5466854923282805	26.842835054341368	0.0	0.0	2.790924137977229	0.0	0.0	0.0	0.0	0.0	0.0	0.0	0.0
LinJ.21.1500_517661-v2	LinJ.21.1500	196.296799113013	0.0	0.0	0.0	0.0	0.0	0.0	0.0	0.0	0.0	0.0	0.0	0.0	0.0	0.0
LinJ.36.7060_2591359-v2	LinJ.36.7060	108.44368622327292	0.0	3.2801129539696827	0.0	0.0	0.0	0.0	0.0	0.0	0.0	0.0	0.0	0.0	0.0	0.0
LinJ.24.0590_205784-v2	LinJ.24.0590	227.86901155776334	3.178915196460774	22.4141051854595	2.928309278655422	0.0	0.0	0.0	0.0	0.0	0.0	0.0	0.0	0.0	0.0	0.0
LinJ.09.0460_158374-v2	LinJ.09.0460	43.926556444870045	1.9073491178764643	0.0	1.464154639327711	0.0	0.0	0.0	0.0	0.0	0.0	0.0	0.0	0.0	0.0	0.0
LinJ.27.0110_29035-v2	LinJ.27.0110	111.1890960010773	3.8146982357529287	8.200282384924208	9.761030928851406	0.0	0.0	0.0	0.0	0.0	0.0	0.0	0.0	0.0	0.0	0.0
LinJ.28.2170_818720-v2	LinJ.28.2170	345.9216320033516	9.536745589382322	35.53455700133823	38.068020622520486	0.0	0.0	3.5883310345421515	0.0	0.0	0.0	0.0	0.0	43.88338721238097	0.0	0.0
LinJ.34.3260_1349722-v2	LinJ.34.3260	281.4045022249487	14.62300990371956	22.96079067778778	0.0	0.0	0.0	0.0	0.0	0.0	0.0	0.0	0.0	0.0	0.0	0.0
LinJ.33.0920_308102-v2	LinJ.33.0920	2.745409777804378	1.9073491178764643	2.7334274616414023	4.392463917983132	0.0	0.0	0.0	0.0	0.0	0.0	0.0	0.0	0.0	0.0	0.0
LinJ.05.0330_100899-v2	LinJ.05.0330	253.95040444690494	0.0	0.0	0.0	0.0	0.0	0.0	0.0	0.0	0.0	0.0	0.0	0.0	0.0	0.0
LinJ.20.0610_197284-v2	LinJ.20.0610	410.43876178175447	6.993613432213702	39.90804093996447	0.0	0.0	0.0	0.0	0.0	0.0	0.0	0.0	0.0	0.0	9.73055603802896	0.0
LinJ.09.1490_535770-v2	LinJ.09.1490	131.77966933461013	12.715660785843095	28.427645601070584	2942.950825048699	0.0	0.0	40.667751724811055	0.0	0.0	0.0	0.0	0.0	7.3138978687301615	9.73055603802896	0.0
LinJ.32.2890_1079223-v2	LinJ.32.2890	109.81639111217511	0.0	0.0	0.0	0.0	0.0	0.0	0.0	0.0	0.0	0.0	0.0	0.0	0.0	0.0
LinJ.24.1910_702493-v2	LinJ.24.1910	171.58811111277362	0.0	0.0	0.0	0.0	0.0	0.0	0.0	0.0	0.0	0.0	0.0	0.0	0.0	0.0
LinJ.32.1040_396715-v2	LinJ.32.1040	270.4228631137312	12.07987774655094	10.933709846565609	12.689340207506827	0.0	0.0	0.0	0.0	0.0	0.0	0.0	0.0	0.0	0.0	0.0
LinJ.24.0110_22290-v2	LinJ.24.0110	474.95589156015734	3.178915196460774	2.7334274616414023	0.0	0.0	0.0	0.0	0.0	0.0	0.0	0.0	7.234764490328929	0.0	0.0	0.0
LinJ.31.2800_1298764-v2	LinJ.31.2800	282.7772071138509	3.178915196460774	178.21947049901945	102.97887629938234	0.0	3.618576032434021	1.196110344847384	0.0	0.0	0.0	0.0	0.0	0.0	0.0	8.745692746322437
LinJ.28.2320_857327-v2	LinJ.28.2320	21.963278222435022	19.709274218056798	17.493935754504975	2.4402577322128516	0.0	0.0	0.0	0.0	0.0	0.0	0.0	0.0	36.56948934365081	0.0	0.0
LinJ.10.0710_308750-v2	LinJ.10.0710	60.39901511169631	17.801925100180334	0.0	2.928309278655422	0.0	0.0	0.0	0.0	0.0	0.0	0.0	0.0	0.0	0.0	0.0
LinJ.15.1320_523127-v2	LinJ.15.1320	15.099753777924077	3.178915196460774	3.2801129539696827	0.0	0.0	0.0	0.0	0.0	0.0	0.0	0.0	0.0	0.0	0.0	0.0
LinJ.21.0910_279730-v2	LinJ.21.0910	193.55138933520863	58.49203961487824	43.734839386262436	17.56985567193253	0.0	0.0	3.5883310345421515	0.0	0.0	0.0	0.0	0.0	0.0	0.0	0.0
LinJ.17.0910_379567-v2	LinJ.17.0910	182.56975022399112	0.0	0.0	0.0	0.0	0.0	0.0	0.0	0.0	0.0	0.0	0.0	0.0	9.73055603802896	0.0
LinJ.34.2140_903166-v2	LinJ.34.2140	150.9975377792408	54.67734137912531	2126.606565157011	378.23994849299197	0.0	88.05201678922784	2.392220689694768	0.0	0.0	0.0	0.0	0.0	0.0	0.0	0.0
LinJ.19.1590_660291-v2	LinJ.19.1590	354.1578613367647	48.31951098620376	125.19097774317623	743.7905567784771	0.0	12.061920108113402	21.13128275897045	0.0	0.0	0.0	0.0	0.0	0.0	0.0	0.0
LinJ.11.0730_284603-v2	LinJ.11.0730	67.26253955620726	2.543132157168619	0.0	0.0	0.0	0.0	0.0	0.0	0.0	0.0	0.0	0.0	0.0	0.0	0.0
LinJ.19.0900_372521-v2	LinJ.19.0900	197.6695040019152	5.086264314337238	14.213822800535292	12.689340207506827	0.0	0.0	0.0	0.0	0.0	0.0	0.0	0.0	0.0	9.73055603802896	0.0
LinJ.27.2380_1011275-v2	LinJ.27.2380	161.9791768904583	0.0	1.6400564769848414	0.0	0.0	0.0	0.0	0.0	0.0	0.0	0.0	0.0	0.0	0.0	0.0
LinJ.27.1550_677589-v2	LinJ.27.1550	19.217868444630643	3.178915196460774	0.0	0.4880515464425703	0.0	0.0	0.0	0.0	0.0	0.0	0.0	0.0	0.0	0.0	0.0
LinJ.15.0900_370729-v2	LinJ.15.0900	57.65360533389193	10.172528628674476	47.01495234023212	66.37501031618956	0.0	4.824768043245361	1.5948137931298452	0.0	0.0	0.0	0.0	0.0	0.0	0.0	0.0
LinJ.26.0580_164017-v2	LinJ.26.0580	266.3047484470246	0.0	1597.4150085832355	1485.1408558247415	0.0	60.30960054056701	29.504055172902135	0.0	0.0	0.0	0.0	0.0	0.0	0.0	0.0
LinJ.32.1500_568112-v2	LinJ.32.1500	37.0630320003591	0.0	12.02708083122217	0.0	0.0	0.0	0.0	0.0	0.0	0.0	0.0	0.0	0.0	0.0	0.0
LinJ.10.1270_490033-v2	LinJ.10.1270	391.2208933371238	0.0	0.0	0.0	0.0	0.0	0.0	0.0	0.0	0.0	0.0	0.0	0.0	0.0	0.0
LinJ.05.0900_331104-v2	LinJ.05.0900	325.3310586698188	6.357830392921548	1104.3046945031265	0.4880515464425703	0.0	135.09350521087012	0.0	5.159290515005538	0.0	0.0	0.0	0.0	73.13897868730162	0.0	0.0
LinJ.25.2520_868867-v2	LinJ.25.2520	190.80597955740424	158.94575982303868	70.52242851034818	11.713237114621688	0.0	7.237152064868042	0.0	0.0	0.0	0.0	0.0	0.0	0.0	0.0	0.0
LinJ.20.1290_565850-v2	LinJ.20.1290	452.99261333772233	5.086264314337238	7.653596892595926	1.9522061857702813	0.0	0.0	0.0	0.0	0.0	0.0	0.0	0.0	0.0	0.0	0.0
LinJ.01.0180_45506-v2	LinJ.01.0180	163.35188177936047	3.8146982357529287	15.853879277520134	9.272979382408836	0.0	0.0	0.0	0.0	0.0	0.0	0.0	7.234764490328929	0.0	0.0	0.0
LinJ.15.1070_428717-v2	LinJ.15.1070	328.07646844762314	0.6357830392921547	9.293653369580769	4.392463917983132	0.0	0.0	0.0	0.0	0.0	0.0	0.0	0.0	0.0	0.0	0.0
LinJ.03.0340_112414-v2	LinJ.03.0340	716.5519520069425	2.543132157168619	693.1972042722597	11.713237114621688	0.0	68.7529446162464	0.0	0.0	0.0	0.0	0.0	0.0	0.0	0.0	13.118539119483655
LinJ.05.1060_386827-v2	LinJ.05.1060	827.7410480080199	76.29396471505858	10.933709846565609	15.61764948616225	0.0	0.0	0.0	0.0	0.0	0.0	0.0	0.0	0.0	0.0	4.372846373161218
LinJ.27.0930_450400-v2	LinJ.27.0930	39.80844177816348	1.9073491178764643	0.0	0.0	0.0	0.0	0.0	0.0	0.0	0.0	0.0	0.0	0.0	0.0	0.0
LinJ.34.4100_1623655-v2	LinJ.34.4100	218.26007733544802	289.9170659172226	18.587306739161537	1064.440422791246	0.0	0.0	29.902758621184596	0.0	0.0	0.0	0.0	0.0	0.0	0.0	0.0
LinJ.26.2520_965171-v2	LinJ.26.2520	172.9608160016758	10.808311667966631	1.6400564769848414	0.0	0.0	0.0	0.0	0.0	0.0	0.0	0.0	0.0	0.0	0.0	0.0
LinJ.05.0830_301719-v2	LinJ.05.0830	107.07098133437073	1260.757766916343	1637.3230495232	759.4082062646394	210.4131366882403	1340.079324011399	395.5138206962016	0.0	0.0	0.0	0.0	0.0	0.0	4.86527801901448	0.0
LinJ.31.1280_499914-v2	LinJ.31.1280	107.07098133437073	0.0	0.0	0.0	0.0	0.0	0.0	0.0	0.0	0.0	0.0	0.0	0.0	0.0	0.0
LinJ.30.3450_1248195-v2	LinJ.30.3450	396.7117128927326	1.9073491178764643	12.573766323550451	10.737134021736546	0.0	0.0	0.0	0.0	0.0	0.0	0.0	0.0	0.0	0.0	0.0
LinJ.05.0750_275143-v2	LinJ.05.0750	27.454097778043778	19.073491178764645	18.587306739161537	6.344670103753414	0.0	0.0	0.0	0.0	0.0	0.0	0.0	0.0	0.0	0.0	0.0
LinJ.07.0810_332578-v2	LinJ.07.0810	53.535490667185364	106.17576756178984	0.5466854923282805	2.4402577322128516	0.0	0.0	0.0	0.0	0.0	0.0	0.0	0.0	0.0	0.0	0.0
LinJ.11.0870_342173-v2	LinJ.11.0870	52.16278577828318	64.21408696850763	2459.538029984934	1626.675804293087	0.0	219.52694596766392	39.07293793168121	0.0	0.0	0.0	0.0	0.0	0.0	0.0	0.0
LinJ.08.0640_262950-v2	LinJ.08.0640	275.91368266933995	24.795538532394037	568.5529120214117	11.225185568179118	0.0	45.83529641083093	0.0	0.0	0.0	0.0	0.0	0.0	0.0	0.0	0.0
LinJ.07.0340_131215-v2	LinJ.07.0340	68.63524444510945	0.6357830392921547	7.653596892595926	0.9761030928851406	0.0	0.0	0.0	0.0	0.0	0.0	0.0	0.0	0.0	0.0	0.0
LinJ.21.0530_148218-v2	LinJ.21.0530	97.46204711205542	38.78276539682144	406.7340062922407	774.0497526579165	0.0	16.886688151358765	9.17017931049661	0.0	0.0	0.0	0.0	0.0	0.0	0.0	0.0
LinJ.24.1830_681574-v2	LinJ.24.1830	189.43327466850207	53.405775300541	172.20593008340836	69.79137114128756	0.0	7.237152064868042	0.7974068965649226	0.0	0.0	0.0	0.0	0.0	0.0	0.0	0.0
LinJ.36.4620_1707348-v2	LinJ.36.4620	20.590573333532834	0.0	3.2801129539696827	0.0	0.0	0.0	0.0	0.0	0.0	0.0	0.0	0.0	0.0	0.0	0.0
LinJ.32.2220_814875-v2	LinJ.32.2220	91.97122755644665	22.888189414517573	370.65276379857414	66.37501031618956	2.577802593424077	25.330032227038146	2.790924137977229	0.0	0.0	0.0	0.0	0.0	0.0	0.0	0.0
LinJ.35.1590_664846-v2	LinJ.35.1590	16.472458666826267	27.338670689562655	34.44118601668167	10.249082475293976	0.0	0.0	4.385737931107074	0.0	0.0	0.0	0.0	0.0	0.0	0.0	0.0
LinJ.27.1190_537818-v2	LinJ.27.1190	582.0268728945281	47.04794490761945	243.27504408608482	429.4853608694619	4.511154538492135	9.649536086490722	8.372772413931687	0.0	0.0	0.0	0.0	0.0	0.0	0.0	0.0
LinJ.25.0570_190879-v2	LinJ.25.0570	354.1578613367647	33.696501082484204	55.76192021748461	27.818938147226508	0.0	0.0	0.0	0.0	0.0	0.0	0.0	0.0	0.0	0.0	0.0
LinJ.27.2240_970980-v2	LinJ.27.2240	37.0630320003591	0.0	0.0	0.0	0.0	0.0	0.0	0.0	0.0	0.0	0.0	0.0	0.0	0.0	0.0
LinJ.32.3860_1453000-v2	LinJ.32.3860	148.2521280014364	3.8146982357529287	181.49958345298913	181.0671237301936	0.0	3.618576032434021	0.0	0.0	0.0	0.0	0.0	0.0	0.0	0.0	0.0
LinJ.14.0060_20363-v2	LinJ.14.0060	157.86106222375173	122.70612658338587	120.2708083122217	27.330886600783938	0.0	4.824768043245361	0.0	0.0	0.0	0.0	0.0	0.0	0.0	0.0	0.0
LinJ.30.1470_271_revcom-man	LinJ.30.1470	98.8347520009576	0.0	0.0	0.0	0.0	0.0	0.0	0.0	0.0	0.0	0.0	0.0	0.0	0.0	0.0
LinJ.25.1680_635943-v2	LinJ.25.1680	171.58811111277362	0.0	460.8558700327404	5.856618557310844	0.0	39.80433635677423	0.0	0.0	0.0	0.0	0.0	0.0	0.0	0.0	0.0
LinJ.11.0500_172492-v2	LinJ.11.0500	157.86106222375173	23.523972453809726	97.85670312676221	565.651742326939	1.9333519450680579	0.0	9.17017931049661	0.0	0.0	0.0	0.0	0.0	0.0	29.191668114086877	0.0
LinJ.25.0180_47407-v2	LinJ.25.0180	138.64319377912108	0.6357830392921547	2.186741969313122	3.416360825097992	0.0	0.0	0.0	0.0	0.0	0.0	0.0	0.0	0.0	0.0	0.0
LinJ.29.1420_536234-v2	LinJ.29.1420	606.7355608947674	92.82432373665459	57.401976694469454	848.2335877171872	0.6444506483560193	1.2061920108113402	19.935172414123066	0.0	0.0	0.0	0.0	0.0	0.0	0.0	0.0
LinJ.34.2150_912480-v2	LinJ.34.2150	318.4675342253078	18.437708139472488	91.84316271115112	462.67286602755667	0.0	0.0	21.13128275897045	0.0	0.0	0.0	0.0	0.0	0.0	0.0	0.0
LinJ.29.3020_541-man	LinJ.29.3020	241.59606044678523	3.178915196460774	0.0	7.808824743081125	0.0	0.0	0.0	0.0	0.0	0.0	0.0	0.0	0.0	0.0	4.372846373161218
LinJ.07.1190_535656-v2	LinJ.07.1190	420.0476960040698	4.4504812750450835	36.627927985994795	0.0	0.0	0.0	0.0	0.0	0.0	0.0	0.0	0.0	0.0	0.0	0.0
LinJ.29.0180_60285-v2	LinJ.29.0180	370.630320003591	10.172528628674476	1.6400564769848414	0.0	0.0	0.0	0.0	0.0	0.0	0.0	0.0	0.0	0.0	0.0	0.0
LinJ.35.0200_47090-v2	LinJ.35.0200	72.75335911181601	8.900962550090167	112.0705259272975	1.464154639327711	0.0	0.0	0.0	0.0	0.0	0.0	0.0	0.0	0.0	0.0	0.0
LinJ.25.1790_668518-v2	LinJ.25.1790	118.05262044558825	222.52406375225416	68.33568654103506	85.89707217389237	7.088957131916212	7.237152064868042	25.915724138359984	0.0	0.0	0.0	0.0	0.0	0.0	0.0	0.0
LinJ.30.0810_241484-v2	LinJ.30.0810	98.8347520009576	6.357830392921548	0.0	1.464154639327711	0.0	0.0	0.0	0.0	0.0	0.0	0.0	0.0	0.0	0.0	0.0
LinJ.17.0840_355435-v2	LinJ.17.0840	244.3414702245896	4.4504812750450835	3.826798446297963	1.464154639327711	0.0	0.0	0.0	0.0	0.0	0.0	0.0	0.0	0.0	0.0	0.0
LinJ.34.1190_500886-v2	LinJ.34.1190	80.98958844522915	0.0	0.0	0.0	0.0	0.0	0.0	0.0	0.0	0.0	0.0	0.0	0.0	0.0	0.0
LinJ.18.1170_485736-v2	LinJ.18.1170	432.4020400041895	10.172528628674476	18.587306739161537	1.464154639327711	0.0	0.0	0.0	0.0	0.0	0.0	0.0	0.0	0.0	0.0	0.0
LinJ.27.1550_676107-v2	LinJ.27.1550	78.24417866742476	0.0	0.0	0.0	0.0	0.0	0.0	0.0	0.0	0.0	0.0	0.0	0.0	0.0	4.372846373161218
LinJ.32.2610_966376-v2	LinJ.32.2610	183.9424551128933	463.4858356439808	50.841750786530085	100.05056702072692	0.0	0.0	2.790924137977229	0.0	0.0	0.0	0.0	0.0	0.0	0.0	0.0
LinJ.21.2070_721513-v2	LinJ.21.2070	676.7435102287791	76.29396471505858	1293.4578748487115	186.43569074106185	0.32222532417800964	34.979568313528866	0.7974068965649226	0.0	0.0	0.0	0.0	0.0	0.0	0.0	0.0
LinJ.35.1750_719267-v2	LinJ.35.1750	325.3310586698188	0.6357830392921547	0.0	4.392463917983132	0.0	0.0	0.0	0.0	0.0	0.0	0.0	0.0	0.0	0.0	0.0
LinJ.27.1290_572425-v2	LinJ.27.1290	91.97122755644665	3.8146982357529287	8.200282384924208	23.426474229243375	0.0	0.0	0.0	0.0	0.0	0.0	0.0	0.0	0.0	0.0	0.0
LinJ.17.0940_392766-v2	LinJ.17.0940	380.23925422590634	4.4504812750450835	47.5616378325604	3.9044123715405625	0.0	0.0	0.0	0.0	0.0	0.0	0.0	0.0	0.0	0.0	8.745692746322437
LinJ.36.0600_156055-v2	LinJ.36.0600	91.97122755644665	12.715660785843095	43.18815389393416	18.545958764817673	0.32222532417800964	6.030960054056701	0.0	0.0	0.0	0.0	0.0	0.0	0.0	0.0	0.0
LinJ.13.0540_185585-v2	LinJ.13.0540	105.69827644546854	13.35144382513525	419.3077726157911	40.508278354733335	0.0	42.21672037839691	0.0	0.0	0.0	2.7817247360977744	0.0	0.0	0.0	0.0	0.0
LinJ.29.1420_536404-v2	LinJ.29.1420	21.963278222435022	3.178915196460774	13.667137308207012	7.320773196638554	0.0	0.0	0.0	0.0	0.0	0.0	0.0	0.0	0.0	0.0	0.0
LinJ.11.0860_333662-v2	LinJ.11.0860	135.8977840013167	3.178915196460774	64.5088880947371	6.344670103753414	0.0	0.0	0.0	0.0	0.0	0.0	0.0	0.0	0.0	0.0	0.0
LinJ.34.tRNA4_473610-v2	LinJ.34.tRNA4	306.11319022518813	1.2715660785843095	19.680677723818096	13.177391753949399	0.0	0.0	0.0	0.0	0.0	0.0	0.0	0.0	0.0	0.0	0.0
LinJ.17.tRNA2_20-man	LinJ.17.tRNA2	149.62483289033858	15.258792943011715	23.50747617011606	83.45681444167953	0.0	0.0	0.0	0.0	0.0	0.0	0.0	0.0	0.0	0.0	0.0
LinJ.23.0730_267016-v2	LinJ.23.0730	15.099753777924077	19.073491178764645	69.42905752569162	59.54228866599358	1.2889012967120386	0.0	0.0	0.0	0.0	0.0	0.0	0.0	0.0	0.0	0.0
LinJ.32.2660_987473-v2	LinJ.32.2660	160.60647200155609	8.900962550090167	2.186741969313122	58.078134026665865	2.2555772692460674	0.0	8.771475862214148	0.0	0.0	0.0	0.0	0.0	0.0	0.0	0.0
LinJ.19.0560_545_revcom-man	LinJ.19.0560	866.1767848972812	24.795538532394037	14.213822800535292	8.296876289523695	0.0	1.2061920108113402	0.0	0.0	0.0	0.0	0.0	0.0	0.0	0.0	0.0
LinJ.07.1240_548597-v2	LinJ.07.1240	203.16032355752395	5.722047353629393	2.186741969313122	7.320773196638554	0.0	12.061920108113402	0.0	0.0	0.0	0.0	0.0	0.0	14.627795737460323	0.0	8.745692746322437
LinJ.36.0080_19537-v2	LinJ.36.0080	168.84270133496923	1.9073491178764643	1.6400564769848414	12.689340207506827	0.0	0.0	0.0	0.0	0.0	0.0	0.0	0.0	0.0	0.0	0.0
LinJ.34.1650_693867-v2	LinJ.34.1650	19.217868444630643	46.412161868327296	633.608485608477	81.99265980235181	0.0	36.18576032434021	0.0	0.0	0.0	0.0	0.0	0.0	0.0	0.0	0.0
LinJ.09.0600_221180-v2	LinJ.09.0600	244.3414702245896	31.153368925315583	458.6691280634273	717.4357732705784	0.0	16.886688151358765	14.353324138168606	0.0	0.0	0.0	0.0	0.0	0.0	0.0	17.491385492644874
LinJ.21.0230_58228-v2	LinJ.21.0230	159.2337671126539	748.3166372468662	15.853879277520134	19.522061857702813	14.500139588010434	0.0	0.0	0.0	0.0	0.0	0.0	0.0	0.0	0.0	0.0
LinJ.19.0420_168998-v2	LinJ.19.0420	100.20745688985978	31.153368925315583	53.57517824817149	3881.4739488577616	0.0	3.618576032434021	136.75528276088423	0.0	0.0	0.0	0.0	0.0	0.0	0.0	0.0
LinJ.17.0670_288481-v2	LinJ.17.0670	59.02631022279412	0.0	0.5466854923282805	12.201288661064257	0.0	0.0	0.0	0.0	0.0	0.0	0.0	0.0	0.0	0.0	0.0
LinJ.28.2700_985923-v2	LinJ.28.2700	78.24417866742476	3.8146982357529287	2.7334274616414023	0.0	0.0	0.0	0.0	0.0	0.0	0.0	0.0	0.0	0.0	0.0	0.0
LinJ.28.3240_1157257-v2	LinJ.28.3240	363.76679555908004	1.2715660785843095	10.933709846565609	1.464154639327711	0.0	0.0	0.0	0.0	0.0	0.0	0.0	0.0	7.3138978687301615	0.0	0.0
LinJ.30.3480_1260381-v2	LinJ.30.3480	233.3598311133721	0.0	0.0	0.0	0.0	0.0	0.0	0.0	0.0	0.0	0.0	0.0	0.0	0.0	0.0
LinJ.36.1870_704111-v2	LinJ.36.1870	172.9608160016758	251.7700835596933	174.39267205272148	4453.470361288454	9.988985049518298	77.19628869192577	161.8736000026793	0.0	0.0	0.0	0.0	0.0	0.0	0.0	0.0
LinJ.09.0930_339171-v2	LinJ.09.0930	52.16278577828318	17.801925100180334	67.78900104870678	4.880515464425703	0.0	0.0	0.0	0.0	0.0	0.0	0.0	0.0	0.0	0.0	0.0
LinJ.04.0390_134394-v2	LinJ.04.0390	966.3842417871409	15.89457598230387	0.0	7.808824743081125	0.0	0.0	0.0	7.738935772508308	0.0	0.0	0.0	0.0	0.0	0.0	4.372846373161218
LinJ.05.0480_153954-v2	LinJ.05.0480	20.590573333532834	0.0	0.0	0.0	0.0	0.0	0.0	0.0	0.0	0.0	0.0	0.0	0.0	0.0	0.0
LinJ.03.0440_157448-v2	LinJ.03.0440	127.66155466790356	14.62300990371956	712.8778819960778	139.5827422825751	0.0	49.45387244326495	13.157213793321223	0.0	0.0	0.0	0.0	0.0	0.0	0.0	0.0
LinJ.32.2680_998311-v2	LinJ.32.2680	189.43327466850207	0.0	0.0	0.0	0.0	0.0	0.0	0.0	0.0	0.0	0.0	0.0	0.0	0.0	0.0
LinJ.19.0570_197_revcom-man	LinJ.19.0570	425.53851555967856	11.444094707258786	78.1760254029441	43.92463917983133	0.32222532417800964	0.0	0.0	0.0	0.0	0.0	0.0	0.0	0.0	0.0	0.0
LinJ.02.0470_218019-v2	LinJ.02.0470	144.13401333472984	6.357830392921548	12.02708083122217	14.641546393277109	0.32222532417800964	0.0	0.0	0.0	0.0	0.0	0.0	0.0	0.0	0.0	0.0
LinJ.24.0730_259575-v2	LinJ.24.0730	245.71417511349182	20.34505725734895	50.295065294201805	50.75736083002731	0.0	0.0	0.0	0.0	0.0	0.0	0.0	0.0	0.0	0.0	0.0
LinJ.30.3490_1268001-v2	LinJ.30.3490	138.64319377912108	343.9586242570557	736.3853581661938	14.153494846834539	3.544478565958106	191.7845297190031	0.0	0.0	0.0	0.0	0.0	0.0	0.0	0.0	0.0
LinJ.20.1270_552637-v2	LinJ.20.1270	112.5618008899795	10.808311667966631	25.147532647100903	14.641546393277109	0.0	0.0	0.0	0.0	0.0	0.0	0.0	0.0	0.0	0.0	0.0
LinJ.30.3150_1131473-v2	LinJ.30.3150	203.16032355752395	1.9073491178764643	0.0	0.4880515464425703	0.0	0.0	0.0	0.0	0.0	0.0	0.0	0.0	0.0	0.0	0.0
LinJ.24.0150_32690-v2	LinJ.24.0150	64.51712977840288	0.0	0.0	0.0	0.0	0.0	0.0	0.0	0.0	0.0	0.0	0.0	0.0	0.0	0.0
LinJ.35.0470_135157-v2	LinJ.35.0470	200.41491377971957	19.073491178764645	900.9376913570062	6.344670103753414	0.0	90.46440081085052	0.0	0.0	0.0	0.0	0.0	0.0	0.0	0.0	0.0
LinJ.24.0220_50996-v2	LinJ.24.0220	170.2154062238714	4.4504812750450835	24.600847154772623	16.10570103260482	0.0	0.0	0.0	0.0	0.0	0.0	0.0	0.0	0.0	0.0	0.0
LinJ.36.2200_820252-v2	LinJ.36.2200	205.90573333532834	3.8146982357529287	8.746967877252487	10.249082475293976	0.0	0.0	0.0	0.0	0.0	0.0	0.0	0.0	0.0	0.0	0.0
LinJ.31.0530_178239-v2	LinJ.31.0530	116.67991555668605	547.4091968305453	85.28293680321175	35.13971134386506	3.544478565958106	0.0	0.0	0.0	0.0	0.0	0.0	0.0	0.0	0.0	0.0
LinJ.34.3450_1410255-v2	LinJ.34.3450	510.64621867161424	2.543132157168619	0.0	1.464154639327711	0.0	0.0	0.0	0.0	0.0	0.0	0.0	0.0	0.0	0.0	0.0
LinJ.13.0900_320107-v2	LinJ.13.0900	351.41245155896036	1.2715660785843095	38.81466995530791	9.761030928851406	0.0	0.0	0.0	0.0	0.0	0.0	0.0	0.0	0.0	0.0	0.0
LinJ.07.0390_146146-v2	LinJ.07.0390	376.1211395591998	1.9073491178764643	33.34781503202511	16.10570103260482	0.0	0.0	0.0	0.0	0.0	0.0	0.0	0.0	0.0	0.0	0.0
LinJ.09.1110_425698-v2	LinJ.09.1110	94.71663733425103	15.89457598230387	0.0	7.320773196638554	0.0	0.0	0.0	0.0	0.0	0.0	0.0	0.0	0.0	0.0	0.0
LinJ.14.1340_543966-v2	LinJ.14.1340	170.2154062238714	7.629396471505857	0.0	5.368567010868273	0.0	0.0	0.0	0.0	0.0	0.0	0.0	0.0	0.0	0.0	0.0
LinJ.17.0070_19553-v2	LinJ.17.0070	122.1707351122948	48.95529402549592	226.3277938239081	16.59375257904739	0.0	38.598144345962886	0.0	0.0	0.0	0.0	0.0	0.0	0.0	0.0	0.0
LinJ.19.1530_637138-v2	LinJ.19.1530	46.67196622267442	0.0	4.920169430954524	0.0	0.0	0.0	0.0	0.0	0.0	0.0	0.0	0.0	0.0	0.0	0.0
LinJ.13.0920_327271-v2	LinJ.13.0920	68.63524444510945	9.536745589382322	18.587306739161537	0.0	0.0	0.0	0.0	0.0	0.0	0.0	0.0	0.0	0.0	0.0	0.0
LinJ.09.0110_37282-v2	LinJ.09.0110	382.9846640037107	186.9202135518935	71.61579949500474	26.842835054341368	0.6444506483560193	0.0	0.0	0.0	0.0	0.0	0.0	0.0	0.0	0.0	0.0
LinJ.26.1460_519806-v2	LinJ.26.1460	549.0819555608756	1.9073491178764643	27.880960108742304	0.0	0.0	0.0	0.0	0.0	0.0	0.0	0.0	14.469528980657858	0.0	0.0	0.0
LinJ.36.6010_2197954-v2	LinJ.36.6010	56.28090044498975	0.0	0.0	0.0	0.0	0.0	0.0	0.0	0.0	0.0	0.0	0.0	0.0	0.0	0.0
LinJ.04.0370_125492-v2	LinJ.04.0370	63.14442488950069	0.0	0.0	0.0	0.0	0.0	0.0	0.0	0.0	2.7817247360977744	0.0	0.0	0.0	0.0	0.0
LinJ.24.1930_708480-v2	LinJ.24.1930	210.0238480020349	31.78915196460774	143.77828448233777	222.0634536313695	5.800055835204174	1.2061920108113402	6.379255172519381	0.0	0.0	0.0	0.0	0.0	0.0	0.0	0.0
LinJ.36.1840_694644-v2	LinJ.36.1840	418.6749911151676	49.591077064788074	7.653596892595926	19.522061857702813	0.0	0.0	0.0	5.159290515005538	0.0	0.0	0.0	0.0	0.0	0.0	0.0
LinJ.35.1500_633125-v2	LinJ.35.1500	64.51712977840288	6.357830392921548	28.427645601070584	22.938422682800805	0.0	0.0	0.0	0.0	0.0	0.0	0.0	0.0	0.0	0.0	0.0
LinJ.26.0140_36843-v2	LinJ.26.0140	245.71417511349182	2.543132157168619	23.50747617011606	1.464154639327711	0.0	0.0	0.0	0.0	0.0	0.0	0.0	0.0	0.0	0.0	0.0
LinJ.31.1350_555011-v2	LinJ.31.1350	186.68786489069768	43.233246671866524	54.12186374049977	35.627762890307636	4.511154538492135	1.2061920108113402	5.581848275954458	0.0	0.0	0.0	0.0	0.0	0.0	0.0	0.0
LinJ.10.0060_22500-v2	LinJ.10.0060	192.17868444630645	17.16614206088818	4.920169430954524	673.9991856371896	0.0	0.0	10.764993103626455	0.0	0.0	0.0	0.0	0.0	0.0	0.0	0.0
LinJ.28.0590_204692-v2	LinJ.28.0590	108.44368622327292	2.543132157168619	0.0	0.0	0.0	0.0	0.0	0.0	0.0	0.0	0.0	0.0	0.0	0.0	0.0
LinJ.24.0630_224526-v2	LinJ.24.0630	194.92409422411083	90.28119157948598	0.0	0.4880515464425703	0.0	0.0	0.0	0.0	0.0	0.0	0.0	0.0	0.0	0.0	0.0
LinJ.34.2780_1181541-v2	LinJ.34.2780	67.26253955620726	0.0	0.0	0.0	0.0	0.0	0.0	0.0	0.0	5.563449472195549	0.0	0.0	0.0	0.0	0.0
LinJ.29.0270_91314-v2	LinJ.29.0270	1.372704888902189	0.0	0.0	0.9761030928851406	0.0	0.0	0.0	0.0	0.0	0.0	0.0	0.0	0.0	0.0	0.0
LinJ.06.0880_373173-v2	LinJ.06.0880	182.56975022399112	3.178915196460774	13.12045181587873	10.249082475293976	0.0	0.0	0.0	0.0	0.0	0.0	0.0	0.0	0.0	0.0	0.0
LinJ.32.2260_832266-v2	LinJ.32.2260	494.173760004788	12.07987774655094	21.867419693131218	1.464154639327711	0.0	0.0	0.0	0.0	0.0	0.0	0.0	0.0	0.0	0.0	0.0
LinJ.33.3410_1440894-v2	LinJ.33.3410	42.55385155596785	705.7191736142918	476.7097493102606	618.3613093427366	70.88957131916212	371.50713932989277	137.55268965744915	0.0	0.0	0.0	0.0	0.0	0.0	19.46111207605792	0.0
LinJ.15.0880_365273-v2	LinJ.15.0880	425.53851555967856	3.178915196460774	51.388436278858364	22.450371136358235	0.0	15.680496140547422	13.157213793321223	0.0	0.0	0.0	0.0	0.0	43.88338721238097	0.0	4.372846373161218
LinJ.33.2780_1073903-v2	LinJ.33.2780	314.34941955860126	4.4504812750450835	23.50747617011606	8.296876289523695	0.0	0.0	0.3987034482824613	0.0	0.0	0.0	0.0	0.0	0.0	0.0	0.0
LinJ.32.4080_1518167-v2	LinJ.32.4080	306.11319022518813	1553.2179649907341	410.56080473853865	2738.9452786357047	20.944646071570627	13.268112118924742	51.43274482843751	0.0	0.0	0.0	0.0	0.0	0.0	0.0	0.0
LinJ.16.0050_16589-v2	LinJ.16.0050	591.6358071168434	0.0	0.0	0.0	0.0	0.0	0.0	2.579645257502769	0.0	0.0	0.0	0.0	0.0	0.0	0.0
LinJ.29.1010_356779-v2	LinJ.29.1010	43.926556444870045	5.722047353629393	20.22736321614638	14.641546393277109	0.0	1.2061920108113402	14.752027586451067	0.0	0.0	0.0	0.0	0.0	0.0	0.0	0.0
LinJ.26.0310_79750-v2	LinJ.26.0310	68.63524444510945	30.51758588602343	84.1895658185552	42.948536086946184	0.0	8.443344075679382	0.0	0.0	0.0	0.0	0.0	0.0	0.0	0.0	0.0
LinJ.33.1160_407335-v2	LinJ.33.1160	466.7196622267442	3.8146982357529287	24.05416166244434	1391.9230104542105	0.0	0.0	33.88979310400921	0.0	0.0	0.0	0.0	0.0	0.0	0.0	0.0
LinJ.26.1520_548852-v2	LinJ.26.1520	205.90573333532834	11.444094707258786	83.64288032622692	64.42280413041928	1.6111266208900483	0.0	0.0	0.0	0.0	0.0	0.0	0.0	0.0	0.0	0.0
LinJ.26.1740_625483-v2	LinJ.26.1740	269.05015822482903	1.9073491178764643	22.4141051854595	2.928309278655422	0.0	0.0	0.0	0.0	0.0	0.0	0.0	0.0	0.0	0.0	0.0
LinJ.20.0510_171596-v2	LinJ.20.0510	161.9791768904583	0.0	0.0	0.0	0.0	0.0	0.0	0.0	0.0	0.0	0.0	0.0	0.0	0.0	0.0
LinJ.03.0790_311477-v2	LinJ.03.0790	277.28638755824215	3651.3019946548447	86.9229932801966	383.60851550386025	19.33351945068058	0.0	4.784441379389536	0.0	0.0	0.0	0.0	0.0	0.0	0.0	0.0
LinJ.13.0300_98901-v2	LinJ.13.0300	240.22335555788305	5.722047353629393	15.853879277520134	0.9761030928851406	0.0	0.0	0.0	0.0	0.0	0.0	0.0	0.0	0.0	0.0	0.0
LinJ.21.1610_559649-v2	LinJ.21.1610	93.34393244534884	0.0	0.0	0.0	0.0	0.0	0.0	0.0	0.0	0.0	0.0	0.0	0.0	0.0	0.0
LinJ.06.1190_475636-v2	LinJ.06.1190	91.97122755644665	13881.051096865614	100.59013058840361	926.3218351479985	105.36768100620915	4.824768043245361	16.745544827863373	0.0	0.0	0.0	0.0	0.0	21.941693606190483	0.0	0.0
LinJ.12.0016_42476-v2	LinJ.12.0016	281.4045022249487	0.0	7.653596892595926	16.10570103260482	0.0	0.0	0.0	0.0	0.0	0.0	0.0	0.0	0.0	0.0	0.0
LinJ.11.0630_154-man	LinJ.11.0630	188.0605697795999	4.4504812750450835	157.99210728287306	426.06900004436386	0.0	0.0	12.3598068967563	0.0	0.0	0.0	0.0	0.0	0.0	0.0	0.0
LinJ.25.1450_542462-v2	LinJ.25.1450	101.58016177876198	0.0	0.0	1.9522061857702813	0.0	0.0	0.0	0.0	0.0	0.0	0.0	0.0	0.0	0.0	0.0
LinJ.10.1420_527388-v2	LinJ.10.1420	108.44368622327292	12.715660785843095	18.587306739161537	6.344670103753414	0.0	0.0	0.0	0.0	0.0	0.0	0.0	0.0	0.0	0.0	0.0
LinJ.31.2810_1300883-v2	LinJ.31.2810	102.95286666766417	44.50481275045083	958.8863535438039	384.58461859674543	0.0	37.391952335151544	10.764993103626455	0.0	0.0	0.0	0.0	0.0	0.0	0.0	0.0
LinJ.27.2160_945779-v2	LinJ.27.2160	28.826802666945966	3.8146982357529287	2.186741969313122	12.201288661064257	0.0	0.0	0.0	0.0	0.0	0.0	0.0	0.0	0.0	0.0	0.0
LinJ.17.0770_326806-v2	LinJ.17.0770	506.5281040049077	136.05757040852112	320.90438399670063	139.5827422825751	0.0	3.618576032434021	1.9935172414123066	0.0	0.0	0.0	0.0	0.0	0.0	0.0	0.0
LinJ.03.0790_312456-v2	LinJ.03.0790	153.74294755704514	5.086264314337238	123.5509212661914	9.272979382408836	0.0	0.0	0.0	0.0	0.0	0.0	0.0	0.0	0.0	0.0	0.0
LinJ.29.1510_636993-v2	LinJ.29.1510	109.81639111217511	0.0	0.0	0.0	0.0	0.0	0.0	0.0	0.0	0.0	0.0	0.0	0.0	0.0	0.0
LinJ.29.1740_749564-v2	LinJ.29.1740	19.217868444630643	0.0	47.01495234023212	0.0	0.0	0.0	0.0	0.0	0.0	0.0	0.0	0.0	0.0	0.0	0.0
LinJ.10.0600_273769-v2	LinJ.10.0600	238.85065066898088	2379.1001330312433	1683.791316371104	8041.137279187788	10.633435697874319	236.41363411902267	178.61914483054267	0.0	0.0	0.0	0.0	0.0	0.0	9.73055603802896	0.0
LinJ.36.2470_928789-v2	LinJ.36.2470	119.42532533449044	1320.5213726098054	30.067702078055426	55.149824748010445	0.0	0.0	0.0	0.0	0.0	0.0	0.0	0.0	0.0	9.73055603802896	0.0
LinJ.27.1260_559274-v2	LinJ.27.1260	831.8591626747265	16.530359021596023	65.60225907939366	235.2408453853189	0.0	0.0	8.372772413931687	0.0	0.0	0.0	0.0	0.0	0.0	0.0	13.118539119483655
LinJ.35.5360_2042330-v2	LinJ.35.5360	19.217868444630643	33.06071804319205	3.2801129539696827	3.9044123715405625	0.0	0.0	0.0	0.0	0.0	0.0	0.0	0.0	0.0	0.0	0.0
LinJ.32.2330_853298-v2	LinJ.32.2330	135.8977840013167	4.4504812750450835	14.213822800535292	48.31710309781446	0.0	31.360992281094845	0.0	0.0	0.0	0.0	0.0	0.0	0.0	0.0	0.0
LinJ.21.1820_633995-v2	LinJ.21.1820	582.0268728945281	51.49842618266454	372.8395057678873	38.068020622520486	0.0	13.268112118924742	0.0	0.0	3.2556947799166607	0.0	0.0	0.0	0.0	0.0	0.0
LinJ.20.1340_584956-v2	LinJ.20.1340	332.1945831143297	5.722047353629393	19.133992231489817	1.9522061857702813	0.0	0.0	0.0	0.0	0.0	0.0	0.0	0.0	0.0	4.86527801901448	4.372846373161218
LinJ.32.3500_1327878-v2	LinJ.32.3500	38.435736889261285	5.722047353629393	8.746967877252487	0.0	0.0	0.0	0.0	0.0	0.0	0.0	0.0	0.0	0.0	0.0	0.0
LinJ.28.2940_529-man	LinJ.28.2940	358.27597600347127	13.35144382513525	22.4141051854595	182.04322682307873	0.0	0.0	0.0	0.0	0.0	0.0	0.0	7.234764490328929	0.0	0.0	17.491385492644874
LinJ.15.1010_550-man	LinJ.15.1010	171.58811111277362	372.5688610252027	43.18815389393416	7.320773196638554	0.0	0.0	0.0	0.0	0.0	0.0	0.0	0.0	0.0	0.0	0.0
LinJ.04.0760_436-man	LinJ.04.0760	179.82434044618674	509.26221447301594	60.68208964843913	3.9044123715405625	9.34453440116228	0.0	0.0	0.0	0.0	0.0	0.0	0.0	0.0	0.0	0.0
LinJ.23.0270_90520-v2	LinJ.23.0270	299.24966578067716	35.60385020036067	30.067702078055426	2248.4534744609214	3.8667038901361157	0.0	33.092386207444285	0.0	0.0	0.0	0.0	14.469528980657858	51.197285081111126	0.0	0.0
LinJ.08.1280_500_revcom-man	LinJ.08.1280	540.8457262274624	583.0130470309059	505.13739491133117	240.60941239618717	1.6111266208900483	3.618576032434021	1.9935172414123066	0.0	0.0	0.0	0.0	0.0	29.255591474920646	19.46111207605792	4.372846373161218
LinJ.26.1520_548567-v2	LinJ.26.1520	598.4993315613543	0.0	0.0	0.4880515464425703	0.0	0.0	0.0	0.0	0.0	0.0	0.0	0.0	0.0	4.86527801901448	0.0
LinJ.09.tRNA5_30_revcom-man	LinJ.09.tRNA5	192.17868444630645	0.0	0.0	0.0	0.0	0.0	0.0	0.0	0.0	0.0	0.0	0.0	0.0	0.0	0.0
221	221	130.40696444570796	7.629396471505857	1184.6674618753839	0.9761030928851406	0.0	104.9387049405866	0.0	0.0	0.0	0.0	0.0	0.0	0.0	0.0	0.0
LinJ.36.0630_165014-v2	LinJ.36.0630	322.5856488920144	1.9073491178764643	0.0	0.0	0.0	0.0	0.0	0.0	0.0	0.0	0.0	0.0	0.0	0.0	4.372846373161218
LinJ.29.1000_352619-v2	LinJ.29.1000	15.099753777924077	79.47287991151934	85.82962229554003	17.56985567193253	0.32222532417800964	0.0	0.0	0.0	0.0	0.0	0.0	0.0	0.0	0.0	0.0
LinJ.25.2070_751022-v2	LinJ.25.2070	53.535490667185364	1.2715660785843095	0.0	0.9761030928851406	0.0	0.0	0.0	0.0	0.0	0.0	0.0	0.0	0.0	0.0	0.0
LinJ.06.1110_452658-v2	LinJ.06.1110	54.908195556087556	857.6713200051167	271.1560041948271	345.0524433348972	9.66675972534029	60.30960054056701	13.954620689886145	0.0	0.0	0.0	0.0	0.0	0.0	0.0	0.0
LinJ.03.0070_22002-v2	LinJ.03.0070	249.83228978019838	0.0	0.0	0.0	0.0	0.0	0.0	0.0	0.0	0.0	0.0	0.0	7.3138978687301615	0.0	0.0
LinJ.25.0350_101897-v2	LinJ.25.0350	258.0685191136115	66.75721912567624	169.47250262176695	194.73256703058556	5.155605186848154	135.09350521087012	43.857379311070744	0.0	0.0	0.0	0.0	0.0	0.0	0.0	0.0
LinJ.29.2270_963199-v2	LinJ.29.2270	43.926556444870045	33.06071804319205	83.64288032622692	25.866731961456228	0.0	0.0	0.7974068965649226	0.0	0.0	0.0	0.0	0.0	7.3138978687301615	0.0	0.0
LinJ.22.0860_385777-v2	LinJ.22.0860	24.7086880002394	4.4504812750450835	3.2801129539696827	47.82905155137189	0.0	0.0	0.0	0.0	0.0	0.0	0.0	0.0	0.0	0.0	0.0
LinJ.14.1350_304-man	LinJ.14.1350	431.0293351152873	2396.2662750921313	59.04203317145429	169.84193816201446	15.789040884722473	0.0	0.0	0.0	0.0	0.0	0.0	0.0	0.0	0.0	0.0
LinJ.31.2060_973951-v2	LinJ.31.2060	321.21294400311217	71.84348344001349	94.02990468046424	46.85294845848675	4.833379862670145	25.330032227038146	0.0	0.0	0.0	0.0	0.0	0.0	0.0	4.86527801901448	0.0
LinJ.21.0180_37795-v2	LinJ.21.0180	35.69032711145691	2.543132157168619	8.746967877252487	0.0	0.0	0.0	0.0	0.0	0.0	0.0	0.0	0.0	0.0	9.73055603802896	0.0
LinJ.19.0820_208-man	LinJ.19.0820	807.1504746744871	166.57515629454454	95.66996115744908	1433.407391901829	1.2889012967120386	1.2061920108113402	32.29497931087936	2.579645257502769	0.0	0.0	0.0	0.0	0.0	4.86527801901448	0.0
LinJ.21.1970_698176-v2	LinJ.21.1970	266.3047484470246	1547.4959176371046	127.92440520481763	821.3907526628458	25.455800610062763	0.0	27.51053793148983	0.0	0.0	0.0	0.0	0.0	0.0	0.0	0.0
LinJ.16.0850_318284-v2	LinJ.16.0850	8.236229333413133	139.87226864427404	0.0	9.761030928851406	5.155605186848154	0.0	0.0	0.0	0.0	0.0	0.0	0.0	0.0	0.0	0.0
LinJ.35.5100_1966714-v2	LinJ.35.5100	159.2337671126539	10.172528628674476	14.760508292863573	54.661773201567875	0.0	0.0	0.0	0.0	0.0	0.0	0.0	0.0	0.0	0.0	0.0
LinJ.21.1690_585524-v2	LinJ.21.1690	133.1523742235123	78.83709687222719	41.00141192462104	8.784927835966265	0.0	0.0	0.0	0.0	0.0	0.0	0.0	0.0	0.0	0.0	0.0
LinJ.25.2200_788402-v2	LinJ.25.2200	74.1260640007182	97.27480501169968	371.19944929090246	355.3015258101912	2.2555772692460674	147.1554253189835	5.9805517242369195	0.0	0.0	0.0	0.0	0.0	0.0	0.0	0.0
LinJ.15.0410_141979-v2	LinJ.15.0410	115.30721066778386	15.89457598230387	28.427645601070584	154.22428867585222	0.0	0.0	2.392220689694768	0.0	0.0	0.0	0.0	0.0	0.0	0.0	0.0
LinJ.24.1300_461843-v2	LinJ.24.1300	259.4412240025137	6.993613432213702	16.400564769848415	58.566185573108434	0.0	1.2061920108113402	0.0	0.0	0.0	0.0	0.0	0.0	0.0	0.0	0.0
LinJ.33.2700_1049331-v2	LinJ.33.2700	56.28090044498975	5.722047353629393	1.6400564769848414	16.59375257904739	0.0	0.0	0.0	0.0	0.0	0.0	0.0	0.0	0.0	0.0	0.0
LinJ.09.0220_74719-v2	LinJ.09.0220	72.75335911181601	5589.168698417333	421.49451458510424	425.09289695147874	68.63399404991605	9.649536086490722	14.752027586451067	0.0	0.0	0.0	0.0	0.0	0.0	0.0	0.0
LinJ.36.0140_37066-v2	LinJ.36.0140	21.963278222435022	19.073491178764645	73.80254146431787	1225.4974331172941	0.0	13.268112118924742	8.771475862214148	0.0	0.0	0.0	0.0	0.0	0.0	0.0	0.0
LinJ.12.0001_9951-v2	LinJ.12.0001	134.52507911241452	819.5243376475875	154.7119943289034	1018.5635774256442	6.444506483560193	34.979568313528866	18.34035862099322	0.0	0.0	0.0	0.0	0.0	0.0	0.0	0.0
LinJ.36.3140_1216408-v2	LinJ.36.3140	127.66155466790356	0.0	0.0	0.0	0.0	0.0	0.0	0.0	0.0	0.0	0.0	0.0	0.0	0.0	0.0
LinJ.36.7020_2577265-v2	LinJ.36.7020	190.80597955740424	13.35144382513525	55.76192021748461	1233.7943094068178	0.0	0.0	28.30794482805475	0.0	0.0	0.0	0.0	0.0	0.0	0.0	0.0
LinJ.19.0840_353044-v2	LinJ.19.0840	112.5618008899795	0.0	0.0	0.0	0.0	0.0	0.0	0.0	0.0	0.0	0.0	0.0	0.0	0.0	0.0
LinJ.31.0170_43377-v2	LinJ.31.0170	218.26007733544802	0.0	0.0	0.0	0.0	0.0	0.0	0.0	0.0	0.0	0.0	0.0	0.0	0.0	43.72846373161218
LinJ.17.0540_226318-v2	LinJ.17.0540	466.7196622267442	43.233246671866524	67.2423155563785	620.8015670749494	0.0	0.0	7.974068965649226	0.0	0.0	0.0	0.0	0.0	0.0	0.0	0.0
LinJ.36.3640_1353376-v2	LinJ.36.3640	123.543440001197	4.4504812750450835	19.680677723818096	0.0	0.0	0.0	0.0	0.0	0.0	0.0	0.0	0.0	0.0	0.0	0.0
LinJ.15.1180_466574-v2	LinJ.15.1180	141.38860355692546	0.6357830392921547	2.7334274616414023	0.0	0.0	0.0	0.0	0.0	0.0	0.0	0.0	0.0	0.0	0.0	0.0
LinJ.32.2830_25-man	LinJ.32.2830	344.5489271144494	7.629396471505857	33.34781503202511	4.880515464425703	0.0	0.0	0.0	0.0	0.0	0.0	0.0	0.0	0.0	0.0	0.0
LinJ.34.2990_1252625-v2	LinJ.34.2990	0.0	0.0	0.0	0.0	0.0	0.0	0.0	0.0	0.0	0.0	0.0	0.0	0.0	0.0	0.0
LinJ.32.0940_338607-v2	LinJ.32.0940	288.2680266694597	16.530359021596023	3.826798446297963	14.641546393277109	0.0	0.0	0.0	0.0	0.0	0.0	0.0	14.469528980657858	0.0	0.0	0.0
LinJ.26.1030_323834-v2	LinJ.26.1030	100.20745688985978	111.89781491541923	65.05557358706538	61.00644330532129	4.1889292143141255	0.0	0.0	0.0	0.0	0.0	0.0	0.0	0.0	0.0	0.0
LinJ.28.2570_949492-v2	LinJ.28.2570	396.7117128927326	12.715660785843095	265.14246377921603	24.402577322128515	0.0	42.21672037839691	0.0	0.0	0.0	0.0	0.0	0.0	0.0	0.0	0.0
LinJ.36.0690_183515-v2	LinJ.36.0690	242.96876533568744	1.9073491178764643	0.5466854923282805	143.97520620055823	0.0	0.0	13.954620689886145	0.0	0.0	0.0	0.0	14.469528980657858	0.0	0.0	0.0
LinJ.12.0200_79687-v2	LinJ.12.0200	164.72458666826267	350.95223768926945	577.8465653909925	71.74357732705784	15.144590236366453	25.330032227038146	0.0	0.0	0.0	0.0	0.0	0.0	0.0	0.0	0.0
LinJ.04.0940_360805-v2	LinJ.04.0940	393.9663031149282	0.0	0.0	1.9522061857702813	0.0	0.0	0.0	0.0	0.0	0.0	0.0	0.0	0.0	4.86527801901448	0.0
LinJ.33.1300_464934-v2	LinJ.33.1300	568.2998240055061	105.53998452249769	2202.595848590642	371.40722684279604	0.0	56.69102450813299	5.9805517242369195	0.0	0.0	0.0	0.0	0.0	0.0	0.0	0.0
LinJ.31.2130_994778-v2	LinJ.31.2130	171.58811111277362	160.85310894091515	56.85529120214117	5.368567010868273	2.577802593424077	0.0	0.0	0.0	0.0	0.0	0.0	0.0	0.0	0.0	0.0
LinJ.25.1670_634021-v2	LinJ.25.1670	183.9424551128933	0.0	0.0	0.0	0.0	0.0	0.0	0.0	0.0	0.0	0.0	0.0	0.0	0.0	0.0
LinJ.10.0760_330847-v2	LinJ.10.0760	96.08934222315322	265.12152738482854	13.667137308207012	208.8860618774201	2.2555772692460674	0.0	1.196110344847384	0.0	0.0	0.0	0.0	0.0	0.0	0.0	0.0
LinJ.34.3780_1524406-v2	LinJ.34.3780	0.0	0.0	0.0	0.0	0.0	0.0	0.0	0.0	0.0	0.0	0.0	0.0	0.0	0.0	0.0
LinJ.35.4860_1856337-v2	LinJ.35.4860	60.39901511169631	109.35468275825062	61.22877514076741	104.93108248515261	2.2555772692460674	8.443344075679382	2.392220689694768	0.0	0.0	0.0	0.0	0.0	0.0	0.0	17.491385492644874
LinJ.36.7280_2655462-v2	LinJ.36.7280	171.58811111277362	12.715660785843095	2.186741969313122	15.12959793971968	0.0	0.0	0.0	0.0	0.0	0.0	0.0	0.0	0.0	0.0	0.0
LinJ.32.0830_280636-v2	LinJ.32.0830	150.9975377792408	0.0	0.0	0.0	0.0	0.0	0.0	0.0	0.0	0.0	0.0	0.0	0.0	0.0	0.0
LinJ.25.0920_332337-v2	LinJ.25.0920	97.46204711205542	21.616623335933262	15.307193785191853	33.67555670453735	0.0	15.680496140547422	0.0	0.0	0.0	0.0	0.0	0.0	0.0	0.0	0.0
LinJ.34.2920_1227490-v2	LinJ.34.2920	43.926556444870045	15.89457598230387	31.16107306271199	32.69945361165221	0.0	0.0	0.0	0.0	0.0	0.0	0.0	0.0	0.0	0.0	13.118539119483655
LinJ.19.0300_114867-v2	LinJ.19.0300	267.6774533359268	33.06071804319205	53.02849275584321	171.30609280134217	0.0	9.649536086490722	3.1896275862596903	0.0	0.0	0.0	0.0	0.0	0.0	0.0	0.0
LinJ.29.1990_836146-v2	LinJ.29.1990	41.18114666706567	1.2715660785843095	7.653596892595926	0.9761030928851406	0.0	0.0	0.0	0.0	0.0	0.0	0.0	0.0	0.0	0.0	0.0
LinJ.11.1350_563085-v2	LinJ.11.1350	200.41491377971957	3.8146982357529287	0.0	1.9522061857702813	0.0	0.0	0.0	0.0	0.0	2.7817247360977744	0.0	0.0	0.0	0.0	0.0
LinJ.34.3440_163-man	LinJ.34.3440	166.09729155716485	1.9073491178764643	46.46826684790384	7.320773196638554	0.0	0.0	0.0	0.0	0.0	0.0	0.0	0.0	0.0	0.0	0.0
LinJ.31.2650_1242524-v2	LinJ.31.2650	258.0685191136115	2.543132157168619	2.186741969313122	0.0	0.0	1.2061920108113402	0.0	0.0	0.0	0.0	0.0	0.0	0.0	0.0	0.0
LinJ.36.1910_721194-v2	LinJ.36.1910	90.59852266754447	33.696501082484204	48.65500881721696	481.21882479237433	0.0	0.0	13.157213793321223	0.0	0.0	0.0	0.0	0.0	0.0	0.0	0.0
LinJ.11.0190_56749-v2	LinJ.11.0190	52.16278577828318	0.0	0.0	0.0	0.0	0.0	0.0	0.0	0.0	0.0	0.0	0.0	0.0	0.0	0.0
LinJ.35.3760_1488928-v2	LinJ.35.3760	152.37024266814296	73.1150495185978	3.2801129539696827	486.0993402568	0.0	0.0	1.9935172414123066	0.0	0.0	0.0	0.0	0.0	0.0	0.0	0.0
LinJ.01.0510_131242-v2	LinJ.01.0510	426.91122044858076	41.96168059328222	938.6589903276575	900.4551031865423	0.6444506483560193	1.2061920108113402	9.17017931049661	0.0	0.0	0.0	0.0	0.0	0.0	19.46111207605792	0.0
LinJ.09.0560_202259-v2	LinJ.09.0560	133.1523742235123	405.6295790683947	75.44259794130271	29.77114433299679	0.6444506483560193	1.2061920108113402	0.0	0.0	0.0	0.0	0.0	0.0	0.0	0.0	0.0
LinJ.27.0140_35824-v2	LinJ.27.0140	248.45958489129617	16.530359021596023	18.040621246833258	28.795041240111647	0.0	2.4123840216226804	0.0	0.0	0.0	0.0	0.0	0.0	65.82508081857145	0.0	0.0
LinJ.34.3190_1324506-v2	LinJ.34.3190	182.56975022399112	162.7604580587916	54.12186374049977	45.87684536560161	15.789040884722473	94.08297684328454	21.928689655535372	0.0	0.0	0.0	0.0	21.704293470986787	0.0	0.0	0.0
453	453	221.0054871132524	0.0	4.373483938626244	0.4880515464425703	0.0	0.0	0.0	0.0	0.0	0.0	0.0	0.0	51.197285081111126	0.0	0.0
LinJ.35.2530_1032301-v2	LinJ.35.2530	212.76925777983928	0.6357830392921547	0.0	0.0	0.0	0.0	0.0	0.0	0.0	0.0	0.0	7.234764490328929	0.0	0.0	0.0
LinJ.36.0970_344593-v2	LinJ.36.0970	1.372704888902189	1.9073491178764643	0.0	0.0	0.0	0.0	0.0	0.0	0.0	0.0	0.0	0.0	0.0	0.0	0.0
LinJ.35.2820_1120358-v2	LinJ.35.2820	404.9479422261457	29.24601980743912	114.25726789661063	73.69578351282811	0.0	0.0	0.0	0.0	0.0	0.0	0.0	0.0	0.0	0.0	0.0
LinJ.26.1290_440729-v2	LinJ.26.1290	142.76130844582764	6.993613432213702	14.213822800535292	9.761030928851406	0.0	3.618576032434021	0.0	0.0	0.0	0.0	0.0	0.0	0.0	0.0	0.0
LinJ.20.1380_626_revcom-man	LinJ.20.1380	218.26007733544802	0.0	0.0	0.0	0.0	0.0	0.0	0.0	0.0	0.0	0.0	0.0	0.0	0.0	0.0
LinJ.36.3890_1418741-v2	LinJ.36.3890	87.85311288974009	0.0	0.0	0.0	0.0	0.0	0.0	0.0	0.0	0.0	0.0	0.0	0.0	0.0	0.0
LinJ.22.1370_181-man	LinJ.22.1370	2.745409777804378	0.0	0.0	0.0	0.0	0.0	0.0	0.0	0.0	0.0	0.0	0.0	0.0	0.0	0.0
LinJ.16.0690_245532-v2	LinJ.16.0690	266.3047484470246	0.6357830392921547	2.7334274616414023	4.880515464425703	0.0	0.0	0.0	0.0	0.0	0.0	0.0	21.704293470986787	0.0	0.0	0.0
LinJ.36.2370_886751-v2	LinJ.36.2370	308.8586000029925	56.58469049700177	75.98928343363099	735.981732035396	0.0	10.855728097302062	14.353324138168606	5.159290515005538	0.0	0.0	0.0	0.0	117.02236589968258	0.0	0.0
LinJ.29.0770_271144-v2	LinJ.29.0770	190.80597955740424	280.38032032784025	86.9229932801966	0.0	0.0	12.061920108113402	0.0	0.0	0.0	0.0	0.0	0.0	0.0	0.0	0.0
LinJ.30.3300_1189381-v2	LinJ.30.3300	372.00302489249316	31.78915196460774	70.52242851034818	16.59375257904739	3.544478565958106	0.0	0.0	0.0	0.0	0.0	0.0	0.0	0.0	0.0	0.0
LinJ.33.3190_1358910-v2	LinJ.33.3190	185.3151600017955	0.0	8.200282384924208	0.0	0.0	0.0	0.0	0.0	0.0	0.0	0.0	0.0	0.0	0.0	0.0
LinJ.36.2370_888366-v2	LinJ.36.2370	124.91614489009919	48.95529402549592	75.44259794130271	57.102030933780725	0.0	4.824768043245361	2.392220689694768	0.0	0.0	0.0	0.0	0.0	0.0	0.0	0.0
LinJ.27.0830_413122-v2	LinJ.27.0830	149.62483289033858	10.808311667966631	386.5066430760943	34.65165979742249	0.0	30.154800270283506	4.385737931107074	0.0	0.0	0.0	0.0	0.0	0.0	0.0	0.0
LinJ.23.snRNA1_33-man	LinJ.23.snRNA1	319.84023911421	15.258792943011715	52.48180726351492	14.641546393277109	0.0	0.0	0.0	0.0	0.0	0.0	0.0	0.0	0.0	9.73055603802896	0.0
LinJ.21.0410_112412-v2	LinJ.21.0410	361.0213857812757	97.91058805099183	20.22736321614638	19.034010311260243	0.9666759725340289	0.0	0.0	0.0	0.0	0.0	0.0	0.0	0.0	0.0	0.0
LinJ.26.1360_461712-v2	LinJ.26.1360	52.16278577828318	10.808311667966631	13.12045181587873	11.713237114621688	0.0	0.0	0.0	0.0	0.0	0.0	0.0	0.0	58.51118294984129	0.0	0.0
LinJ.23.1330_149_revcom-man	LinJ.23.1330	776.9509671186389	326.79248219616755	564.1794280827854	115.66821650688917	0.0	94.08297684328454	1.196110344847384	0.0	0.0	0.0	0.0	0.0	0.0	0.0	0.0
114	114	447.50179378211357	20.98084029664111	101.68350157306017	159.10480414027793	0.0	9.649536086490722	5.9805517242369195	0.0	0.0	0.0	0.0	0.0	0.0	0.0	0.0
LinJ.36.2360_879821-v2	LinJ.36.2360	15.099753777924077	62.306737850631166	118.63075183523686	7.808824743081125	1.6111266208900483	0.0	0.0	0.0	0.0	0.0	0.0	0.0	0.0	0.0	0.0
438	438	144.13401333472984	8.265179510798012	0.0	2.928309278655422	0.0	0.0	0.0	0.0	0.0	0.0	0.0	0.0	0.0	0.0	0.0
LinJ.35.4570_1783884-v2	LinJ.35.4570	72.75335911181601	62.94252088992332	179.85952697600428	10.249082475293976	0.9666759725340289	8.443344075679382	0.0	0.0	0.0	0.0	0.0	0.0	0.0	0.0	0.0
LinJ.32.3560_1352246-v2	LinJ.32.3560	17.845163555728455	56.58469049700177	40.45472643229276	28.306989693669077	0.0	21.711456194604125	0.0	0.0	0.0	0.0	0.0	0.0	0.0	0.0	0.0
LinJ.01.0100_27034-v2	LinJ.01.0100	301.9950755584816	10.172528628674476	24.05416166244434	172.28219589422733	0.0	0.0	1.9935172414123066	0.0	3.2556947799166607	0.0	0.0	0.0	73.13897868730162	0.0	0.0
LinJ.21.1300_278_revcom-man	LinJ.21.1300	564.1817093387996	67.39300216496841	4.920169430954524	3.416360825097992	0.0	0.0	0.0	0.0	0.0	0.0	0.0	0.0	7.3138978687301615	0.0	0.0
LinJ.35.1910_761624-v2	LinJ.35.1910	400.82982755943914	1.9073491178764643	8.746967877252487	23.914525775685945	0.0	0.0	0.0	0.0	0.0	0.0	0.0	0.0	0.0	0.0	0.0
LinJ.21.0230_58548-v2	LinJ.21.0230	492.8010551158858	0.0	0.0	0.9761030928851406	0.0	0.0	0.0	0.0	0.0	0.0	0.0	0.0	43.88338721238097	0.0	0.0
LinJ.34.1520_643486-v2	LinJ.34.1520	28.826802666945966	1.2715660785843095	4.920169430954524	1.9522061857702813	0.0	0.0	0.0	2.579645257502769	0.0	0.0	0.0	0.0	0.0	0.0	0.0
LinJ.35.4820_1845143-v2	LinJ.35.4820	101.58016177876198	26.067104610978344	127.92440520481763	40.508278354733335	0.0	12.061920108113402	0.0	0.0	0.0	0.0	0.0	7.234764490328929	0.0	0.0	0.0
LinJ.24.1170_414974-v2	LinJ.24.1170	135.8977840013167	1757.940103642808	751.6925519513857	1126.911020735895	4.1889292143141255	21.711456194604125	19.536468965840605	0.0	0.0	0.0	0.0	0.0	0.0	0.0	0.0
LinJ.28.2300_854157-v2	LinJ.28.2300	297.876960891775	489.5529402549592	92.93653369580768	118.10847423910202	0.0	32.56718429190619	2.790924137977229	0.0	0.0	0.0	0.0	0.0	0.0	0.0	0.0
LinJ.20.0340_113747-v2	LinJ.20.0340	108.44368622327292	15.258792943011715	476.7097493102606	18.545958764817673	0.0	2.4123840216226804	0.0	0.0	0.0	0.0	0.0	0.0	0.0	0.0	0.0
LinJ.24.2300_142-man	LinJ.24.2300	1000.7018640096957	29.24601980743912	183.68632542230225	2915.1318869014726	0.0	10.855728097302062	70.9692137942781	20.637162060022153	39.068337358999926	36.16242156927107	1413729.209371047	137.46052531624963	1733.3937948890482	0.0	13.118539119483655
LinJ.29.2950_1204580-v2	LinJ.29.2950	223.75089689105678	96.00323893311537	54.66854923282805	12.689340207506827	2.577802593424077	0.0	0.0	0.0	0.0	0.0	0.0	0.0	0.0	0.0	0.0
LinJ.35.0140_32467-v2	LinJ.35.0140	304.74048533628593	489.5529402549592	9.840338861909048	188.87594847327472	9.02230907698427	0.0	3.5883310345421515	0.0	0.0	0.0	0.0	0.0	0.0	0.0	0.0
LinJ.33.1210_429039-v2	LinJ.33.1210	244.3414702245896	25.43132157168619	125.73766323550451	17.08180412548996	0.0	0.0	0.0	0.0	0.0	0.0	0.0	7.234764490328929	0.0	0.0	0.0
LinJ.20.1450_628239-v2	LinJ.20.1450	107.07098133437073	61.03517177204686	161.81890572917104	95.17005155630122	1.9333519450680579	218.32075395685257	22.327393103817833	0.0	0.0	0.0	0.0	0.0	0.0	0.0	0.0
LinJ.10.1150_451342-v2	LinJ.10.1150	167.46999644606703	0.0	0.0	0.4880515464425703	0.0	0.0	0.0	0.0	0.0	0.0	0.0	0.0	0.0	0.0	0.0
LinJ.36.4760_1745828-v2	LinJ.36.4760	1.372704888902189	7.629396471505857	10.933709846565609	1.464154639327711	0.0	0.0	0.0	0.0	0.0	0.0	0.0	0.0	0.0	0.0	0.0
LinJ.35.2660_1068289-v2	LinJ.35.2660	0.0	0.0	0.0	0.0	0.0	0.0	0.0	0.0	0.0	0.0	0.0	0.0	0.0	0.0	0.0
LinJ.22.0410_193004-v2	LinJ.22.0410	52.16278577828318	2473.1960228464823	5292.462251230083	5929.826289277229	32.86698306615698	587.4155092651226	128.38251034695253	0.0	0.0	0.0	0.0	0.0	0.0	0.0	0.0
LinJ.26.2220_854805-v2	LinJ.26.2220	93.34393244534884	0.0	0.0	0.0	0.0	0.0	0.0	0.0	0.0	0.0	0.0	0.0	95.0806722934921	0.0	0.0
LinJ.32.2340_856102-v2	LinJ.32.2340	16.472458666826267	13.987226864427404	511.15093532694226	18.057907218375103	0.0	10.855728097302062	0.0	0.0	0.0	0.0	0.0	0.0	0.0	0.0	0.0
LinJ.35.4570_1783773-v2	LinJ.35.4570	0.0	0.0	0.0	0.0	0.0	0.0	0.0	0.0	0.0	0.0	0.0	0.0	0.0	0.0	0.0
LinJ.20.1490_643375-v2	LinJ.20.1490	308.8586000029925	139.87226864427404	100.04344509607533	68.32721650195984	0.0	2.4123840216226804	0.0	0.0	0.0	0.0	0.0	0.0	0.0	0.0	0.0
LinJ.35.4530_1772602-v2	LinJ.35.4530	418.6749911151676	39.418548436113596	267.32920574852915	274.28496910072454	0.0	28.948608259472167	2.392220689694768	0.0	0.0	0.0	0.0	0.0	0.0	0.0	0.0
LinJ.33.2050_759789-v2	LinJ.33.2050	129.03425955680575	0.0	0.0	0.0	0.0	0.0	0.0	0.0	0.0	0.0	0.0	0.0	0.0	0.0	0.0
LinJ.36.3730_1382000-v2	LinJ.36.3730	322.5856488920144	11.444094707258786	997.1543380067836	115.66821650688917	0.0	79.60867271354846	6.379255172519381	0.0	0.0	0.0	0.0	0.0	0.0	4.86527801901448	0.0
LinJ.33.0330_108277-v2	LinJ.33.0330	336.31269778103626	0.6357830392921547	13.12045181587873	2.4402577322128516	0.0	0.0	0.0	0.0	0.0	0.0	0.0	0.0	0.0	4.86527801901448	0.0
LinJ.30.2140_762927-v2	LinJ.30.2140	288.2680266694597	281.6518864064246	54.66854923282805	28.795041240111647	4.833379862670145	0.0	0.0	0.0	0.0	0.0	0.0	0.0	0.0	0.0	0.0
LinJ.36.5250_1937707-v2	LinJ.36.5250	126.28884977900138	18.437708139472488	57.94866218679773	35.627762890307636	0.0	0.0	0.0	0.0	0.0	0.0	0.0	0.0	0.0	0.0	0.0
LinJ.29.2630_1100289-v2	LinJ.29.2630	296.5042560028728	14.62300990371956	94.02990468046424	1595.4405053207624	0.0	7.237152064868042	35.08590344885659	0.0	0.0	0.0	0.0	0.0	0.0	0.0	0.0
LinJ.27.2220_967125-v2	LinJ.27.2220	146.8794231125342	60.3993887327547	26.24090363175746	34.65165979742249	0.0	0.0	0.7974068965649226	0.0	0.0	0.0	0.0	0.0	0.0	0.0	0.0
LinJ.34.3720_1495352-v2	LinJ.34.3720	42.55385155596785	0.6357830392921547	4.373483938626244	3.416360825097992	0.0	6.030960054056701	0.0	0.0	0.0	0.0	0.0	0.0	0.0	0.0	0.0
LinJ.32.3200_1186247-v2	LinJ.32.3200	107.07098133437073	161.4888919802073	12.573766323550451	8.784927835966265	0.0	0.0	0.0	0.0	0.0	0.0	0.0	0.0	0.0	0.0	0.0
LinJ.05.1040_381905-v2	LinJ.05.1040	311.6040097807969	41.96168059328222	183.13963992997395	17.08180412548996	0.0	10.855728097302062	0.0	0.0	0.0	0.0	0.0	0.0	29.255591474920646	0.0	0.0
LinJ.25.0150_38647-v2	LinJ.25.0150	19.217868444630643	0.0	0.0	0.0	0.0	0.0	0.0	0.0	0.0	0.0	0.0	0.0	0.0	0.0	0.0
LinJ.33.1750_667397-v2	LinJ.33.1750	161.9791768904583	1.9073491178764643	782.3069395217693	2.4402577322128516	0.0	55.48483249732165	0.0	0.0	0.0	0.0	0.0	0.0	0.0	4.86527801901448	0.0
LinJ.35.3670_1457536-v2	LinJ.35.3670	362.3940906701779	8.265179510798012	21.32073420080294	12.689340207506827	0.0	0.0	0.0	0.0	0.0	0.0	0.0	0.0	0.0	0.0	4.372846373161218
LinJ.03.0110_33129-v2	LinJ.03.0110	10.981639111217511	13.35144382513525	85.82962229554003	365.0625567390426	0.0	1.2061920108113402	12.3598068967563	0.0	0.0	0.0	0.0	0.0	0.0	0.0	0.0
LinJ.13.0960_339808-v2	LinJ.13.0960	57.65360533389193	24.15975549310188	25.147532647100903	18.057907218375103	0.0	0.0	0.0	0.0	0.0	0.0	0.0	0.0	7.3138978687301615	0.0	0.0
LinJ.26.1270_433107-v2	LinJ.26.1270	312.97671466969905	22.252406375225416	50.295065294201805	8.296876289523695	0.0	0.0	1.196110344847384	0.0	0.0	0.0	0.0	0.0	0.0	0.0	8.745692746322437
LinJ.27.1440_625470-v2	LinJ.27.1440	122.1707351122948	26.7028876502705	69.42905752569162	339.1958247775864	0.0	0.0	4.385737931107074	0.0	0.0	0.0	0.0	0.0	0.0	0.0	0.0
LinJ.29.0720_256684-v2	LinJ.29.0720	636.9350684506156	2.543132157168619	4.373483938626244	0.0	0.0	0.0	0.0	0.0	0.0	0.0	0.0	0.0	0.0	0.0	0.0
LinJ.14.0390_82-man	LinJ.14.0390	231.98712622446993	84.55914422585658	149.79182489794886	32.21140206520964	0.0	24.123840216226803	0.0	0.0	0.0	0.0	0.0	0.0	0.0	0.0	0.0
LinJ.32.4110_1532336-v2	LinJ.32.4110	115.30721066778386	0.0	0.0	4.880515464425703	0.0	0.0	0.0	0.0	0.0	0.0	0.0	0.0	0.0	0.0	0.0
LinJ.30.2350_866863-v2	LinJ.30.2350	207.2784382242305	2.543132157168619	19.680677723818096	0.9761030928851406	1.6111266208900483	0.0	1.196110344847384	0.0	0.0	0.0	0.0	0.0	0.0	0.0	0.0
LinJ.04.0750_101_revcom-man	LinJ.04.0750	344.5489271144494	12.715660785843095	14.760508292863573	1.464154639327711	0.0	27.742416248660824	0.7974068965649226	0.0	0.0	0.0	0.0	0.0	0.0	0.0	8.745692746322437
LinJ.34.4100_1623541-v2	LinJ.34.4100	109.81639111217511	0.0	0.0	0.0	0.0	0.0	0.0	0.0	0.0	0.0	0.0	7.234764490328929	0.0	0.0	0.0
LinJ.21.2060_720492-v2	LinJ.21.2060	52.16278577828318	50.226860104080224	106.6036710040147	95.65810310274378	0.0	3.618576032434021	1.196110344847384	0.0	0.0	0.0	0.0	0.0	0.0	0.0	0.0
LinJ.19.1630_670141-v2	LinJ.19.1630	222.3781920021546	33.696501082484204	563.6327425904572	13.177391753949399	0.0	69.95913662705773	0.0	0.0	0.0	0.0	0.0	0.0	29.255591474920646	0.0	0.0
85	85	185.3151600017955	460.9427034868122	57.94866218679773	9.761030928851406	12.566787642942376	0.0	0.7974068965649226	0.0	0.0	0.0	0.0	0.0	0.0	0.0	0.0
LinJ.13.1490_564039-v2	LinJ.13.1490	271.7955680026334	246.0480362060639	96.21664664977736	1170.3476083692835	0.0	18.092880162170104	28.30794482805475	0.0	0.0	0.0	0.0	0.0	0.0	0.0	0.0
LinJ.04.1160_420963-v2	LinJ.04.1160	12.3543440001197	0.0	2.186741969313122	1.9522061857702813	0.0	0.0	0.0	0.0	0.0	0.0	0.0	0.0	0.0	0.0	0.0
LinJ.36.5490_2027167-v2	LinJ.36.5490	42.55385155596785	4.4504812750450835	14.213822800535292	2.4402577322128516	0.0	0.0	0.0	0.0	0.0	0.0	0.0	0.0	0.0	0.0	0.0
LinJ.05.0450_146724-v2	LinJ.05.0450	160.60647200155609	64.21408696850763	31.16107306271199	104.44303093871005	0.0	0.0	0.3987034482824613	0.0	0.0	0.0	0.0	0.0	0.0	0.0	0.0
LinJ.09.0740_260917-v2	LinJ.09.0740	79.61688355632695	586.8277452666589	1811.7157215759216	47.82905155137189	2.900027917602087	278.6303544974196	0.0	0.0	0.0	0.0	0.0	0.0	0.0	0.0	0.0
LinJ.35.4050_1581219-v2	LinJ.35.4050	429.6566302263851	4.4504812750450835	578.3932508833208	21.474268043473092	0.0	3.618576032434021	0.0	0.0	0.0	0.0	0.0	0.0	0.0	0.0	0.0
LinJ.12.0140_55045-v2	LinJ.12.0140	13.727048889021889	2.543132157168619	28.427645601070584	167.88973197624418	0.0	13.268112118924742	0.3987034482824613	0.0	0.0	0.0	0.0	0.0	0.0	0.0	0.0
LinJ.27.0530_743-man	LinJ.27.0530	78.24417866742476	0.0	0.0	8.784927835966265	0.0	0.0	0.0	0.0	0.0	0.0	0.0	0.0	0.0	0.0	0.0
LinJ.28.1040_358050-v2	LinJ.28.1040	177.07893066838236	0.0	2.7334274616414023	7.808824743081125	0.0	0.0	0.0	0.0	0.0	0.0	0.0	0.0	0.0	0.0	0.0
LinJ.17.1110_478731-v2	LinJ.17.1110	80.98958844522915	0.0	11.48039533889389	0.0	0.0	0.0	0.0	0.0	0.0	0.0	0.0	0.0	0.0	0.0	0.0
LinJ.22.0550_247058-v2	LinJ.22.0550	101.58016177876198	0.6357830392921547	3.826798446297963	1.9522061857702813	0.0	0.0	0.0	0.0	0.0	0.0	0.0	21.704293470986787	0.0	0.0	0.0
LinJ.24.1920_705008-v2	LinJ.24.1920	344.5489271144494	13.987226864427404	100.59013058840361	25.866731961456228	0.0	3.618576032434021	0.3987034482824613	0.0	0.0	0.0	0.0	0.0	0.0	0.0	0.0
LinJ.17.tRNA3_49_revcom-man	LinJ.17.tRNA3	496.91916978259235	13.987226864427404	29.521016585727146	4.880515464425703	0.0	0.0	0.0	0.0	0.0	0.0	0.0	0.0	0.0	0.0	0.0
LinJ.28.0890_302499-v2	LinJ.28.0890	19.217868444630643	0.0	10.38702435423733	6.344670103753414	0.0	0.0	0.0	0.0	0.0	0.0	0.0	0.0	0.0	0.0	0.0
LinJ.10.1330_504432-v2	LinJ.10.1330	38.435736889261285	13.35144382513525	12.573766323550451	880.9330413288394	0.0	0.0	22.327393103817833	0.0	0.0	0.0	0.0	0.0	0.0	0.0	0.0
LinJ.36.5080_1870866-v2	LinJ.36.5080	31.572212444750345	6.993613432213702	8.746967877252487	10.249082475293976	0.0	0.0	0.0	0.0	0.0	0.0	0.0	0.0	0.0	0.0	0.0
LinJ.23.1320_528662-v2	LinJ.23.1320	263.55933866922027	3.178915196460774	1.093370984656561	1.464154639327711	0.0	0.0	0.0	0.0	0.0	0.0	0.0	7.234764490328929	0.0	0.0	0.0
LinJ.27.1330_587552-v2	LinJ.27.1330	83.73499822303351	3.8146982357529287	14.213822800535292	1.464154639327711	0.0	0.0	0.0	0.0	0.0	0.0	0.0	0.0	0.0	0.0	0.0
LinJ.34.2880_1209919-v2	LinJ.34.2880	52.16278577828318	3.8146982357529287	76.53596892595927	6.832721650195984	0.0	0.0	0.0	0.0	0.0	0.0	0.0	0.0	0.0	0.0	0.0
LinJ.04.0420_158432-v2	LinJ.04.0420	109.81639111217511	5.722047353629393	45.92158135557556	29.77114433299679	0.0	0.0	0.0	0.0	0.0	0.0	0.0	0.0	0.0	0.0	0.0
LinJ.05.0910_334531-v2	LinJ.05.0910	41.18114666706567	3.178915196460774	0.0	12.689340207506827	0.0	0.0	0.0	0.0	0.0	0.0	0.0	0.0	0.0	0.0	0.0
LinJ.29.2120_879265-v2	LinJ.29.2120	219.63278222435022	160.217325901623	35.53455700133823	988.7924330926475	0.0	0.0	10.764993103626455	0.0	0.0	0.0	0.0	0.0	14.627795737460323	0.0	0.0
LinJ.35.1470_614671-v2	LinJ.35.1470	174.333520890578	30.51758588602343	20.77404870847466	6.344670103753414	0.6444506483560193	0.0	0.0	0.0	0.0	0.0	0.0	7.234764490328929	109.70846803095242	0.0	0.0
LinJ.19.1260_536950-v2	LinJ.19.1260	9.608934222315321	0.0	0.0	10.249082475293976	0.0	0.0	0.7974068965649226	0.0	0.0	0.0	0.0	0.0	0.0	0.0	0.0
LinJ.22.0210_119025-v2	LinJ.22.0210	100.20745688985978	8.900962550090167	22.96079067778778	3.416360825097992	0.0	0.0	0.0	0.0	0.0	0.0	0.0	0.0	0.0	0.0	0.0
LinJ.33.2980_1174918-v2	LinJ.33.2980	300.62237066957937	22.888189414517573	2033.6700314612035	109.81159794957833	0.0	176.10403357845567	0.7974068965649226	0.0	0.0	0.0	0.0	0.0	0.0	0.0	0.0
LinJ.08.0200_73184-v2	LinJ.08.0200	48.04467111157661	0.6357830392921547	2.7334274616414023	0.9761030928851406	3.8667038901361157	0.0	0.0	0.0	0.0	0.0	0.0	0.0	0.0	0.0	0.0
LinJ.26.0740_220928-v2	LinJ.26.0740	295.1315511139706	1.2715660785843095	218.1275114389839	10.249082475293976	19.977970099036597	0.0	0.3987034482824613	0.0	0.0	0.0	0.0	0.0	65.82508081857145	0.0	0.0
LinJ.18.0950_391906-v2	LinJ.18.0950	373.37572978139536	12.715660785843095	10.933709846565609	65.886958769747	0.0	0.0	1.196110344847384	0.0	0.0	0.0	0.0	0.0	0.0	0.0	0.0
LinJ.21.2120_728861-v2	LinJ.21.2120	275.91368266933995	6.993613432213702	18.587306739161537	12.689340207506827	0.0	0.0	0.0	0.0	0.0	0.0	0.0	0.0	0.0	0.0	0.0
LinJ.21.2050_718720-v2	LinJ.21.2050	2.745409777804378	0.0	0.0	0.0	0.0	0.0	0.0	0.0	0.0	0.0	0.0	0.0	0.0	0.0	0.0
LinJ.11.0630_141_revcom-man	LinJ.11.0630	229.24171644666555	1.9073491178764643	10.933709846565609	0.0	0.0	0.0	0.0	0.0	0.0	0.0	0.0	14.469528980657858	0.0	0.0	0.0
LinJ.34.2090_890055-v2	LinJ.34.2090	229.24171644666555	4.4504812750450835	21.32073420080294	3.9044123715405625	0.0	0.0	0.0	0.0	0.0	0.0	0.0	0.0	0.0	0.0	0.0
LinJ.06.0090_40734-v2	LinJ.06.0090	13.727048889021889	24.795538532394037	1.093370984656561	41.972432994061045	0.0	0.0	3.5883310345421515	0.0	0.0	0.0	0.0	0.0	0.0	0.0	0.0
LinJ.22.0760_336094-v2	LinJ.22.0760	112.5618008899795	0.0	0.5466854923282805	0.4880515464425703	0.0	0.0	0.0	0.0	0.0	0.0	0.0	0.0	0.0	0.0	0.0
LinJ.04.0050_23764-v2	LinJ.04.0050	241.59606044678523	228.24611110588356	97.85670312676221	407.03498973310366	0.6444506483560193	0.0	10.366289655343994	0.0	0.0	0.0	0.0	0.0	0.0	0.0	0.0
LinJ.17.1470_617950-v2	LinJ.17.1470	133.1523742235123	2.543132157168619	0.0	33.67555670453735	0.0	0.0	0.0	0.0	0.0	0.0	0.0	0.0	0.0	0.0	0.0
LinJ.30.3270_1179965-v2	LinJ.30.3270	67.26253955620726	8.900962550090167	275.52948813345336	141.04689692190283	0.0	1.2061920108113402	0.0	0.0	0.0	0.0	0.0	0.0	0.0	0.0	0.0
LinJ.07.0920_388507-v2	LinJ.07.0920	188.0605697795999	5.722047353629393	0.5466854923282805	20.986216497030522	0.0	0.0	0.0	0.0	0.0	0.0	0.0	0.0	0.0	0.0	4.372846373161218
LinJ.33.2760_1066065-v2	LinJ.33.2760	48.04467111157661	3.178915196460774	14.760508292863573	11.713237114621688	0.0	0.0	0.0	0.0	0.0	0.0	0.0	0.0	0.0	0.0	0.0
LinJ.27.0390_106412-v2	LinJ.27.0390	157.86106222375173	0.0	0.0	0.0	0.0	0.0	0.0	0.0	0.0	0.0	0.0	0.0	0.0	0.0	0.0
LinJ.24.tRNA1_24_revcom-man	LinJ.24.tRNA1	325.3310586698188	50.86264314337238	96.21664664977736	18.057907218375103	0.0	0.0	0.0	0.0	0.0	0.0	0.0	0.0	0.0	0.0	0.0
LinJ.29.2920_1195330-v2	LinJ.29.2920	119.42532533449044	0.0	19.680677723818096	62.95864949109157	0.0	0.0	0.0	0.0	0.0	0.0	0.0	0.0	0.0	0.0	0.0
LinJ.35.1580_662100-v2	LinJ.35.1580	8.236229333413133	0.0	0.0	0.0	0.0	0.0	0.0	0.0	0.0	0.0	0.0	0.0	0.0	0.0	0.0
LinJ.18.0460_188878-v2	LinJ.18.0460	145.50671822363202	71.84348344001349	79.81608187992894	42.460484540503614	0.0	4.824768043245361	0.0	0.0	0.0	0.0	0.0	0.0	0.0	0.0	0.0
LinJ.35.0740_324536-v2	LinJ.35.0740	496.91916978259235	0.0	0.0	0.0	0.0	0.0	0.0	0.0	0.0	0.0	0.0	0.0	0.0	0.0	0.0
LinJ.24.2170_489_revcom-man	LinJ.24.2170	210.0238480020349	3.178915196460774	123.00423577386312	23.426474229243375	0.0	19.299072172981443	0.0	0.0	0.0	0.0	0.0	0.0	0.0	0.0	0.0
LinJ.35.0280_69425-v2	LinJ.35.0280	292.38614133616625	12.07987774655094	71.61579949500474	11.713237114621688	0.0	0.0	0.0	0.0	0.0	0.0	0.0	0.0	80.45287655603177	0.0	0.0
LinJ.25.1530_569552-v2	LinJ.25.1530	20.590573333532834	7.629396471505857	4.920169430954524	233.2886391995486	0.0	0.0	9.967586207061533	0.0	0.0	0.0	0.0	0.0	0.0	0.0	0.0
LinJ.32.3430_1290183-v2	LinJ.32.3430	24.7086880002394	9.536745589382322	90.20310623416628	269.8925051827414	0.0	2.4123840216226804	3.1896275862596903	0.0	0.0	0.0	0.0	0.0	0.0	0.0	0.0
LinJ.36.3310_1254453-v2	LinJ.36.3310	150.9975377792408	36.239633239652825	58.49534767912601	51.245412376469886	0.0	0.0	0.0	0.0	0.0	0.0	0.0	0.0	0.0	0.0	0.0
LinJ.28.0360_123373-v2	LinJ.28.0360	295.1315511139706	24.795538532394037	38.26798446297963	6.344670103753414	0.0	0.0	0.0	0.0	0.0	0.0	0.0	0.0	0.0	9.73055603802896	0.0
LinJ.27.0020_7968-v2	LinJ.27.0020	127.66155466790356	0.6357830392921547	0.0	0.0	0.0	0.0	0.0	0.0	0.0	0.0	0.0	0.0	0.0	0.0	34.98277098528975
246	246	86.4804080008379	1619.3394010771183	2017.269466691355	1551.0278145944885	148.22364912188445	1120.552378043735	377.17346207520836	0.0	0.0	0.0	0.0	0.0	0.0	0.0	0.0
LinJ.30.2090_746529-v2	LinJ.30.2090	107.07098133437073	6.993613432213702	8.746967877252487	3.9044123715405625	0.0	0.0	0.0	0.0	0.0	0.0	0.0	0.0	0.0	0.0	0.0
LinJ.14.0110_31627-v2	LinJ.14.0110	431.0293351152873	1635.2339770594222	1717.1391314031289	1381.185876432474	20.944646071570627	144.74304129736083	22.726096552100294	0.0	0.0	0.0	0.0	0.0	0.0	4.86527801901448	0.0
LinJ.10.0720_315600-v2	LinJ.10.0720	590.2631022279412	167.2109393338367	580.0333073603056	2659.3928765655655	0.0	60.30960054056701	64.58995862175873	0.0	0.0	0.0	0.0	0.0	0.0	0.0	0.0
LinJ.08.0540_214103-v2	LinJ.08.0540	319.84023911421	1937.2309207231956	921.7117400654809	288.43846394755906	23.522448664994705	3.618576032434021	3.1896275862596903	0.0	0.0	0.0	0.0	0.0	0.0	0.0	0.0
LinJ.23.0150_47087-v2	LinJ.23.0150	226.49630666886117	26.067104610978344	59.58871866378257	413.86771138329965	0.0	0.0	1.9935172414123066	0.0	0.0	0.0	0.0	0.0	0.0	0.0	0.0
LinJ.03.0380_128049-v2	LinJ.03.0380	208.65114311313272	7.629396471505857	49.748379801873526	2.4402577322128516	0.0	10.855728097302062	0.0	0.0	0.0	0.0	0.0	0.0	14.627795737460323	0.0	0.0
LinJ.35.3250_1310060-v2	LinJ.35.3250	164.72458666826267	1.9073491178764643	37.174613478323074	0.0	0.0	0.0	0.0	0.0	0.0	0.0	0.0	0.0	0.0	0.0	0.0
LinJ.35.2680_1073333-v2	LinJ.35.2680	68.63524444510945	11.444094707258786	18.040621246833258	3.416360825097992	0.0	0.0	0.0	0.0	0.0	0.0	0.0	0.0	0.0	0.0	0.0
LinJ.32.3160_1177530-v2	LinJ.32.3160	53.535490667185364	0.0	6.013540415611085	0.0	0.0	0.0	0.0	0.0	0.0	0.0	0.0	0.0	0.0	0.0	0.0
LinJ.36.3360_1278043-v2	LinJ.36.3360	111.1890960010773	0.0	0.0	1.464154639327711	0.0	0.0	0.0	0.0	0.0	0.0	0.0	0.0	73.13897868730162	0.0	0.0
LinJ.36.6510_2394319-v2	LinJ.36.6510	270.4228631137312	29.881802846731276	34.98787150900995	51.245412376469886	0.0	0.0	0.0	0.0	0.0	2.7817247360977744	0.0	0.0	0.0	0.0	0.0
LinJ.13.0810_294139-v2	LinJ.13.0810	452.99261333772233	0.0	0.0	0.0	0.0	0.0	0.0	0.0	0.0	0.0	0.0	0.0	0.0	0.0	0.0
LinJ.32.1160_439402-v2	LinJ.32.1160	300.62237066957937	29.24601980743912	7.653596892595926	97.61030928851406	0.0	0.0	0.0	0.0	0.0	0.0	0.0	0.0	0.0	0.0	0.0
LinJ.28.2520_925655-v2	LinJ.28.2520	477.70130133796175	6.993613432213702	21.32073420080294	4.880515464425703	0.0	0.0	0.0	0.0	0.0	0.0	0.0	0.0	0.0	0.0	0.0
LinJ.16.0350_125703-v2	LinJ.16.0350	457.1107280044289	6.993613432213702	49.201694309545246	7.808824743081125	1.6111266208900483	0.0	0.0	0.0	0.0	0.0	0.0	0.0	0.0	0.0	0.0
LinJ.07.0750_311122-v2	LinJ.07.0750	189.43327466850207	14.62300990371956	115.89732437359547	24.890628868571085	0.0	0.0	0.0	0.0	0.0	0.0	0.0	0.0	0.0	0.0	13.118539119483655
LinJ.21.0060_12492-v2	LinJ.21.0060	236.1052408911765	3.178915196460774	15.853879277520134	1.9522061857702813	0.0	0.0	0.0	0.0	0.0	0.0	0.0	0.0	0.0	0.0	0.0
LinJ.30.2650_989335-v2	LinJ.30.2650	431.0293351152873	75.02239863647426	41.00141192462104	37.091917529635346	1.9333519450680579	78.40248070273711	2.790924137977229	5.159290515005538	0.0	0.0	0.0	0.0	14.627795737460323	0.0	0.0
LinJ.32.2270_834100-v2	LinJ.32.2270	1213.471121789535	118.89142834763294	93.48321918813596	27.818938147226508	3.2222532417800966	0.0	0.0	0.0	0.0	0.0	0.0	0.0	0.0	0.0	0.0
LinJ.24.2140_396_revcom-man	LinJ.24.2140	560.063594672093	27.338670689562655	40.45472643229276	14.153494846834539	0.0	0.0	0.0	0.0	0.0	0.0	0.0	28.939057961315715	153.59185524333338	0.0	0.0
LinJ.30.0320_101653-v2	LinJ.30.0320	233.3598311133721	1.9073491178764643	28.974331093398867	5.368567010868273	0.0	0.0	0.0	0.0	0.0	0.0	0.0	0.0	0.0	0.0	0.0
LinJ.31.1510_684072-v2	LinJ.31.1510	148.2521280014364	68.66456824355272	72.16248498733303	126.89340207506828	6.122281159382183	0.0	0.0	0.0	0.0	0.0	0.0	0.0	0.0	0.0	8.745692746322437
LinJ.05.0060_20092-v2	LinJ.05.0060	164.72458666826267	6.993613432213702	43.18815389393416	108.83549485669317	0.0	0.0	6.379255172519381	0.0	0.0	0.0	0.0	0.0	0.0	0.0	0.0
LinJ.33.1650_638799-v2	LinJ.33.1650	57.65360533389193	195.1853930626915	36.627927985994795	92.72979382408836	0.0	0.0	0.3987034482824613	0.0	0.0	0.0	0.0	0.0	0.0	0.0	0.0
LinJ.29.2560_1075816-v2	LinJ.29.2560	53.535490667185364	5.722047353629393	0.5466854923282805	682.7841134731559	0.0	0.0	6.379255172519381	0.0	0.0	0.0	0.0	0.0	0.0	0.0	0.0
LinJ.23.1110_458343-v2	LinJ.23.1110	178.45163555728456	13.35144382513525	2.7334274616414023	0.4880515464425703	0.0	0.0	0.0	0.0	0.0	0.0	0.0	0.0	0.0	0.0	0.0
LinJ.06.0410_195-man	LinJ.06.0410	275.91368266933995	36.239633239652825	15.853879277520134	11.713237114621688	0.0	0.0	0.0	0.0	0.0	0.0	0.0	0.0	0.0	0.0	0.0
LinJ.26.2580_983277-v2	LinJ.26.2580	59.02631022279412	0.0	19.680677723818096	4.392463917983132	0.0	0.0	0.0	0.0	0.0	0.0	0.0	0.0	0.0	0.0	0.0
LinJ.29.2380_1008190-v2	LinJ.29.2380	82.36229333413134	0.0	1.6400564769848414	3.416360825097992	0.0	0.0	0.0	0.0	0.0	0.0	0.0	0.0	0.0	0.0	0.0
LinJ.13.1540_590377-v2	LinJ.13.1540	131.77966933461013	0.0	0.0	0.0	0.0	0.0	0.0	0.0	0.0	0.0	0.0	0.0	0.0	0.0	0.0
LinJ.34.1090_454351-v2	LinJ.34.1090	675.3708053398769	1.2715660785843095	53.57517824817149	25.866731961456228	0.0	3.618576032434021	0.0	0.0	0.0	0.0	0.0	0.0	0.0	0.0	8.745692746322437
LinJ.06.1160_469749-v2	LinJ.06.1160	347.2943368922538	0.0	0.0	0.0	0.0	0.0	0.0	0.0	0.0	0.0	0.0	0.0	0.0	0.0	0.0
LinJ.35.2080_824022-v2	LinJ.35.2080	113.93450577888167	54.67734137912531	1788.2082454058054	84.43291753456467	0.0	153.1863853730402	0.0	0.0	0.0	0.0	0.0	0.0	0.0	0.0	0.0
LinJ.07.0480_196945-v2	LinJ.07.0480	68.63524444510945	0.0	0.0	15.12959793971968	0.0	0.0	0.0	0.0	0.0	0.0	0.0	0.0	0.0	0.0	0.0
LinJ.31.0880_314485-v2	LinJ.31.0880	463.97425244893986	6.357830392921548	7.106911400267646	38.068020622520486	0.0	0.0	2.392220689694768	0.0	0.0	0.0	0.0	0.0	0.0	0.0	0.0
LinJ.30.2950_1068726-v2	LinJ.30.2950	21.963278222435022	8.265179510798012	0.0	1.464154639327711	0.0	0.0	0.0	0.0	0.0	0.0	0.0	0.0	0.0	0.0	0.0
LinJ.31.2000_943614-v2	LinJ.31.2000	241.59606044678523	5.722047353629393	0.5466854923282805	7.808824743081125	0.0	0.0	0.0	0.0	0.0	0.0	0.0	0.0	0.0	0.0	0.0
LinJ.22.1270_545269-v2	LinJ.22.1270	118.05262044558825	22.252406375225416	71.61579949500474	28.795041240111647	0.0	0.0	0.0	0.0	0.0	0.0	0.0	0.0	0.0	0.0	0.0
LinJ.06.0360_121691-v2	LinJ.06.0360	0.0	0.0	0.0	0.0	0.0	0.0	0.0	0.0	0.0	0.0	0.0	0.0	0.0	0.0	0.0
LinJ.29.1730_747853-v2	LinJ.29.1730	2.745409777804378	0.0	0.0	0.0	0.0	0.0	0.0	0.0	0.0	0.0	0.0	0.0	0.0	0.0	0.0
LinJ.34.2170_920791-v2	LinJ.34.2170	303.3677804473837	0.6357830392921547	7.106911400267646	94.68200000985864	0.0	0.0	1.5948137931298452	0.0	0.0	0.0	0.0	0.0	0.0	0.0	0.0
LinJ.35.3740_1483913-v2	LinJ.35.3740	0.0	3.178915196460774	0.0	0.0	0.0	0.0	0.0	0.0	0.0	0.0	0.0	0.0	0.0	0.0	0.0
LinJ.25.1880_694258-v2	LinJ.25.1880	113.93450577888167	22.252406375225416	285.9165124876907	2.928309278655422	0.0	9.649536086490722	0.0	0.0	0.0	0.0	0.0	0.0	0.0	0.0	0.0
LinJ.13.0380_133271-v2	LinJ.13.0380	301.9950755584816	20.98084029664111	22.4141051854595	51.733463922912456	0.0	0.0	0.0	0.0	0.0	0.0	0.0	0.0	0.0	0.0	26.23707823896731
LinJ.35.2290_904996-v2	LinJ.35.2290	325.3310586698188	0.0	0.0	0.4880515464425703	0.0	0.0	0.0	0.0	0.0	0.0	0.0	0.0	51.197285081111126	0.0	0.0
LinJ.19.0400_165165-v2	LinJ.19.0400	24.7086880002394	10.172528628674476	324.7311824429986	5.368567010868273	0.0	39.80433635677423	0.0	446.2786295479791	0.0	2.7817247360977744	0.0	0.0	0.0	0.0	0.0
LinJ.35.1340_565314-v2	LinJ.35.1340	0.0	10.172528628674476	162.3655912214993	13.665443300391969	3.2222532417800966	115.79443303788867	8.771475862214148	0.0	0.0	0.0	0.0	0.0	0.0	0.0	0.0
LinJ.32.3880_1457215-v2	LinJ.32.3880	134.52507911241452	6.993613432213702	2.186741969313122	3.416360825097992	0.0	0.0	0.0	0.0	0.0	0.0	0.0	0.0	0.0	0.0	0.0
LinJ.31.0940_345280-v2	LinJ.31.0940	131.77966933461013	7.629396471505857	10.38702435423733	3.9044123715405625	0.0	0.0	0.0	0.0	0.0	0.0	0.0	0.0	0.0	0.0	0.0
LinJ.10.0510_213799-v2	LinJ.10.0510	0.0	6.357830392921548	0.0	0.9761030928851406	0.0	0.0	0.0	0.0	0.0	0.0	0.0	0.0	0.0	0.0	0.0
LinJ.14.1030_412029-v2	LinJ.14.1030	67.26253955620726	1.9073491178764643	2.7334274616414023	7.320773196638554	0.0	0.0	0.0	0.0	0.0	0.0	0.0	0.0	0.0	0.0	0.0
LinJ.29.2810_1165189-v2	LinJ.29.2810	226.49630666886117	9.536745589382322	194.62003526886784	27.330886600783938	0.0	2.4123840216226804	0.0	0.0	0.0	0.0	0.0	0.0	0.0	0.0	0.0
LinJ.35.2950_1178949-v2	LinJ.35.2950	262.18663378031806	458.3995713296436	59.58871866378257	143.97520620055823	1.6111266208900483	0.0	7.974068965649226	0.0	0.0	0.0	0.0	0.0	14.627795737460323	0.0	0.0
LinJ.34.0360_124089-v2	LinJ.34.0360	182.56975022399112	0.0	0.0	0.0	0.0	0.0	0.0	0.0	0.0	0.0	0.0	0.0	0.0	0.0	0.0
LinJ.34.0720_311169-v2	LinJ.34.0720	101.58016177876198	0.0	0.0	0.0	0.0	0.0	0.0	0.0	0.0	0.0	0.0	0.0	0.0	0.0	0.0
LinJ.17.0620_265410-v2	LinJ.17.0620	387.10277867041725	0.0	15.307193785191853	4.392463917983132	0.0	0.0	0.0	0.0	0.0	0.0	0.0	0.0	0.0	0.0	0.0
LinJ.36.5760_2130219-v2	LinJ.36.5760	271.7955680026334	0.0	15.307193785191853	5.856618557310844	0.0	0.0	0.0	0.0	0.0	0.0	0.0	0.0	0.0	0.0	0.0
LinJ.30.3040_1092568-v2	LinJ.30.3040	359.6486808923735	0.0	0.0	0.0	0.0	0.0	0.0	0.0	0.0	0.0	0.0	0.0	0.0	9.73055603802896	0.0
LinJ.05.0280_87955-v2	LinJ.05.0280	39.80844177816348	5.086264314337238	13.12045181587873	1.464154639327711	0.0	0.0	0.0	0.0	0.0	0.0	0.0	0.0	0.0	0.0	0.0
LinJ.31.3400_27599-v2	LinJ.31.3400	182.56975022399112	923.7927560915009	428.0547404930436	564.6756392340538	15.144590236366453	13.268112118924742	7.575365517366765	0.0	0.0	0.0	0.0	0.0	0.0	0.0	0.0
LinJ.19.1260_536919-v2	LinJ.19.1260	278.65909244714436	0.0	0.0	0.0	0.0	0.0	0.0	0.0	0.0	0.0	0.0	0.0	43.88338721238097	0.0	0.0
LinJ.21.0400_110212-v2	LinJ.21.0400	179.82434044618674	5.086264314337238	46.46826684790384	4.392463917983132	0.0	0.0	0.0	0.0	0.0	0.0	0.0	0.0	0.0	0.0	0.0
408	408	801.6596551188783	3.8146982357529287	12.573766323550451	19.034010311260243	0.0	0.0	0.0	0.0	0.0	0.0	0.0	0.0	0.0	0.0	4.372846373161218
LinJ.17.0300_116485-v2	LinJ.17.0300	105.69827644546854	0.0	0.0	0.0	0.0	0.0	0.0	0.0	0.0	0.0	0.0	0.0	0.0	0.0	0.0
LinJ.36.0650_174714-v2	LinJ.36.0650	242.96876533568744	0.6357830392921547	14.213822800535292	11.225185568179118	3.2222532417800966	0.0	0.0	0.0	0.0	0.0	0.0	0.0	0.0	0.0	0.0
LinJ.28.3200_1150232-v2	LinJ.28.3200	267.6774533359268	0.6357830392921547	78.72271089527239	7.320773196638554	0.0	8.443344075679382	0.0	2.579645257502769	0.0	0.0	0.0	0.0	0.0	0.0	0.0
LinJ.25.0630_210084-v2	LinJ.25.0630	65.88983466730507	169.11828845171317	728.7317612735978	106.8832886709229	0.0	54.27864048651031	0.3987034482824613	0.0	0.0	0.0	0.0	0.0	14.627795737460323	0.0	0.0
LinJ.32.3880_1457261-v2	LinJ.32.3880	168.84270133496923	0.0	0.0	0.0	0.0	0.0	0.0	0.0	0.0	0.0	0.0	0.0	0.0	0.0	0.0
LinJ.34.0500_180125-v2	LinJ.34.0500	96.08934222315322	0.0	0.0	0.0	0.0	0.0	0.0	0.0	0.0	0.0	0.0	0.0	0.0	0.0	0.0
LinJ.05.tRNA1_13-man	LinJ.05.tRNA1	547.7092506719733	198.3643082591523	68.33568654103506	467.55338149198235	0.0	0.0	11.562400000191378	0.0	0.0	0.0	0.0	0.0	0.0	0.0	0.0
LinJ.23.tRNA7_228959-v2	LinJ.23.tRNA7	359.6486808923735	4.4504812750450835	2.7334274616414023	0.0	0.0	0.0	0.0	0.0	0.0	0.0	0.0	0.0	0.0	0.0	0.0
LinJ.35.0200_47241-v2	LinJ.35.0200	109.81639111217511	40.05433147540575	58.49534767912601	1.9522061857702813	0.0	0.0	0.0	0.0	0.0	0.0	0.0	0.0	0.0	0.0	0.0
LinJ.24.2390_854843-v2	LinJ.24.2390	833.2318675636286	67.39300216496841	6.560225907939365	221.57540208492694	0.0	0.0	5.9805517242369195	0.0	0.0	0.0	0.0	0.0	0.0	0.0	0.0
LinJ.15.0720_280103-v2	LinJ.15.0720	68.63524444510945	13.987226864427404	8.746967877252487	58.078134026665865	0.0	0.0	1.5948137931298452	0.0	0.0	0.0	0.0	0.0	0.0	0.0	0.0
LinJ.24.1180_418062-v2	LinJ.24.1180	94.71663733425103	3.178915196460774	4.373483938626244	2.928309278655422	0.0	0.0	0.0	0.0	0.0	0.0	0.0	0.0	0.0	0.0	0.0
LinJ.12.0510_306135-v2	LinJ.12.0510	352.78515644786256	48.95529402549592	1988.295135597956	144.9513092934434	5.155605186848154	182.13499363251236	18.34035862099322	0.0	0.0	0.0	0.0	0.0	0.0	0.0	0.0
LinJ.21.1140_379536-v2	LinJ.21.1140	156.48835733484952	0.6357830392921547	7.106911400267646	7.808824743081125	0.0	0.0	0.0	0.0	0.0	0.0	0.0	0.0	0.0	0.0	0.0
LinJ.20.1270_552475-v2	LinJ.20.1270	116.67991555668605	370.66151190732626	280.4496575644079	2603.7550002711127	10.311210373696309	4.824768043245361	31.098868966031983	0.0	0.0	0.0	0.0	0.0	0.0	24.326390095072398	0.0
LinJ.06.0180_59406-v2	LinJ.06.0180	378.86654933700413	2.543132157168619	9.293653369580769	7.808824743081125	0.0	0.0	0.0	0.0	0.0	0.0	0.0	0.0	0.0	0.0	17.491385492644874
LinJ.13.0360_126934-v2	LinJ.13.0360	109.81639111217511	1.2715660785843095	0.0	1.464154639327711	0.0	0.0	0.0	0.0	0.0	0.0	0.0	0.0	0.0	0.0	0.0
LinJ.27.0090_23466-v2	LinJ.27.0090	145.50671822363202	3.178915196460774	0.0	0.0	0.0	0.0	0.0	0.0	0.0	0.0	0.0	7.234764490328929	0.0	0.0	0.0
LinJ.35.1640_687756-v2	LinJ.35.1640	203.16032355752395	219.98093159508554	144.32496997466606	59.54228866599358	2.900027917602087	2.4123840216226804	0.0	0.0	0.0	0.0	0.0	0.0	0.0	0.0	0.0
LinJ.28.1460_510693-v2	LinJ.28.1460	32.94491733365253	595.728707816749	43.18815389393416	16.59375257904739	6.766731807738203	7.237152064868042	0.0	0.0	0.0	0.0	0.0	0.0	0.0	0.0	0.0
LinJ.15.1660_105821-v2	LinJ.15.1660	46.67196622267442	34.33228412177636	22.4141051854595	6.832721650195984	5.477830511026164	0.0	0.0	0.0	0.0	0.0	0.0	0.0	0.0	0.0	0.0
LinJ.05.1050_383968-v2	LinJ.05.1050	146.8794231125342	18.437708139472488	98.95007411141877	29.77114433299679	0.0	3.618576032434021	0.0	0.0	0.0	0.0	0.0	0.0	0.0	0.0	0.0
LinJ.35.3680_1459525-v2	LinJ.35.3680	83.73499822303351	11.444094707258786	68.88237203336334	25.866731961456228	0.0	0.0	0.0	0.0	0.0	0.0	0.0	0.0	0.0	0.0	0.0
LinJ.35.1470_615115-v2	LinJ.35.1470	238.85065066898088	8.900962550090167	0.0	0.0	0.0	0.0	0.0	0.0	0.0	0.0	0.0	0.0	0.0	0.0	17.491385492644874
LinJ.21.0010_4050-v2	LinJ.21.0010	189.43327466850207	12.07987774655094	10.38702435423733	5.368567010868273	0.0	0.0	0.0	0.0	0.0	0.0	0.0	0.0	0.0	0.0	0.0
LinJ.34.3880_1550910-v2	LinJ.34.3880	616.3444951170828	45.14059578974299	96.76333214210564	526.1195670650908	0.0	0.0	27.111834483207367	0.0	0.0	0.0	0.0	0.0	0.0	0.0	0.0
LinJ.32.1170_443740-v2	LinJ.32.1170	75.4987688896204	15.89457598230387	324.18449695067034	15.12959793971968	0.0	51.86625646488763	0.0	0.0	0.0	0.0	0.0	0.0	0.0	0.0	0.0
LinJ.32.2820_1059348-v2	LinJ.32.2820	68.63524444510945	5.086264314337238	3.826798446297963	0.0	0.0	0.0	0.0	0.0	0.0	0.0	0.0	21.704293470986787	0.0	0.0	0.0
LinJ.02.0390_179284-v2	LinJ.02.0390	164.72458666826267	471.7510151547788	11.48039533889389	22.450371136358235	5.155605186848154	0.0	0.0	0.0	0.0	0.0	0.0	0.0	0.0	0.0	0.0
LinJ.09.0310_108245-v2	LinJ.09.0310	124.91614489009919	0.0	0.0	0.0	0.0	0.0	0.0	0.0	0.0	0.0	0.0	0.0	0.0	0.0	0.0
LinJ.27.0550_287002-v2	LinJ.27.0550	260.8139288914159	3152.212308810503	185.87306739161536	171.30609280134217	17.400167505612522	12.061920108113402	0.0	0.0	0.0	0.0	0.0	0.0	0.0	0.0	0.0
LinJ.08.0020_9744-v2	LinJ.08.0020	148.2521280014364	6.993613432213702	1.093370984656561	0.0	0.0	0.0	0.0	0.0	0.0	0.0	0.0	0.0	0.0	0.0	0.0
LinJ.36.4260_1543528-v2	LinJ.36.4260	380.23925422590634	161.4888919802073	33.89450052435339	135.190278364592	6.122281159382183	0.0	0.7974068965649226	0.0	0.0	0.0	0.0	0.0	51.197285081111126	0.0	0.0
LinJ.30.0350_113529-v2	LinJ.30.0350	80.98958844522915	0.0	26.24090363175746	1.9522061857702813	0.0	0.0	0.3987034482824613	0.0	0.0	0.0	0.0	0.0	0.0	0.0	0.0
LinJ.20.1550_660914-v2	LinJ.20.1550	325.3310586698188	0.0	0.0	0.0	0.0	0.0	0.0	0.0	0.0	0.0	0.0	0.0	0.0	0.0	0.0
LinJ.32.1380_515890-v2	LinJ.32.1380	299.24966578067716	7.629396471505857	77.62933991061583	9.761030928851406	0.0	4.824768043245361	0.0	0.0	0.0	0.0	0.0	0.0	36.56948934365081	0.0	0.0
LinJ.31.1600_752303-v2	LinJ.31.1600	46.67196622267442	26.067104610978344	24.600847154772623	17.56985567193253	0.0	0.0	0.0	0.0	0.0	0.0	0.0	0.0	0.0	0.0	0.0
LinJ.06.0350_120036-v2	LinJ.06.0350	454.36531822662454	0.0	0.0	0.0	0.0	0.0	0.0	0.0	0.0	0.0	0.0	0.0	0.0	0.0	0.0
LinJ.10.1010_414636-v2	LinJ.10.1010	131.77966933461013	26.067104610978344	10.38702435423733	832.615938231025	0.0	0.0	23.523503448665217	0.0	0.0	0.0	0.0	0.0	0.0	0.0	0.0
LinJ.31.2030_956180-v2	LinJ.31.2030	144.13401333472984	32.42493500389989	8.200282384924208	19.034010311260243	3.8667038901361157	45.83529641083093	13.157213793321223	0.0	0.0	0.0	0.0	0.0	0.0	0.0	0.0
LinJ.36.3340_1269525-v2	LinJ.36.3340	413.1841715595589	2.543132157168619	1.093370984656561	1.9522061857702813	0.0	0.0	0.0	0.0	0.0	0.0	0.0	0.0	0.0	0.0	0.0
LinJ.36.4020_1458267-v2	LinJ.36.4020	505.1553991160055	0.0	7.106911400267646	0.0	0.0	0.0	0.0	0.0	0.0	0.0	0.0	0.0	0.0	0.0	0.0
LinJ.30.3570_1544-man	LinJ.30.3570	96.08934222315322	271.47935777775007	734.745301689209	388.489030968286	31.255856445266936	580.1783572002546	153.10212414046515	0.0	0.0	0.0	0.0	0.0	0.0	0.0	0.0
LinJ.33.1560_598903-v2	LinJ.33.1560	145.50671822363202	24.15975549310188	713.4245674884061	78.57629897725383	0.0	120.61920108113402	0.0	0.0	0.0	0.0	0.0	0.0	0.0	0.0	0.0
LinJ.25.1140_414939-v2	LinJ.25.1140	255.32310933580712	5.086264314337238	30.067702078055426	10.737134021736546	0.0	0.0	0.0	0.0	0.0	0.0	0.0	0.0	0.0	0.0	0.0
LinJ.29.2530_1061173-v2	LinJ.29.2530	82.36229333413134	18.437708139472488	650.5557358706537	9.272979382408836	0.0	60.30960054056701	0.0	0.0	0.0	0.0	0.0	0.0	0.0	0.0	0.0
LinJ.29.2230_933844-v2	LinJ.29.2230	266.3047484470246	2.543132157168619	38.26798446297963	10.249082475293976	0.0	38.598144345962886	0.0	0.0	0.0	0.0	0.0	0.0	0.0	0.0	0.0
LinJ.36.4580_1692488-v2	LinJ.36.4580	178.45163555728456	14.62300990371956	11.48039533889389	2.4402577322128516	0.0	0.0	0.0	0.0	0.0	0.0	0.0	0.0	0.0	0.0	0.0
LinJ.14.1170_472908-v2	LinJ.14.1170	451.6199084488201	31.78915196460774	13.667137308207012	43.92463917983133	0.0	1.2061920108113402	0.0	0.0	0.0	0.0	0.0	0.0	0.0	0.0	0.0
LinJ.13.1210_432322-v2	LinJ.13.1210	124.91614489009919	33.696501082484204	1872.944496716689	1.464154639327711	0.0	61.515792551378354	0.0	0.0	0.0	0.0	0.0	0.0	0.0	0.0	0.0
LinJ.27.0900_443152-v2	LinJ.27.0900	72.75335911181601	10.808311667966631	20.22736321614638	84.92096908100723	0.0	0.0	0.0	0.0	0.0	0.0	0.0	0.0	0.0	0.0	0.0
LinJ.36.6250_2296834-v2	LinJ.36.6250	97.46204711205542	0.0	0.0	0.0	0.0	0.0	0.0	0.0	0.0	0.0	0.0	0.0	0.0	0.0	0.0
LinJ.35.2670_1070252-v2	LinJ.35.2670	98.8347520009576	216.1662333593326	72.16248498733303	693.0331959484498	4.833379862670145	0.0	3.987034482824613	0.0	0.0	0.0	0.0	0.0	0.0	0.0	0.0
LinJ.09.1590_555960-v2	LinJ.09.1590	140.01589866802325	0.0	0.0	0.0	0.0	0.0	0.0	0.0	0.0	0.0	0.0	0.0	0.0	0.0	0.0
LinJ.21.0100_20627-v2	LinJ.21.0100	332.1945831143297	11.444094707258786	401.26715136895785	65.39890722330442	0.0	0.0	0.0	0.0	0.0	0.0	0.0	0.0	0.0	0.0	0.0
LinJ.28.1300_458203-v2	LinJ.28.1300	52.16278577828318	0.0	0.0	0.0	0.0	0.0	0.0	0.0	0.0	0.0	0.0	0.0	0.0	0.0	0.0
LinJ.17.0840_355472-v2	LinJ.17.0840	90.59852266754447	13.35144382513525	25.147532647100903	19.034010311260243	0.0	0.0	0.0	0.0	0.0	0.0	0.0	0.0	0.0	14.595834057043438	0.0
LinJ.32.1230_466325-v2	LinJ.32.1230	129.03425955680575	0.6357830392921547	27.334274616414024	0.4880515464425703	0.0	0.0	0.0	0.0	0.0	0.0	0.0	0.0	0.0	0.0	0.0
LinJ.24.0670_239049-v2	LinJ.24.0670	98.8347520009576	10.172528628674476	53.57517824817149	0.9761030928851406	0.0	0.0	0.0	0.0	0.0	0.0	0.0	0.0	0.0	0.0	17.491385492644874
LinJ.35.0180_38873-v2	LinJ.35.0180	105.69827644546854	3.8146982357529287	10.38702435423733	3.9044123715405625	0.0	0.0	0.0	0.0	0.0	0.0	0.0	0.0	0.0	0.0	0.0
495	495	52.16278577828318	0.0	0.0	0.0	0.0	0.0	0.0	0.0	0.0	0.0	0.0	0.0	0.0	0.0	0.0
LinJ.19.1510_631814-v2	LinJ.19.1510	415.92958133736323	2.543132157168619	2.7334274616414023	0.9761030928851406	0.0	0.0	0.0	0.0	0.0	0.0	0.0	0.0	0.0	0.0	0.0
LinJ.23.tRNA9_229457-v2	LinJ.23.tRNA9	74.1260640007182	6.357830392921548	0.0	16.10570103260482	0.0	0.0	0.0	0.0	0.0	0.0	0.0	0.0	0.0	0.0	0.0
LinJ.36.6870_2532869-v2	LinJ.36.6870	65.88983466730507	1.9073491178764643	0.0	0.0	0.0	0.0	0.0	0.0	0.0	0.0	0.0	0.0	0.0	0.0	0.0
185	185	1041.8830106767614	5.722047353629393	37.721298970651354	6.832721650195984	2.2555772692460674	0.0	0.0	0.0	0.0	0.0	0.0	0.0	87.76677442476193	0.0	0.0
213	213	227.86901155776334	18.437708139472488	42.64146840160588	20.986216497030522	0.0	2.4123840216226804	0.0	0.0	0.0	0.0	0.0	0.0	0.0	0.0	0.0
LinJ.36.2410_901648-v2	LinJ.36.2410	61.7717200005985	438.05451407229464	107.15035649634298	35.627762890307636	9.988985049518298	8.443344075679382	2.790924137977229	0.0	0.0	0.0	0.0	0.0	0.0	0.0	0.0
LinJ.12.0003_11990-v2	LinJ.12.0003	388.47548355931946	0.0	0.0	0.4880515464425703	0.0	0.0	0.0	0.0	0.0	0.0	0.0	0.0	0.0	0.0	0.0
LinJ.30.0860_258367-v2	LinJ.30.0860	101.58016177876198	301.9969436637735	243.27504408608482	552.9624021194321	5.155605186848154	10.855728097302062	16.346841379580912	0.0	0.0	0.0	0.0	0.0	0.0	0.0	0.0
427	427	273.1682728915356	5.722047353629393	16.400564769848415	3443.2036601523337	0.0	2.4123840216226804	72.56402758740795	0.0	0.0	0.0	0.0	0.0	43.88338721238097	0.0	0.0
LinJ.18.1140_466477-v2	LinJ.18.1140	105.69827644546854	48.95529402549592	4.373483938626244	11.225185568179118	0.0	0.0	0.0	0.0	0.0	0.0	0.0	0.0	0.0	0.0	0.0
LinJ.08.1001_426438-v2	LinJ.08.1001	260.8139288914159	17.801925100180334	385.959957583766	316.74545364122815	0.0	26.536224237849485	3.1896275862596903	0.0	0.0	0.0	0.0	0.0	7.3138978687301615	0.0	0.0
LinJ.22.0020_44651-v2	LinJ.22.0020	285.5226168916553	3.178915196460774	4.373483938626244	23.426474229243375	0.0	0.0	0.0	0.0	0.0	0.0	0.0	0.0	0.0	0.0	0.0
LinJ.18.1070_445292-v2	LinJ.18.1070	75.4987688896204	5.722047353629393	16.400564769848415	26.842835054341368	0.0	0.0	0.0	0.0	0.0	0.0	0.0	0.0	0.0	0.0	0.0
LinJ.27.1730_781854-v2	LinJ.27.1730	138.64319377912108	20.34505725734895	0.0	9.272979382408836	0.0	0.0	0.0	0.0	0.0	0.0	0.0	0.0	0.0	4.86527801901448	0.0
LinJ.30.0750_233977-v2	LinJ.30.0750	193.55138933520863	10.808311667966631	1536.7329189347965	1107.8770104246346	0.0	71.16532863786907	43.05997241450582	0.0	0.0	0.0	0.0	0.0	0.0	0.0	0.0
LinJ.11.1130_215-man	LinJ.11.1130	439.26556444870045	0.0	26.24090363175746	28.306989693669077	0.0	0.0	0.0	0.0	0.0	0.0	0.0	0.0	109.70846803095242	0.0	0.0
LinJ.35.3210_1287612-v2	LinJ.35.3210	71.38065422291382	3.8146982357529287	2.7334274616414023	8.784927835966265	0.0	0.0	0.0	0.0	0.0	0.0	0.0	0.0	0.0	0.0	0.0
LinJ.29.2550_1068814-v2	LinJ.29.2550	435.1474497819939	0.6357830392921547	31.16107306271199	6.344670103753414	0.0	0.0	0.0	0.0	0.0	0.0	0.0	0.0	0.0	0.0	0.0
LinJ.25.1780_665103-v2	LinJ.25.1780	57.65360533389193	10.172528628674476	4.920169430954524	14.153494846834539	0.0	0.0	0.0	0.0	0.0	0.0	0.0	0.0	0.0	0.0	0.0
LinJ.12.0002_11093-v2	LinJ.12.0002	210.0238480020349	1.9073491178764643	0.0	0.0	0.0	8.443344075679382	0.0	0.0	0.0	0.0	0.0	0.0	0.0	0.0	0.0
LinJ.05.1000_373209-v2	LinJ.05.1000	27.454097778043778	0.0	0.0	0.0	0.0	0.0	0.0	0.0	0.0	0.0	0.0	0.0	0.0	0.0	8.745692746322437
LinJ.18.0070_22905-v2	LinJ.18.0070	82.36229333413134	5.086264314337238	21.32073420080294	27.818938147226508	0.0	33.77337630271753	0.0	0.0	0.0	0.0	0.0	0.0	0.0	0.0	0.0
LinJ.28.2240_833704-v2	LinJ.28.2240	141.38860355692546	0.0	0.0	0.0	0.0	0.0	0.0	0.0	0.0	0.0	0.0	0.0	0.0	0.0	0.0
LinJ.36.5640_2084716-v2	LinJ.36.5640	155.11565244594735	3.178915196460774	225.78110833157984	9.761030928851406	0.0	21.711456194604125	0.0	0.0	0.0	0.0	0.0	0.0	0.0	0.0	0.0
LinJ.25.0990_349487-v2	LinJ.25.0990	323.9583537809166	52.13420922195669	72.70917047966131	46.85294845848675	0.0	0.0	0.0	0.0	0.0	0.0	4.474591257275126	0.0	0.0	0.0	0.0
LinJ.36.6100_2229667-v2	LinJ.36.6100	293.7588462250684	22.252406375225416	49.201694309545246	0.0	0.0	0.0	0.0	0.0	0.0	0.0	0.0	0.0	0.0	0.0	0.0
LinJ.26.2660_1008631-v2	LinJ.26.2660	24.7086880002394	483.8308929013298	47.01495234023212	29.283092786554217	8.05563310445024	0.0	0.0	0.0	0.0	0.0	0.0	0.0	0.0	0.0	0.0
LinJ.30.1620_554475-v2	LinJ.30.1620	138.64319377912108	0.0	0.0	1.464154639327711	0.0	0.0	0.0	0.0	0.0	0.0	0.0	0.0	0.0	0.0	0.0
LinJ.34.0120_39590-v2	LinJ.34.0120	216.88737244654584	18.437708139472488	67.78900104870678	38.068020622520486	0.0	0.0	1.196110344847384	0.0	0.0	0.0	0.0	0.0	0.0	0.0	0.0
LinJ.21.0430_115305-v2	LinJ.21.0430	75.4987688896204	0.0	21.32073420080294	0.0	0.0	0.0	0.0	0.0	0.0	0.0	0.0	7.234764490328929	0.0	0.0	0.0
LinJ.34.0030_10844-v2	LinJ.34.0030	145.50671822363202	6.993613432213702	179.85952697600428	260.61952580033255	0.0	0.0	5.183144827671997	0.0	0.0	0.0	0.0	0.0	0.0	0.0	0.0
LinJ.19.1590_660166-v2	LinJ.19.1590	98.8347520009576	0.0	0.0	0.0	0.0	0.0	0.0	0.0	0.0	0.0	0.0	0.0	0.0	0.0	0.0
LinJ.07.0760_11-man	LinJ.07.0760	138.64319377912108	1.2715660785843095	0.0	0.0	0.0	0.0	0.0	0.0	0.0	0.0	0.0	14.469528980657858	65.82508081857145	0.0	0.0
LinJ.18.0350_146922-v2	LinJ.18.0350	190.80597955740424	19.073491178764645	262.40903631757465	70.7674742341727	0.0	54.27864048651031	7.974068965649226	0.0	0.0	0.0	0.0	0.0	0.0	0.0	0.0
LinJ.33.1150_402610-v2	LinJ.33.1150	223.75089689105678	16.530359021596023	7.106911400267646	9.272979382408836	0.0	0.0	0.0	0.0	0.0	0.0	0.0	0.0	0.0	0.0	0.0
LinJ.11.1210_492964-v2	LinJ.11.1210	229.24171644666555	6.993613432213702	16.400564769848415	0.0	0.0	0.0	0.0	0.0	0.0	0.0	0.0	0.0	0.0	0.0	8.745692746322437
LinJ.34.3580_1448790-v2	LinJ.34.3580	6.8635244445109445	0.0	18.587306739161537	129.8217113537237	0.0	2.4123840216226804	2.392220689694768	0.0	0.0	0.0	0.0	0.0	0.0	0.0	0.0
LinJ.29.0450_151220-v2	LinJ.29.0450	885.3946533419119	17.801925100180334	60.13540415611085	140.55884537546024	0.0	0.0	0.0	0.0	0.0	33.38069683317329	0.0	0.0	0.0	0.0	0.0
LinJ.27.2060_909532-v2	LinJ.27.2060	108.44368622327292	1.9073491178764643	0.0	15.61764948616225	0.0	0.0	0.0	0.0	0.0	0.0	0.0	0.0	0.0	0.0	0.0
LinJ.06.0180_59434-v2	LinJ.06.0180	21.963278222435022	12.715660785843095	36.081242493666515	20.498164950587952	0.0	0.0	0.0	0.0	0.0	0.0	0.0	0.0	0.0	0.0	0.0
LinJ.24.0850_306000-v2	LinJ.24.0850	293.7588462250684	17.801925100180334	14.760508292863573	5.856618557310844	0.32222532417800964	0.0	0.0	0.0	0.0	0.0	0.0	0.0	0.0	0.0	13.118539119483655
LinJ.13.0510_176406-v2	LinJ.13.0510	289.64073155836184	5.722047353629393	3.2801129539696827	2.4402577322128516	0.0	1.2061920108113402	0.0	0.0	0.0	0.0	0.0	0.0	0.0	0.0	0.0
LinJ.11.0220_65162-v2	LinJ.11.0220	231.98712622446993	6430.945442440146	1.093370984656561	3.416360825097992	63.15616353888989	0.0	1.5948137931298452	0.0	0.0	0.0	0.0	0.0	0.0	0.0	0.0
LinJ.31.3300_1453737-v2	LinJ.31.3300	278.65909244714436	0.0	4.920169430954524	0.4880515464425703	0.0	0.0	0.0	0.0	0.0	0.0	0.0	0.0	0.0	9.73055603802896	0.0
LinJ.36.1110_411832-v2	LinJ.36.1110	179.82434044618674	839.2336118656443	1364.526988851388	405.57083509377594	20.622420747392617	119.41300907032269	3.987034482824613	0.0	0.0	0.0	0.0	0.0	0.0	0.0	0.0
LinJ.32.1170_443864-v2	LinJ.32.1170	46.67196622267442	1.9073491178764643	20.22736321614638	33.18750515809478	0.0	0.0	0.0	0.0	0.0	0.0	0.0	0.0	0.0	0.0	0.0
LinJ.27.0750_367464-v2	LinJ.27.0750	78.24417866742476	0.0	16.947250262176695	1.464154639327711	0.0	0.0	0.0	0.0	0.0	0.0	0.0	0.0	0.0	0.0	0.0
LinJ.30.1830_649894-v2	LinJ.30.1830	46.67196622267442	327.4282652354597	47.5616378325604	103.46692784582491	0.0	0.0	0.0	0.0	0.0	0.0	0.0	0.0	0.0	0.0	0.0
LinJ.30.1350_439652-v2	LinJ.30.1350	241.59606044678523	38.14698235752929	88.56304975718143	1728.1905259531416	0.0	21.711456194604125	29.105351724619673	0.0	0.0	0.0	0.0	7.234764490328929	0.0	0.0	0.0
LinJ.36.1080_400054-v2	LinJ.36.1080	75.4987688896204	0.6357830392921547	8.200282384924208	38.556072168963055	0.0	0.0	0.0	0.0	0.0	0.0	0.0	0.0	0.0	0.0	0.0
LinJ.36.6500_2388215-v2	LinJ.36.6500	281.4045022249487	184.37708139472488	82.54950934157036	180.09102063730845	0.9666759725340289	2.4123840216226804	3.1896275862596903	0.0	0.0	0.0	0.0	0.0	14.627795737460323	0.0	0.0
LinJ.23.0020_11483-v2	LinJ.23.0020	10.981639111217511	6.357830392921548	0.5466854923282805	4.392463917983132	0.0	0.0	0.0	0.0	0.0	0.0	0.0	0.0	0.0	0.0	0.0
LinJ.20.1660_698180-v2	LinJ.20.1660	28.826802666945966	109.99046579754277	195.16672076119613	276.2371752864948	9.34453440116228	209.8774098811732	22.726096552100294	0.0	0.0	0.0	0.0	0.0	0.0	0.0	0.0
LinJ.19.0770_336130-v2	LinJ.19.0770	112.5618008899795	6.993613432213702	70.52242851034818	16.59375257904739	0.0	0.0	0.0	0.0	0.0	0.0	0.0	0.0	0.0	0.0	0.0
LinJ.28.1190_415965-v2	LinJ.28.1190	373.37572978139536	10.172528628674476	28.427645601070584	42.948536086946184	0.0	0.0	0.0	0.0	0.0	0.0	0.0	0.0	0.0	0.0	0.0
LinJ.23.1000_406558-v2	LinJ.23.1000	5.490819555608756	0.0	3.2801129539696827	0.0	0.0	0.0	0.0	0.0	0.0	0.0	0.0	0.0	0.0	0.0	0.0
LinJ.03.0370_126763-v2	LinJ.03.0370	155.11565244594735	1036.3263540462124	156.3520508058882	11.713237114621688	2.577802593424077	0.0	0.0	0.0	0.0	0.0	0.0	0.0	0.0	0.0	8.745692746322437
LinJ.17.0430_156967-v2	LinJ.17.0430	27.454097778043778	1.9073491178764643	28.974331093398867	12.689340207506827	0.0	0.0	0.0	0.0	0.0	0.0	0.0	0.0	0.0	0.0	0.0
354	354	89.22581777864228	5.722047353629393	294.66348036494315	21.474268043473092	0.0	13.268112118924742	0.0	0.0	3.2556947799166607	0.0	0.0	0.0	0.0	0.0	0.0
LinJ.34.0830_345047-v2	LinJ.34.0830	141.38860355692546	0.6357830392921547	3.2801129539696827	4.392463917983132	0.0	0.0	0.0	0.0	0.0	0.0	0.0	0.0	0.0	0.0	0.0
LinJ.17.0140_57762-v2	LinJ.17.0140	97.46204711205542	1.9073491178764643	38.81466995530791	11.225185568179118	0.0	0.0	0.0	0.0	0.0	0.0	0.0	0.0	0.0	0.0	0.0
LinJ.35.0060_17655-v2	LinJ.35.0060	160.60647200155609	52.769992261248845	0.5466854923282805	0.0	0.0	0.0	0.0	0.0	0.0	0.0	0.0	0.0	0.0	0.0	0.0
LinJ.32.4040_1497832-v2	LinJ.32.4040	12.3543440001197	1056.035628264269	629.7816871621791	153.73623712940966	7.733407780272231	21.711456194604125	1.9935172414123066	0.0	0.0	0.0	0.0	0.0	0.0	0.0	0.0
LinJ.35.3760_1488775-v2	LinJ.35.3760	212.76925777983928	67.39300216496841	273.8894316564685	103.46692784582491	0.0	6.030960054056701	0.0	0.0	0.0	0.0	0.0	0.0	0.0	0.0	0.0
LinJ.06.1080_444331-v2	LinJ.06.1080	436.52015467089603	20.98084029664111	40.45472643229276	18.057907218375103	0.0	0.0	0.0	0.0	0.0	0.0	0.0	0.0	0.0	0.0	0.0
LinJ.18.1490_671_revcom-man	LinJ.18.1490	398.0844177816348	31.78915196460774	47.5616378325604	0.9761030928851406	0.0	0.0	0.0	0.0	0.0	0.0	0.0	0.0	0.0	0.0	0.0
LinJ.17.1060_434729-v2	LinJ.17.1060	119.42532533449044	4.4504812750450835	4.920169430954524	6.344670103753414	0.0	13.268112118924742	0.0	0.0	0.0	0.0	0.0	0.0	0.0	0.0	0.0
LinJ.07.1320_571336-v2	LinJ.07.1320	4.118114666706567	1.2715660785843095	0.0	0.0	0.0	0.0	0.0	0.0	0.0	0.0	0.0	0.0	0.0	0.0	0.0
LinJ.32.2510_927045-v2	LinJ.32.2510	274.5409777804378	15.89457598230387	171.65924459108007	990.7446392784177	0.0	47.04148842164227	4.385737931107074	0.0	0.0	0.0	0.0	0.0	0.0	0.0	0.0
LinJ.24.2420_858911-v2	LinJ.24.2420	334.93999289213406	6.993613432213702	41.00141192462104	9.761030928851406	0.32222532417800964	0.0	0.0	0.0	0.0	0.0	0.0	0.0	0.0	0.0	0.0
LinJ.15.0780_308773-v2	LinJ.15.0780	229.24171644666555	9.536745589382322	65.60225907939366	10.737134021736546	0.0	0.0	0.0	0.0	0.0	0.0	0.0	0.0	0.0	0.0	0.0
LinJ.34.0630_251668-v2	LinJ.34.0630	0.0	7.629396471505857	11.48039533889389	31.2352989723245	0.0	12.061920108113402	0.0	0.0	0.0	0.0	0.0	0.0	0.0	0.0	0.0
LinJ.22.0620_280860-v2	LinJ.22.0620	363.76679555908004	4.4504812750450835	8.746967877252487	0.0	0.0	0.0	0.0	0.0	0.0	0.0	0.0	0.0	0.0	0.0	0.0
LinJ.19.0010_3974-v2	LinJ.19.0010	211.39655289093707	6.357830392921548	90.74979172649456	2.4402577322128516	0.0	0.0	0.0	0.0	0.0	5.563449472195549	0.0	14.469528980657858	0.0	0.0	0.0
LinJ.11.0600_217546-v2	LinJ.11.0600	163.35188177936047	8.265179510798012	12.02708083122217	6.344670103753414	0.0	0.0	0.0	0.0	0.0	0.0	0.0	0.0	0.0	0.0	0.0
LinJ.13.1570_606523-v2	LinJ.13.1570	190.80597955740424	0.6357830392921547	0.0	0.0	0.0	0.0	0.0	0.0	0.0	0.0	0.0	0.0	0.0	0.0	0.0
LinJ.14.1580_626128-v2	LinJ.14.1580	0.0	15.258792943011715	22.96079067778778	0.9761030928851406	0.0	0.0	0.0	0.0	0.0	0.0	0.0	0.0	0.0	0.0	0.0
LinJ.33.2560_987375-v2	LinJ.33.2560	67.26253955620726	0.6357830392921547	0.0	0.0	0.0	0.0	0.0	0.0	0.0	0.0	0.0	0.0	0.0	0.0	0.0
LinJ.36.5520_2038711-v2	LinJ.36.5520	150.9975377792408	10.808311667966631	159.6321637598579	13.177391753949399	0.0	43.42291238920825	0.0	0.0	0.0	0.0	0.0	0.0	0.0	0.0	0.0
LinJ.36.4170_1516821-v2	LinJ.36.4170	240.22335555788305	10.808311667966631	20.77404870847466	20.986216497030522	0.0	0.0	0.0	0.0	0.0	0.0	0.0	0.0	0.0	0.0	0.0
LinJ.28.0460_154771-v2	LinJ.28.0460	63.14442488950069	28.610236768146965	101.13681608073189	9.761030928851406	0.0	89.25820880003917	0.0	0.0	0.0	0.0	0.0	0.0	0.0	0.0	0.0
LinJ.04.0470_178660-v2	LinJ.04.0470	112.5618008899795	45.776378829035146	56.30860570981289	33.18750515809478	0.0	0.0	4.385737931107074	0.0	0.0	0.0	0.0	14.469528980657858	21.941693606190483	0.0	0.0
LinJ.26.2620_997210-v2	LinJ.26.2620	93.34393244534884	55.313124418417466	336.7582632742208	330.4108969416201	0.32222532417800964	107.35108896220927	12.758510345038761	0.0	0.0	0.0	0.0	0.0	0.0	0.0	0.0
LinJ.04.0520_206804-v2	LinJ.04.0520	192.17868444630645	48.95529402549592	74.89591244897443	49.2932061906996	0.0	27.742416248660824	0.0	0.0	0.0	0.0	0.0	0.0	0.0	0.0	0.0
LinJ.19.1000_416327-v2	LinJ.19.1000	533.9822017829515	0.0	0.0	5.368567010868273	0.0	0.0	0.0	0.0	0.0	0.0	0.0	0.0	0.0	0.0	0.0
LinJ.01.0700_201727-v2	LinJ.01.0700	183.9424551128933	0.0	4.373483938626244	7.808824743081125	0.0	0.0	0.0	0.0	0.0	0.0	0.0	0.0	0.0	0.0	0.0
LinJ.26.2420_935244-v2	LinJ.26.2420	466.7196622267442	36.875416278944975	58.49534767912601	40.996329901175905	0.0	0.0	0.0	0.0	0.0	0.0	0.0	0.0	0.0	19.46111207605792	0.0
LinJ.15.0890_368208-v2	LinJ.15.0890	271.7955680026334	6.993613432213702	12.573766323550451	0.0	0.0	0.0	0.0	0.0	0.0	0.0	0.0	0.0	0.0	0.0	0.0
LinJ.28.1280_453478-v2	LinJ.28.1280	188.0605697795999	17.801925100180334	205.0070596231052	2.928309278655422	0.0	3.618576032434021	0.0	0.0	0.0	0.0	0.0	0.0	0.0	0.0	0.0
LinJ.33.3190_1358521-v2	LinJ.33.3190	380.23925422590634	34.96806716106851	51.935121771186644	204.0055464129944	0.0	0.0	3.5883310345421515	0.0	0.0	0.0	0.0	0.0	21.941693606190483	0.0	0.0
LinJ.26.2300_875544-v2	LinJ.26.2300	61.7717200005985	0.0	0.0	0.0	0.0	0.0	0.0	0.0	0.0	0.0	0.0	0.0	0.0	0.0	0.0
LinJ.24.1700_636406-v2	LinJ.24.1700	308.8586000029925	13.35144382513525	4.920169430954524	7.320773196638554	0.0	0.0	0.0	0.0	0.0	0.0	0.0	0.0	29.255591474920646	0.0	0.0
LinJ.20.1000_397570-v2	LinJ.20.1000	322.5856488920144	0.6357830392921547	2.7334274616414023	0.0	0.0	0.0	0.0	0.0	0.0	0.0	0.0	0.0	0.0	0.0	0.0
LinJ.30.0570_179407-v2	LinJ.30.0570	168.84270133496923	1.2715660785843095	2.186741969313122	0.0	0.0	0.0	0.0	0.0	0.0	0.0	0.0	0.0	0.0	0.0	26.23707823896731
LinJ.31.1680_769479-v2	LinJ.31.1680	306.11319022518813	0.0	20.22736321614638	3.416360825097992	0.0	0.0	0.0	2.579645257502769	0.0	0.0	0.0	0.0	0.0	0.0	0.0
LinJ.30.1450_480220-v2	LinJ.30.1450	576.5360533389194	66.75721912567624	36.081242493666515	13.177391753949399	0.0	0.0	0.0	0.0	0.0	0.0	0.0	0.0	0.0	9.73055603802896	0.0
LinJ.07.0140_63145-v2	LinJ.07.0140	138.64319377912108	5.086264314337238	4.920169430954524	0.0	0.0	0.0	0.0	0.0	0.0	0.0	0.0	0.0	0.0	0.0	0.0
LinJ.34.2970_1242461-v2	LinJ.34.2970	264.9320435581225	14.62300990371956	9.840338861909048	3.416360825097992	0.0	0.0	0.0	0.0	0.0	0.0	0.0	0.0	95.0806722934921	0.0	0.0
LinJ.18.0230_111559-v2	LinJ.18.0230	113.93450577888167	0.0	0.0	0.0	0.0	0.0	0.0	0.0	0.0	0.0	0.0	0.0	0.0	0.0	0.0
LinJ.16.1590_624225-v2	LinJ.16.1590	153.74294755704514	240.96177189172667	2.186741969313122	0.0	0.32222532417800964	0.0	0.0	0.0	0.0	0.0	0.0	0.0	0.0	0.0	0.0
LinJ.18.1000_408435-v2	LinJ.18.1000	12.3543440001197	0.6357830392921547	13.12045181587873	1.464154639327711	0.0	0.0	0.0	0.0	0.0	0.0	0.0	0.0	0.0	0.0	0.0
LinJ.31.0920_338915-v2	LinJ.31.0920	101.58016177876198	3.8146982357529287	224.141051854595	0.4880515464425703	0.0	10.855728097302062	1.5948137931298452	0.0	0.0	0.0	0.0	0.0	0.0	0.0	0.0
LinJ.36.0980_352023-v2	LinJ.36.0980	20.590573333532834	0.0	0.0	0.0	0.0	0.0	0.0	0.0	0.0	2.7817247360977744	0.0	0.0	0.0	0.0	0.0
LinJ.34.1450_597665-v2	LinJ.34.1450	34.317622222554725	1.2715660785843095	0.0	0.0	0.0	0.0	0.0	0.0	0.0	0.0	0.0	0.0	0.0	0.0	0.0
LinJ.32.1460_553090-v2	LinJ.32.1460	113.93450577888167	0.6357830392921547	0.0	1.9522061857702813	0.0	0.0	0.0	0.0	0.0	0.0	0.0	0.0	0.0	0.0	0.0
LinJ.16.0960_349149-v2	LinJ.16.0960	516.137038227223	57.22047353629393	696.4773172262294	343.5882886955695	6.444506483560193	125.44396912437938	6.379255172519381	0.0	0.0	0.0	0.0	0.0	0.0	4.86527801901448	0.0
LinJ.27.0260_63645-v2	LinJ.27.0260	174.333520890578	22.252406375225416	4.373483938626244	4.392463917983132	0.0	0.0	0.0	0.0	0.0	0.0	0.0	0.0	0.0	0.0	0.0
LinJ.11.0090_29360-v2	LinJ.11.0090	240.22335555788305	4.4504812750450835	0.0	20.010113404145383	0.0	0.0	0.0	0.0	0.0	0.0	0.0	0.0	0.0	0.0	0.0
LinJ.20.0490_165368-v2	LinJ.20.0490	67.26253955620726	9.536745589382322	7.106911400267646	170.8180412548996	0.0	1.2061920108113402	2.392220689694768	0.0	0.0	0.0	0.0	0.0	0.0	0.0	0.0
LinJ.26.0750_224265-v2	LinJ.26.0750	161.9791768904583	7.629396471505857	67.2423155563785	0.0	0.0	0.0	0.0	0.0	0.0	0.0	0.0	0.0	0.0	0.0	0.0
LinJ.11.0590_207741-v2	LinJ.11.0590	60.39901511169631	3.8146982357529287	0.0	0.9761030928851406	0.0	0.0	0.0	0.0	0.0	0.0	0.0	0.0	0.0	0.0	0.0
LinJ.21.0050_11442-v2	LinJ.21.0050	170.2154062238714	0.6357830392921547	0.0	0.0	0.0	0.0	0.0	0.0	0.0	0.0	0.0	0.0	0.0	0.0	0.0
LinJ.34.0260_86263-v2	LinJ.34.0260	6.8635244445109445	20.98084029664111	6.013540415611085	4.880515464425703	0.0	0.0	0.0	0.0	0.0	0.0	0.0	0.0	0.0	0.0	0.0
LinJ.24.1150_408474-v2	LinJ.24.1150	189.43327466850207	13.987226864427404	9.293653369580769	15.12959793971968	0.0	0.0	0.0	0.0	0.0	0.0	0.0	0.0	0.0	0.0	0.0
LinJ.20.0530_177868-v2	LinJ.20.0530	122.1707351122948	87.73805942231736	151.43188137493368	7.808824743081125	0.0	4.824768043245361	0.0	0.0	0.0	0.0	0.0	0.0	0.0	0.0	0.0
LinJ.36.2980_1158526-v2	LinJ.36.2980	753.6149840073017	75.02239863647426	170.01918811409524	36.603865983192776	0.0	4.824768043245361	0.0	0.0	0.0	0.0	0.0	0.0	131.6501616371429	0.0	0.0
LinJ.15.1420_553630-v2	LinJ.15.1420	49.4173760004788	1.2715660785843095	0.5466854923282805	0.0	0.0	0.0	0.0	0.0	0.0	0.0	0.0	0.0	0.0	0.0	0.0
LinJ.27.0090_23517-v2	LinJ.27.0090	275.91368266933995	113.16938099400355	6.013540415611085	0.0	0.6444506483560193	0.0	0.0	0.0	0.0	0.0	0.0	0.0	0.0	0.0	0.0
LinJ.32.0330_119918-v2	LinJ.32.0330	161.9791768904583	399.90753171476535	14.760508292863573	76.62409279148353	4.1889292143141255	0.0	0.0	0.0	0.0	0.0	0.0	0.0	0.0	0.0	0.0
LinJ.10.0090_31942-v2	LinJ.10.0090	247.086880002394	138.60070256568974	78.72271089527239	556.3787629445302	7.411182456094222	0.0	9.967586207061533	0.0	0.0	0.0	4.474591257275126	7.234764490328929	0.0	0.0	0.0
LinJ.14.1460_582365-v2	LinJ.14.1460	227.86901155776334	8.900962550090167	130.11114717413076	14.153494846834539	0.0	0.0	0.0	0.0	0.0	0.0	0.0	0.0	0.0	0.0	0.0
468	468	102.95286666766417	86.46649334373305	107.15035649634298	133.72612372526427	18.36684347814655	71.16532863786907	15.549434483015991	0.0	0.0	0.0	0.0	0.0	0.0	0.0	0.0
LinJ.14.0610_224652-v2	LinJ.14.0610	74.1260640007182	27.974453728854808	6.013540415611085	8.784927835966265	2.900027917602087	0.0	2.392220689694768	0.0	0.0	0.0	0.0	0.0	0.0	0.0	0.0
LinJ.36.0560_149836-v2	LinJ.36.0560	31.572212444750345	13.35144382513525	107.69704198867126	30.74724742588193	0.0	3.618576032434021	0.0	0.0	0.0	0.0	0.0	0.0	0.0	0.0	0.0
30	30	446.12908889321136	71.84348344001349	60.68208964843913	461.69676293467154	0.0	0.0	0.3987034482824613	0.0	0.0	11.126898944391098	0.0	0.0	0.0	4.86527801901448	0.0
LinJ.35.3780_1494200-v2	LinJ.35.3780	378.86654933700413	24.795538532394037	404.0005788305993	30.74724742588193	4.833379862670145	19.299072172981443	0.0	0.0	0.0	0.0	0.0	0.0	0.0	14.595834057043438	0.0
LinJ.29.0630_225934-v2	LinJ.29.0630	196.296799113013	9.536745589382322	0.0	1.464154639327711	0.0	0.0	0.0	0.0	0.0	0.0	0.0	0.0	0.0	0.0	0.0
LinJ.30.1920_685675-v2	LinJ.30.1920	63.14442488950069	8.265179510798012	3.826798446297963	13.665443300391969	0.0	0.0	0.0	0.0	0.0	0.0	0.0	0.0	0.0	0.0	0.0
LinJ.10.1340_506261-v2	LinJ.10.1340	490.05564533808143	135.42178736922895	285.3698269953624	211.8143711560755	6.122281159382183	179.7226096108897	84.92383448416426	0.0	0.0	0.0	0.0	0.0	0.0	0.0	0.0
LinJ.08.0050_15525-v2	LinJ.08.0050	231.98712622446993	221.25249767366986	157.99210728287306	144.9513092934434	50.267150571769506	62.72198456218969	57.01459310439196	0.0	0.0	0.0	0.0	0.0	0.0	0.0	0.0
LinJ.33.1710_654887-v2	LinJ.33.1710	93.34393244534884	136.05757040852112	260.7689798405898	1658.399154811854	1.6111266208900483	31.360992281094845	32.693682759161824	0.0	0.0	0.0	0.0	0.0	0.0	0.0	0.0
LinJ.35.4370_1717407-v2	LinJ.35.4370	161.9791768904583	130.9713060941839	61.7754606330957	2810.6888559627623	0.9666759725340289	1.2061920108113402	29.902758621184596	0.0	0.0	0.0	0.0	0.0	51.197285081111126	0.0	0.0
LinJ.28.0030_10731-v2	LinJ.28.0030	83.73499822303351	27.974453728854808	27.880960108742304	229.38422682800805	0.0	0.0	0.0	0.0	0.0	0.0	0.0	0.0	0.0	0.0	0.0
LinJ.18.1650_704127-v2	LinJ.18.1650	292.38614133616625	38.14698235752929	33.34781503202511	746.7188660571326	0.0	0.0	11.562400000191378	0.0	0.0	0.0	0.0	0.0	0.0	0.0	0.0
LinJ.28.0250_83019-v2	LinJ.28.0250	101.58016177876198	5.722047353629393	27.880960108742304	0.4880515464425703	0.0	0.0	0.0	0.0	0.0	0.0	0.0	0.0	0.0	0.0	0.0
LinJ.33.0490_160336-v2	LinJ.33.0490	149.62483289033858	0.6357830392921547	3.2801129539696827	0.0	0.0	0.0	0.0	0.0	0.0	0.0	0.0	0.0	0.0	0.0	0.0
LinJ.34.2000_860638-v2	LinJ.34.2000	87.85311288974009	103.63263540462123	249.2885845016959	110.29964949602089	17.077942181434512	24.123840216226803	39.07293793168121	0.0	0.0	0.0	0.0	0.0	0.0	0.0	0.0
LinJ.33.1160_407340-v2	LinJ.33.1160	211.39655289093707	35.60385020036067	72.16248498733303	262.08368043966027	0.0	0.0	0.0	0.0	0.0	0.0	0.0	0.0	0.0	0.0	0.0
LinJ.35.snoRNA1_13-man	LinJ.35.snoRNA1	860.6859653416724	1054.1282791463925	808.5478431535269	390.44123715405624	21.589096719926648	158.01115341628557	8.372772413931687	0.0	0.0	0.0	0.0	0.0	21.941693606190483	0.0	0.0
LinJ.26.1600_586779-v2	LinJ.26.1600	34.317622222554725	0.0	0.0	0.0	0.0	0.0	0.0	0.0	0.0	0.0	0.0	0.0	0.0	0.0	0.0
LinJ.20.0870_344431-v2	LinJ.20.0870	663.0164613397573	2987.5445016338354	38.26798446297963	15.61764948616225	22.233547368282665	0.0	0.0	0.0	0.0	0.0	0.0	0.0	51.197285081111126	0.0	0.0
LinJ.14.1270_525018-v2	LinJ.14.1270	201.78761866862177	0.0	0.0	0.0	0.0	0.0	0.0	0.0	0.0	0.0	0.0	0.0	7.3138978687301615	0.0	0.0
LinJ.26.0090_849-man	LinJ.26.0090	74.1260640007182	8.900962550090167	0.0	0.0	0.0	0.0	0.0	0.0	0.0	0.0	0.0	0.0	0.0	0.0	0.0
LinJ.21.1970_698180-v2	LinJ.21.1970	0.0	1.2715660785843095	0.0	0.0	0.0	0.0	0.0	0.0	0.0	0.0	0.0	0.0	0.0	0.0	0.0
LinJ.20.1340_584949-v2	LinJ.20.1340	127.66155466790356	0.0	0.5466854923282805	0.0	0.0	0.0	0.0	0.0	0.0	0.0	0.0	0.0	0.0	0.0	0.0
LinJ.26.snoRNA18_49_revcom-man	LinJ.26.snoRNA18	20.590573333532834	698.0897771427859	2591.2892336360496	39.532175261848195	15.144590236366453	80.8148647243598	0.0	0.0	0.0	0.0	0.0	0.0	0.0	0.0	0.0
LinJ.17.1460_615619-v2	LinJ.17.1460	108.44368622327292	754.0386846004956	186.41975288394366	747.2069176035751	12.244562318764366	0.0	25.517020690077523	0.0	0.0	0.0	0.0	0.0	0.0	4.86527801901448	0.0
LinJ.36.6200_2273125-v2	LinJ.36.6200	86.4804080008379	6.357830392921548	344.958545659145	0.4880515464425703	0.0	117.0006250487	0.0	0.0	0.0	0.0	0.0	0.0	0.0	0.0	13.118539119483655
LinJ.35.3750_1487145-v2	LinJ.35.3750	50.79008088938099	12.715660785843095	44.828210370919	0.0	0.0	4.824768043245361	0.0	0.0	0.0	0.0	0.0	0.0	0.0	0.0	0.0
LinJ.19.1210_520154-v2	LinJ.19.1210	153.74294755704514	17.16614206088818	6.560225907939365	123.47704124997028	0.0	0.0	1.5948137931298452	0.0	0.0	0.0	0.0	7.234764490328929	0.0	0.0	0.0
LinJ.15.1300_370-man	LinJ.15.1300	148.2521280014364	26.7028876502705	542.3120083896542	0.9761030928851406	0.0	97.70155287571856	0.0	0.0	0.0	0.0	0.0	0.0	0.0	0.0	0.0
LinJ.21.0490_136002-v2	LinJ.21.0490	177.07893066838236	171.02563756958963	102.77687255771673	35.627762890307636	1.6111266208900483	25.330032227038146	0.0	0.0	0.0	0.0	0.0	0.0	29.255591474920646	0.0	0.0
LinJ.33.3130_1307851-v2	LinJ.33.3130	118.05262044558825	15.89457598230387	284.82314150303415	186.92374228750444	0.0	60.30960054056701	0.0	0.0	0.0	0.0	0.0	0.0	43.88338721238097	0.0	0.0
LinJ.29.0560_205061-v2	LinJ.29.0560	127.66155466790356	25.43132157168619	45.37489586324728	424.6048454050362	2.577802593424077	0.0	27.111834483207367	0.0	0.0	0.0	0.0	0.0	0.0	0.0	0.0
LinJ.34.0940_384783-v2	LinJ.34.0940	50.79008088938099	3.8146982357529287	6.013540415611085	69.79137114128756	0.0	0.0	5.183144827671997	0.0	0.0	0.0	0.0	0.0	0.0	0.0	0.0
LinJ.14.1110_438794-v2	LinJ.14.1110	282.7772071138509	6.357830392921548	11.48039533889389	0.0	0.0	0.0	0.0	0.0	0.0	0.0	0.0	0.0	0.0	0.0	0.0
LinJ.10.0810_351684-v2	LinJ.10.0810	109.81639111217511	71.84348344001349	461.949241017397	160.56895877960562	0.6444506483560193	37.391952335151544	0.0	0.0	0.0	0.0	0.0	0.0	0.0	0.0	0.0
LinJ.06.0960_404812-v2	LinJ.06.0960	68.63524444510945	34.33228412177636	3.2801129539696827	747.2069176035751	0.0	0.0	19.137765517558144	0.0	0.0	0.0	0.0	0.0	0.0	0.0	0.0
LinJ.35.1400_582817-v2	LinJ.35.1400	197.6695040019152	0.0	0.0	0.0	0.0	0.0	0.0	0.0	0.0	0.0	0.0	0.0	0.0	0.0	0.0
LinJ.04.1210_448336-v2	LinJ.04.1210	166.09729155716485	141.14383472285837	450.4688456785031	132.75002063237912	0.0	43.42291238920825	7.176662069084303	0.0	0.0	0.0	0.0	0.0	0.0	0.0	0.0
LinJ.22.0770_341211-v2	LinJ.22.0770	41.18114666706567	0.0	0.0	0.0	0.0	0.0	0.0	0.0	0.0	0.0	0.0	0.0	0.0	0.0	0.0
LinJ.36.5720_2107662-v2	LinJ.36.5720	188.0605697795999	3.8146982357529287	9.293653369580769	21.474268043473092	0.0	0.0	0.0	0.0	0.0	0.0	0.0	0.0	0.0	0.0	0.0
LinJ.35.3270_1318458-v2	LinJ.35.3270	156.48835733484952	0.0	0.0	0.0	0.0	0.0	0.0	0.0	0.0	0.0	0.0	0.0	0.0	0.0	0.0
366	366	211.39655289093707	0.0	0.0	0.0	0.0	0.0	0.0	0.0	0.0	0.0	0.0	0.0	0.0	0.0	0.0
LinJ.33.1430_500772-v2	LinJ.33.1430	0.0	0.0	0.0	0.0	0.0	0.0	0.0	0.0	0.0	0.0	0.0	0.0	0.0	0.0	0.0
LinJ.36.1460_510330-v2	LinJ.36.1460	177.07893066838236	1.2715660785843095	2.186741969313122	3.416360825097992	0.0	0.0	0.0	0.0	0.0	0.0	0.0	0.0	0.0	0.0	0.0
LinJ.18.1250_515263-v2	LinJ.18.1250	24.7086880002394	13.35144382513525	77.62933991061583	10.249082475293976	0.0	18.092880162170104	0.0	0.0	0.0	0.0	0.0	0.0	0.0	0.0	0.0
LinJ.11.0040_12355-v2	LinJ.11.0040	68.63524444510945	3.8146982357529287	103.87024354237329	2.4402577322128516	0.0	0.0	0.0	0.0	0.0	0.0	0.0	0.0	0.0	0.0	0.0
LinJ.30.2880_1049516-v2	LinJ.30.2880	208.65114311313272	0.6357830392921547	8.746967877252487	2.928309278655422	0.0	0.0	0.0	0.0	0.0	0.0	0.0	0.0	0.0	0.0	0.0
LinJ.15.1510_575728-v2	LinJ.15.1510	45.299261333772236	1831.690936200698	7.106911400267646	515.8704845897968	34.800335011225044	6.030960054056701	28.30794482805475	0.0	0.0	0.0	0.0	0.0	0.0	0.0	0.0
LinJ.36.6040_2207644-v2	LinJ.36.6040	85.1077031119357	11.444094707258786	0.0	6.832721650195984	3.544478565958106	0.0	0.0	0.0	0.0	0.0	0.0	0.0	0.0	0.0	0.0
LinJ.23.0760_275485-v2	LinJ.23.0760	185.3151600017955	4.4504812750450835	3.2801129539696827	0.0	0.0	0.0	0.0	0.0	0.0	0.0	0.0	0.0	0.0	0.0	0.0
LinJ.32.0970_346377-v2	LinJ.32.0970	104.32557155656636	3.178915196460774	25.694218139429182	14.153494846834539	0.0	0.0	0.0	0.0	0.0	0.0	0.0	0.0	0.0	0.0	0.0
LinJ.19.0390_112_revcom-man	LinJ.19.0390	356.9032711145691	0.0	2.7334274616414023	6.344670103753414	0.0	0.0	0.0	0.0	0.0	0.0	0.0	0.0	0.0	0.0	0.0
LinJ.32.3330_145_revcom-man	LinJ.32.3330	157.86106222375173	26.067104610978344	19.133992231489817	2.928309278655422	0.0	0.0	0.0	0.0	0.0	0.0	0.0	0.0	0.0	0.0	0.0
LinJ.31.2680_1253132-v2	LinJ.31.2680	68.63524444510945	0.0	0.0	1.464154639327711	0.0	0.0	0.0	0.0	0.0	0.0	0.0	0.0	0.0	0.0	0.0
LinJ.08.0790_334622-v2	LinJ.08.0790	85.1077031119357	3812.15510359576	165.64570417546898	20.986216497030522	27.38915255513082	0.0	0.0	0.0	0.0	0.0	0.0	0.0	0.0	0.0	0.0
LinJ.34.4200_1653759-v2	LinJ.34.4200	91.97122755644665	0.0	0.0	0.0	0.0	0.0	0.0	0.0	0.0	0.0	0.0	0.0	0.0	0.0	0.0
LinJ.35.0780_334418-v2	LinJ.35.0780	205.90573333532834	31.78915196460774	558.1658876671744	8.296876289523695	0.0	39.80433635677423	2.392220689694768	0.0	0.0	0.0	0.0	0.0	0.0	0.0	0.0
LinJ.10.0180_69165-v2	LinJ.10.0180	112.5618008899795	0.0	8.746967877252487	0.0	0.0	0.0	0.0	0.0	0.0	0.0	0.0	7.234764490328929	0.0	0.0	0.0
LinJ.31.2120_992645-v2	LinJ.31.2120	30.199507555848154	0.0	0.0	0.0	0.0	0.0	0.0	0.0	0.0	0.0	0.0	0.0	0.0	0.0	0.0
LinJ.36.3000_1165520-v2	LinJ.36.3000	42.55385155596785	1.2715660785843095	9.293653369580769	262.08368043966027	0.0	0.0	3.1896275862596903	0.0	0.0	0.0	0.0	0.0	0.0	0.0	0.0
LinJ.26.2680_1016097-v2	LinJ.26.2680	140.01589866802325	15.89457598230387	25.694218139429182	8.784927835966265	4.511154538492135	0.0	0.0	0.0	0.0	0.0	0.0	0.0	0.0	0.0	0.0
LinJ.22.0360_174081-v2	LinJ.22.0360	118.05262044558825	15.89457598230387	28.974331093398867	21.962319589915666	0.0	0.0	0.0	0.0	0.0	0.0	0.0	0.0	14.627795737460323	0.0	0.0
LinJ.14.0760_279672-v2	LinJ.14.0760	160.60647200155609	378.2909083788321	70.52242851034818	40.020226808290765	7.411182456094222	0.0	0.0	0.0	0.0	0.0	0.0	0.0	0.0	0.0	0.0
LinJ.36.2990_1161946-v2	LinJ.36.2990	20.590573333532834	6.993613432213702	22.4141051854595	1.9522061857702813	0.0	0.0	0.0	0.0	0.0	0.0	0.0	0.0	0.0	0.0	0.0
LinJ.13.0330_131_revcom-man	LinJ.13.0330	190.80597955740424	10.808311667966631	6.013540415611085	1070.2970413485566	0.0	0.0	20.333875862405527	0.0	0.0	0.0	0.0	0.0	0.0	0.0	0.0
LinJ.16.0830_312504-v2	LinJ.16.0830	5.490819555608756	12.715660785843095	2.7334274616414023	0.0	0.0	0.0	0.0	0.0	0.0	0.0	0.0	0.0	0.0	0.0	0.0
LinJ.30.2470_919184-v2	LinJ.30.2470	393.9663031149282	340.77970906059494	32.80112953969683	11.713237114621688	1.6111266208900483	0.0	1.196110344847384	0.0	0.0	0.0	0.0	0.0	0.0	0.0	0.0
LinJ.34.1400_579894-v2	LinJ.34.1400	406.3206471150479	15.258792943011715	106.05698551168642	54.173721655125306	0.32222532417800964	0.0	0.0	0.0	0.0	0.0	0.0	0.0	0.0	0.0	0.0
LinJ.33.0270_78769-v2	LinJ.33.0270	131.77966933461013	33.06071804319205	83.64288032622692	1664.7438249156073	0.0	0.0	27.111834483207367	0.0	0.0	0.0	0.0	0.0	0.0	0.0	0.0
LinJ.15.1440_558065-v2	LinJ.15.1440	1.372704888902189	19.073491178764645	44.828210370919	146.90351547921367	0.0	0.0	0.0	0.0	0.0	0.0	0.0	0.0	0.0	34.056946133101356	0.0
LinJ.23.1160_474591-v2	LinJ.23.1160	79.61688355632695	0.0	0.0	0.0	0.0	0.0	0.0	0.0	0.0	0.0	0.0	0.0	0.0	0.0	0.0
LinJ.32.4110_1532485-v2	LinJ.32.4110	98.8347520009576	0.0	0.0	0.0	0.0	0.0	0.0	0.0	0.0	0.0	0.0	0.0	0.0	0.0	0.0
LinJ.02.0160_325-man	LinJ.02.0160	634.1896586728112	174.2045527660504	1658.643783724003	508.54971139315825	0.0	249.68174623794744	2.790924137977229	0.0	0.0	0.0	0.0	0.0	0.0	4.86527801901448	8.745692746322437
LinJ.24.1950_721627-v2	LinJ.24.1950	49.4173760004788	8.900962550090167	95.1232756651208	5.856618557310844	0.0	32.56718429190619	0.0	0.0	0.0	0.0	0.0	0.0	7.3138978687301615	0.0	0.0
LinJ.29.1710_738763-v2	LinJ.29.1710	233.3598311133721	0.0	0.0	4.392463917983132	0.0	0.0	0.0	0.0	0.0	0.0	0.0	0.0	0.0	0.0	0.0
LinJ.36.6490_2386369-v2	LinJ.36.6490	61.7717200005985	0.0	0.0	0.4880515464425703	0.0	0.0	0.0	0.0	0.0	0.0	0.0	0.0	0.0	0.0	0.0
LinJ.15.1570_595258-v2	LinJ.15.1570	189.43327466850207	27.338670689562655	91.29647721882284	1.464154639327711	1.9333519450680579	0.0	0.0	0.0	0.0	0.0	0.0	0.0	0.0	0.0	0.0
LinJ.29.2580_154_revcom-man	LinJ.29.2580	178.45163555728456	23.523972453809726	15.853879277520134	69.30331959484498	0.9666759725340289	4.824768043245361	25.517020690077523	0.0	0.0	0.0	0.0	0.0	0.0	0.0	0.0
LinJ.20.1260_549410-v2	LinJ.20.1260	181.19704533508894	0.0	0.0	0.0	0.0	0.0	0.0	0.0	0.0	0.0	0.0	0.0	0.0	0.0	17.491385492644874
LinJ.04.0150_48895-v2	LinJ.04.0150	230.61442133556773	12.07987774655094	198.4468337151658	6.344670103753414	0.0	0.0	0.0	12.898226287513847	0.0	0.0	0.0	0.0	0.0	0.0	0.0
LinJ.03.0350_118738-v2	LinJ.03.0350	45.299261333772236	0.0	4.373483938626244	0.4880515464425703	0.0	0.0	0.0	0.0	0.0	0.0	0.0	0.0	0.0	0.0	0.0
LinJ.35.3350_1338764-v2	LinJ.35.3350	104.32557155656636	24.795538532394037	17.493935754504975	341.6360825097992	0.0	0.0	0.0	0.0	0.0	0.0	0.0	0.0	0.0	0.0	0.0
LinJ.28.0670_250807-v2	LinJ.28.0670	4.118114666706567	8.265179510798012	0.0	2.928309278655422	0.0	0.0	0.0	0.0	0.0	0.0	0.0	0.0	0.0	0.0	0.0
LinJ.30.0140_47652-v2	LinJ.30.0140	815.3867040079002	28.610236768146965	115.89732437359547	41.972432994061045	0.0	0.0	0.0	2.579645257502769	0.0	0.0	0.0	0.0	0.0	0.0	0.0
LinJ.31.2890_1328361-v2	LinJ.31.2890	80.98958844522915	18.437708139472488	1382.5676100982214	18.057907218375103	0.0	149.56780934060617	0.0	0.0	0.0	0.0	0.0	0.0	0.0	0.0	0.0
LinJ.29.2420_1031882-v2	LinJ.29.2420	393.9663031149282	1443.2274991931913	209.38054356173143	253.78680415013656	1.6111266208900483	0.0	8.771475862214148	0.0	0.0	0.0	0.0	0.0	0.0	0.0	0.0
LinJ.32.3150_1169186-v2	LinJ.32.3150	673.9981004509748	72.47926647930565	221.95430988528187	425.5809484979213	0.0	7.237152064868042	12.3598068967563	0.0	0.0	0.0	0.0	0.0	0.0	9.73055603802896	0.0
LinJ.31.2020_949983-v2	LinJ.31.2020	101.58016177876198	3.178915196460774	10.38702435423733	120.0606804248723	0.0	0.0	0.7974068965649226	0.0	0.0	0.0	0.0	0.0	0.0	0.0	0.0
LinJ.25.2220_718_revcom-man	LinJ.25.2220	520.2551528939296	347.1375394535165	882.897070110173	307.4724742588193	0.32222532417800964	48.247680432453606	11.562400000191378	5.159290515005538	0.0	0.0	0.0	0.0	21.941693606190483	0.0	0.0
LinJ.22.0880_393822-v2	LinJ.22.0880	170.2154062238714	20.34505725734895	10.38702435423733	11.713237114621688	0.0	28.948608259472167	0.0	0.0	0.0	0.0	0.0	0.0	0.0	0.0	0.0
LinJ.09.0470_162062-v2	LinJ.09.0470	57.65360533389193	5.722047353629393	0.5466854923282805	3.416360825097992	0.0	0.0	0.0	0.0	0.0	0.0	0.0	0.0	73.13897868730162	0.0	0.0
LinJ.34.0960_391730-v2	LinJ.34.0960	424.16581067077635	0.6357830392921547	5.4668549232828045	16.10570103260482	0.0	0.0	0.7974068965649226	0.0	0.0	0.0	0.0	0.0	0.0	24.326390095072398	0.0
LinJ.01.0670_188212-v2	LinJ.01.0670	715.1792471180404	4.4504812750450835	26.24090363175746	1.9522061857702813	0.0	0.0	0.0	0.0	0.0	0.0	0.0	0.0	0.0	0.0	0.0
LinJ.08.1320_95447-v2	LinJ.08.1320	0.0	6.993613432213702	73.80254146431787	3.416360825097992	0.0	1.2061920108113402	0.0	0.0	0.0	0.0	0.0	0.0	0.0	0.0	0.0
LinJ.35.3760_1488917-v2	LinJ.35.3760	178.45163555728456	0.0	0.0	0.0	0.0	0.0	0.0	0.0	0.0	0.0	0.0	0.0	0.0	0.0	0.0
LinJ.29.1740_749704-v2	LinJ.29.1740	127.66155466790356	1.9073491178764643	57.94866218679773	0.0	0.0	49.45387244326495	0.0	0.0	0.0	0.0	0.0	0.0	0.0	0.0	8.745692746322437
LinJ.10.0800_345579-v2	LinJ.10.0800	606.7355608947674	18.437708139472488	136.12468758974185	37.091917529635346	0.0	20.505264183792782	0.0	0.0	0.0	0.0	0.0	0.0	0.0	0.0	0.0
LinJ.10.1270_489995-v2	LinJ.10.1270	63.14442488950069	35.60385020036067	66.14894457172194	27.818938147226508	0.0	0.0	0.0	0.0	0.0	0.0	0.0	0.0	0.0	0.0	0.0
LinJ.27.2650_251392-v2	LinJ.27.2650	39.80844177816348	57.85625657558609	107.15035649634298	51.733463922912456	43.178193439853295	259.3312823244382	85.32253793244672	0.0	0.0	0.0	0.0	0.0	0.0	0.0	0.0
LinJ.21.0560_156801-v2	LinJ.21.0560	39.80844177816348	0.0	0.0	5.856618557310844	0.0	0.0	0.0	0.0	0.0	0.0	0.0	0.0	0.0	14.595834057043438	0.0
LinJ.27.2260_974392-v2	LinJ.27.2260	514.7643333383209	13.35144382513525	69.42905752569162	8.784927835966265	0.0	15.680496140547422	0.0	0.0	0.0	0.0	0.0	0.0	0.0	0.0	0.0
LinJ.21.2050_718425-v2	LinJ.21.2050	26.08139288914159	158.30997678374655	68.33568654103506	17.08180412548996	29.322504500198878	6.030960054056701	10.366289655343994	0.0	0.0	0.0	0.0	0.0	0.0	0.0	0.0
LinJ.36.2870_1111612-v2	LinJ.36.2870	94.71663733425103	13.35144382513525	9.840338861909048	13.177391753949399	0.0	0.0	0.0	0.0	0.0	0.0	0.0	0.0	0.0	0.0	0.0
LinJ.16.1750_681636-v2	LinJ.16.1750	266.3047484470246	27.338670689562655	45.37489586324728	12.201288661064257	0.0	0.0	0.0	0.0	0.0	2.7817247360977744	0.0	0.0	0.0	0.0	0.0
LinJ.23.1280_511574-v2	LinJ.23.1280	425.53851555967856	7.629396471505857	12.573766323550451	2178.1740517731914	0.0	3.618576032434021	61.00162758721658	2.579645257502769	0.0	0.0	0.0	0.0	0.0	0.0	0.0
LinJ.36.7280_2655407-v2	LinJ.36.7280	161.9791768904583	1.9073491178764643	1.093370984656561	0.0	0.0	0.0	0.0	0.0	0.0	0.0	0.0	0.0	0.0	0.0	0.0
LinJ.31.0680_232552-v2	LinJ.31.0680	181.19704533508894	492.73185545141996	20.22736321614638	58.566185573108434	4.511154538492135	0.0	3.1896275862596903	0.0	0.0	0.0	0.0	36.17382245164464	0.0	0.0	0.0
LinJ.32.3710_1414782-v2	LinJ.32.3710	359.6486808923735	36.875416278944975	60.13540415611085	24.402577322128515	0.0	0.0	0.0	0.0	0.0	0.0	0.0	0.0	0.0	0.0	0.0
LinJ.36.7170_2628248-v2	LinJ.36.7170	53.535490667185364	5470.913053108991	55.21523472515633	48.31710309781446	53.81162913772761	49.45387244326495	0.0	0.0	0.0	0.0	0.0	0.0	0.0	0.0	0.0
LinJ.33.2660_1027141-v2	LinJ.33.2660	150.9975377792408	18.437708139472488	4.373483938626244	1.9522061857702813	0.0	0.0	0.0	0.0	0.0	0.0	0.0	0.0	0.0	0.0	0.0
LinJ.22.0490_217840-v2	LinJ.22.0490	196.296799113013	15.258792943011715	29.521016585727146	5.368567010868273	0.0	0.0	0.0	0.0	0.0	0.0	0.0	0.0	0.0	0.0	0.0
LinJ.22.0530_240947-v2	LinJ.22.0530	107.07098133437073	17.16614206088818	35.53455700133823	126.40535052862572	0.0	0.0	0.0	0.0	0.0	0.0	0.0	0.0	0.0	0.0	0.0
6	6	101.58016177876198	6.357830392921548	0.0	2.928309278655422	0.0	0.0	0.0	0.0	0.0	0.0	0.0	0.0	0.0	0.0	0.0
LinJ.26.snoRNA5_38_revcom-man	LinJ.26.snoRNA5	63.14442488950069	27.338670689562655	3.826798446297963	38.556072168963055	0.0	0.0	0.0	0.0	0.0	0.0	0.0	0.0	0.0	0.0	0.0
272	272	116.67991555668605	3.8146982357529287	2.7334274616414023	2376.8110311753176	0.0	0.0	84.5251310358818	0.0	0.0	0.0	0.0	0.0	0.0	0.0	0.0
LinJ.08.0050_15448-v2	LinJ.08.0050	533.9822017829515	12.07987774655094	13.667137308207012	42.948536086946184	0.0	0.0	0.0	0.0	0.0	0.0	0.0	7.234764490328929	0.0	9.73055603802896	0.0
LinJ.16.1600_626715-v2	LinJ.16.1600	53.535490667185364	20.98084029664111	3.2801129539696827	9.272979382408836	0.0	0.0	0.0	0.0	0.0	0.0	0.0	0.0	0.0	0.0	0.0
LinJ.16.0320_114848-v2	LinJ.16.0320	211.39655289093707	188.1917796304778	20.77404870847466	1409.0048145797005	0.0	0.0	14.353324138168606	0.0	0.0	0.0	0.0	0.0	0.0	0.0	0.0
LinJ.28.2360_118_revcom-man	LinJ.28.2360	275.91368266933995	78.83709687222719	48.10832332488868	32.21140206520964	0.0	0.0	2.392220689694768	0.0	0.0	0.0	0.0	0.0	58.51118294984129	0.0	0.0
LinJ.31.2270_1081784-v2	LinJ.31.2270	113.93450577888167	0.0	3.2801129539696827	0.0	0.0	0.0	0.0	0.0	0.0	0.0	0.0	0.0	0.0	0.0	0.0
LinJ.33.0360_217-man	LinJ.33.0360	70.00794933401163	5.722047353629393	0.0	0.0	0.0	0.0	0.0	0.0	0.0	0.0	0.0	0.0	0.0	0.0	4.372846373161218
LinJ.30.2390_881996-v2	LinJ.30.2390	377.4938444481019	15.89457598230387	51.935121771186644	18.057907218375103	0.0	0.0	0.0	0.0	0.0	0.0	0.0	0.0	0.0	0.0	0.0
LinJ.30.3000_946-man	LinJ.30.3000	402.20253244834134	5.722047353629393	0.5466854923282805	1.464154639327711	0.0	1.2061920108113402	0.0	0.0	0.0	0.0	0.0	0.0	0.0	0.0	0.0
LinJ.03.0030_9835-v2	LinJ.03.0030	59.02631022279412	0.6357830392921547	0.0	4.880515464425703	0.0	0.0	0.0	0.0	0.0	0.0	0.0	0.0	0.0	0.0	0.0
LinJ.21.0660_183991-v2	LinJ.21.0660	418.6749911151676	703.1760414571231	32.25444404736855	203.02944332010924	5.477830511026164	0.0	0.0	0.0	0.0	0.0	0.0	0.0	0.0	0.0	0.0
LinJ.36.0420_107465-v2	LinJ.36.0420	21.963278222435022	0.0	78.72271089527239	0.0	0.0	0.0	0.0	0.0	0.0	0.0	0.0	0.0	0.0	0.0	0.0
LinJ.05.0160_49797-v2	LinJ.05.0160	479.0740062268639	3.178915196460774	20.77404870847466	1.9522061857702813	0.0	0.0	0.0	0.0	0.0	0.0	0.0	0.0	0.0	0.0	4.372846373161218
LinJ.32.2310_845363-v2	LinJ.32.2310	182.56975022399112	84.55914422585658	137.2180585743984	131.2858659930514	0.0	12.061920108113402	5.183144827671997	0.0	0.0	0.0	0.0	0.0	0.0	0.0	0.0
LinJ.34.1000_405679-v2	LinJ.34.1000	1.372704888902189	0.0	0.0	0.0	0.0	0.0	0.0	0.0	0.0	0.0	0.0	0.0	0.0	0.0	0.0
LinJ.30.2470_919242-v2	LinJ.30.2470	194.92409422411083	0.0	4.920169430954524	4.392463917983132	0.0	0.0	0.0	0.0	0.0	0.0	0.0	0.0	0.0	0.0	0.0
LinJ.36.5280_1947233-v2	LinJ.36.5280	63.14442488950069	9.536745589382322	34.98787150900995	261.5956288932177	0.0	0.0	3.1896275862596903	0.0	0.0	0.0	0.0	0.0	0.0	0.0	0.0
LinJ.03.0610_234074-v2	LinJ.03.0610	1000.7018640096957	54.04155833983315	290.83668191864524	507.5736083002731	0.0	34.979568313528866	14.353324138168606	0.0	0.0	0.0	0.0	14.469528980657858	21.941693606190483	9.73055603802896	0.0
LinJ.21.0810_231142-v2	LinJ.21.0810	365.13950044798224	361.7605493572361	605.7275254997347	24.890628868571085	0.0	28.948608259472167	0.0	0.0	0.0	0.0	0.0	0.0	29.255591474920646	0.0	0.0
LinJ.35.4650_1805860-v2	LinJ.35.4650	27.454097778043778	6.993613432213702	113.71058240428233	21.962319589915666	0.0	0.0	0.0	0.0	0.0	0.0	0.0	0.0	0.0	0.0	0.0
LinJ.36.5080_1871553-v2	LinJ.36.5080	101.58016177876198	2.543132157168619	0.0	7.808824743081125	0.0	0.0	0.0	0.0	0.0	0.0	0.0	0.0	0.0	0.0	0.0
LinJ.34.4030_1607329-v2	LinJ.34.4030	86.4804080008379	0.0	0.0	143.48715465411567	0.0	0.0	19.137765517558144	0.0	0.0	0.0	0.0	0.0	0.0	0.0	0.0
[truncated: 47,351 more rows]

## Sheet: 5X MF statistics
sgrna	Gene	Log2FC	FDR	high_in_treatment
LinJ.20.0260_79976-v2	LinJ.20.0260	9.7278	0.00017016	True
LinJ.31.0040_14281-v2	LinJ.31.0040	8.4889	0.011917	True
LinJ.36.4970_1836372-v2	LinJ.36.4970	9.7896	0.05120153	False
LinJ.13.0520_179031-v2	LinJ.13.0520	9.3053	0.06295865	False
LinJ.33.1270_456069-v2	LinJ.33.1270	7.6282	0.26394	False
LinJ.31.2310_1104675-v2	LinJ.31.2310	5.3511	0.27506	False
LinJ.36.6180_2267947-v2	LinJ.36.6180	4.0308	0.1895	False
LinJ.01.0130_33920-v2	LinJ.01.0130	2.9723	0.086596	False
LinJ.30.1810_634154-v2	LinJ.30.1810	2.6728	0.056744	False
LinJ.29.0850_302583-v2	LinJ.29.0850	2.6208	0.58676	False
LinJ.33.0870_292668-v2	LinJ.33.0870	1.968	0.066928	False
LinJ.13.1590_619160-v2	LinJ.13.1590	1.5597	0.063418	False
LinJ.23.1070_439815-v2	LinJ.23.1070	1.3617	0.065738	False
LinJ.23.0420_139674-v2	LinJ.23.0420	1.1335	0.055513	False
LinJ.30.3140_1128380-v2	LinJ.30.3140	1.0989	0.059584	False
LinJ.20.1510_647782-v2	LinJ.20.1510	0.88342	0.082357	False
LinJ.27.0210_50289-v2	LinJ.27.0210	-0.36553	0.093592	False
LinJ.32.3280_1216253-v2	LinJ.32.3280	-0.5751	0.101917	False
LinJ.13.1590_618267-v2	LinJ.13.1590	-0.65602	0.29357	False
LinJ.21.1760_612501-v2	LinJ.21.1760	-0.72187	0.0585251	False
LinJ.36.2510_496-man,LinJ.36.2520_496-man	LinJ.36.2510,LinJ.36.2520	-0.75284	0.1945053	False
LinJ.29.0940_337601-v2	LinJ.29.0940	-0.78774	0.0664305	False
LinJ.05.0790_292540-v2	LinJ.05.0790	-1.1134	0.0870381	False
LinJ.05.0610_200460-v2	LinJ.05.0610	-1.1418	0.0556807	False
LinJ.14.0440_151779-v2	LinJ.14.0440	-1.2467	0.2025	False
LinJ.35.4900_1868038-v2	LinJ.35.4900	-1.2467	0.2025	False
LinJ.30.1490_498918-v2	LinJ.30.1490	-1.2467	0.2025	False
LinJ.08.1001_426435-v2	LinJ.08.1001	-1.2467	0.2025	False
LinJ.27.1830_817603-v2	LinJ.27.1830	-1.2467	0.2025	False
LinJ.34.1890_802974-v2	LinJ.34.1890	-1.2467	0.2025	False
447	447	-1.2467	0.2025	False
LinJ.09.0030_8246-v2	LinJ.09.0030	-1.2467	0.2025	False
LinJ.09.1610_562893-v2	LinJ.09.1610	-1.2467	0.2025	False
LinJ.35.4920_1874584-v2	LinJ.35.4920	-1.2467	0.2025	False
LinJ.23.1370_548759-v2	LinJ.23.1370	-1.2467	0.2025	False
LinJ.36.0560_149837-v2	LinJ.36.0560	-1.2467	0.2025	False
LinJ.27.0330_86747-v2	LinJ.27.0330	-1.2467	0.2025	False
LinJ.34.3590_1453337-v2	LinJ.34.3590	-1.2467	0.2025	False
LinJ.25.1530_569806-v2	LinJ.25.1530	-1.2467	0.2025	False
LinJ.15.1590_598368-v2	LinJ.15.1590	-1.2467	0.2025	False
LinJ.27.2420_1018344-v2	LinJ.27.2420	-1.2467	0.2025	False
LinJ.35.5380_2051019-v2	LinJ.35.5380	-1.2467	0.2025	False
LinJ.36.7020_2577361-v2	LinJ.36.7020	-1.2467	0.2025	False
LinJ.06.0160_55766-v2	LinJ.06.0160	-1.2467	0.2025	False
LinJ.05.0700_249147-v2	LinJ.05.0700	-1.2467	0.2025	False
LinJ.23.1630_659930-v2	LinJ.23.1630	-1.2467	0.2025	False
LinJ.35.2150_862495-v2	LinJ.35.2150	-1.2467	0.2025	False
LinJ.27.2150_936944-v2	LinJ.27.2150	-1.2467	0.2025	False
LinJ.33.0970_318329-v2	LinJ.33.0970	-1.2467	0.2025	False
LinJ.29.0570_207741-v2	LinJ.29.0570	-1.2467	0.2025	False
LinJ.28.2840_1040051-v2	LinJ.28.2840	-1.2467	0.2025	False
LinJ.15.0600_220941-v2	LinJ.15.0600	-1.2467	0.2025	False
LinJ.07.0430_162115-v2	LinJ.07.0430	-1.2467	0.2025	False
LinJ.29.0270_91314-v2	LinJ.29.0270	-1.2467	0.2025	False
LinJ.34.2990_1252625-v2	LinJ.34.2990	-1.2467	0.2025	False
LinJ.34.3780_1524406-v2	LinJ.34.3780	-1.2467	0.2025	False
LinJ.36.0970_344593-v2	LinJ.36.0970	-1.2467	0.2025	False
LinJ.36.4760_1745828-v2	LinJ.36.4760	-1.2467	0.2025	False
LinJ.35.2660_1068289-v2	LinJ.35.2660	-1.2467	0.2025	False
LinJ.35.4570_1783773-v2	LinJ.35.4570	-1.2467	0.2025	False
LinJ.06.0360_121691-v2	LinJ.06.0360	-1.2467	0.2025	False
LinJ.35.3740_1483913-v2	LinJ.35.3740	-1.2467	0.2025	False
LinJ.35.1340_565314-v2	LinJ.35.1340	-1.2467	0.2025	False
LinJ.10.0510_213799-v2	LinJ.10.0510	-1.2467	0.2025	False
LinJ.34.0630_251668-v2	LinJ.34.0630	-1.2467	0.2025	False
LinJ.14.1580_626128-v2	LinJ.14.1580	-1.2467	0.2025	False
LinJ.21.1970_698180-v2	LinJ.21.1970	-1.2467	0.2025	False
LinJ.33.1430_500772-v2	LinJ.33.1430	-1.2467	0.2025	False
LinJ.15.1440_558065-v2	LinJ.15.1440	-1.2467	0.2025	False
LinJ.08.1320_95447-v2	LinJ.08.1320	-1.2467	0.2025	False
LinJ.34.1000_405679-v2	LinJ.34.1000	-1.2467	0.2025	False
LinJ.08.0410_157164-v2	LinJ.08.0410	-1.2467	0.2025	False
LinJ.09.0080_17706-v2	LinJ.09.0080	-1.2467	0.2025	False
LinJ.32.0580_201418-v2	LinJ.32.0580	-1.2467	0.2025	False
LinJ.26.snoRNA6_59_revcom-man	LinJ.26.snoRNA6	-1.2467	0.2025	False
LinJ.35.2290_904657-v2	LinJ.35.2290	-1.2467	0.2025	False
LinJ.35.3930_1527096-v2	LinJ.35.3930	-1.2467	0.2025	False
LinJ.35.4440_1740905-v2	LinJ.35.4440	-1.2467	0.2025	False
LinJ.34.2010_868775-v2	LinJ.34.2010	-1.2467	0.2025	False
LinJ.30.1320_425421-v2	LinJ.30.1320	-1.2467	0.2025	False
LinJ.18.0960_393462-v2	LinJ.18.0960	-1.2467	0.2025	False
LinJ.20.1720_713225-v2	LinJ.20.1720	-1.2467	0.2025	False
LinJ.06.1170_471203-v2	LinJ.06.1170	-1.2467	0.2025	False
LinJ.04.0330_103468-v2	LinJ.04.0330	-1.2467	0.2025	False
LinJ.33.0590_197774-v2	LinJ.33.0590	-1.2467	0.2025	False
LinJ.36.5410_1987658-v2	LinJ.36.5410	-1.2467	0.2025	False
LinJ.12.0290_150011-v2	LinJ.12.0290	-1.2467	0.2025	False
LinJ.35.1080_474844-v2	LinJ.35.1080	-1.2467	0.2025	False
LinJ.12.0480_297931-v2	LinJ.12.0480	-1.2467	0.2025	False
LinJ.26.0310_79694-v2	LinJ.26.0310	-1.2467	0.2025	False
LinJ.11.0300_87912-v2	LinJ.11.0300	-1.2467	0.2025	False
LinJ.36.1230_442620-v2	LinJ.36.1230	-1.2467	0.2025	False
LinJ.14.0020_9117-v2	LinJ.14.0020	-1.2467	0.2025	False
LinJ.06.0720_264780-v2	LinJ.06.0720	-1.2467	0.2025	False
LinJ.01.0280_75119-v2	LinJ.01.0280	-1.2467	0.2025	False
LinJ.30.1330_429461-v2	LinJ.30.1330	-1.2467	0.2025	False
LinJ.10.0800_344833-v2	LinJ.10.0800	-1.2467	0.2025	False
LinJ.29.2640_1102683-v2	LinJ.29.2640	-1.2467	0.2025	False
LinJ.28.0330_105494-v2	LinJ.28.0330	-1.2467	0.2025	False
LinJ.34.0250_82688-v2	LinJ.34.0250	-1.2467	0.2025	False
LinJ.23.0640_221667-v2	LinJ.23.0640	-1.2467	0.2025	False
LinJ.21.2220_748691-v2	LinJ.21.2220	-1.2467	0.2025	False
LinJ.13.1600_622805-v2	LinJ.13.1600	-1.2467	0.2025	False
LinJ.11.1120_460179-v2	LinJ.11.1120	-1.2467	0.2025	False
LinJ.34.1920_816471-v2	LinJ.34.1920	-1.2467	0.2025	False
LinJ.36.7040_2583222-v2	LinJ.36.7040	-1.2467	0.2025	False
LinJ.21.0930_296914-v2	LinJ.21.0930	-1.2467	0.2025	False
LinJ.17.1260_548381-v2	LinJ.17.1260	-1.2467	0.2025	False
LinJ.21.0950_301623-v2	LinJ.21.0950	-1.2467	0.2025	False
LinJ.24.1460_518420-v2	LinJ.24.1460	-1.2467	0.2025	False
LinJ.23.1850_725657-v2	LinJ.23.1850	-1.2467	0.2025	False
LinJ.36.2300_861431-v2	LinJ.36.2300	-1.2467	0.2025	False
LinJ.29.2960_1205932-v2	LinJ.29.2960	-1.2467	0.2025	False
LinJ.36.7000_2571935-v2	LinJ.36.7000	-1.2467	0.2025	False
LinJ.13.1170_417439-v2	LinJ.13.1170	-1.2467	0.2025	False
LinJ.36.3720_1375443-v2	LinJ.36.3720	-1.2467	0.2025	False
LinJ.09.0910_334622-v2	LinJ.09.0910	-1.2467	0.2025	False
LinJ.32.2460_911004-v2	LinJ.32.2460	-1.2467	0.2025	False
LinJ.12.0790_513633-v2	LinJ.12.0790	-1.2467	0.2025	False
LinJ.33.1650_638801-v2	LinJ.33.1650	-1.2467	0.2025	False
LinJ.14.0330_98826-v2	LinJ.14.0330	-1.2467	0.2025	False
LinJ.22.1530_643217-v2	LinJ.22.1530	-1.2467	0.2025	False
LinJ.24.0990_343028-v2	LinJ.24.0990	-1.2467	0.2025	False
LinJ.26.1230_411375-v2	LinJ.26.1230	-1.2467	0.2025	False
LinJ.16.0880_325553-v2	LinJ.16.0880	-1.2467	0.2025	False
LinJ.04.0170_54410-v2	LinJ.04.0170	-1.2467	0.2025	False
LinJ.36.5560_2055045-v2	LinJ.36.5560	-1.2467	0.2025	False
LinJ.21.0390_105762-v2	LinJ.21.0390	-1.2467	0.2025	False
LinJ.34.3170_1316337-v2	LinJ.34.3170	-1.2467	0.2025	False
LinJ.22.1290_552380-v2	LinJ.22.1290	-1.2467	0.2025	False
LinJ.31.0890_323131-v2	LinJ.31.0890	-1.2467	0.2025	False
LinJ.31.3130_1403992-v2	LinJ.31.3130	-1.2467	0.2025	False
LinJ.12.0240_118052-v2	LinJ.12.0240	-1.2467	0.2025	False
LinJ.15.1580_596937-v2	LinJ.15.1580	-1.2467	0.2025	False
LinJ.36.0870_289024-v2	LinJ.36.0870	-1.2467	0.2025	False
LinJ.10.0090_31700-v2	LinJ.10.0090	-1.2467	0.2025	False
LinJ.27.1400_616056-v2	LinJ.27.1400	-1.2467	0.2025	False
LinJ.08.0230_82740-v2	LinJ.08.0230	-1.2467	0.2025	False
LinJ.22.1430_598345-v2	LinJ.22.1430	-1.2467	0.2025	False
LinJ.29.0910_325332-v2	LinJ.29.0910	-1.2467	0.2025	False
LinJ.35.4020_1557128-v2	LinJ.35.4020	-1.2467	0.2025	False
LinJ.30.2830_1034893-v2	LinJ.30.2830	-1.2467	0.2025	False
LinJ.35.2320_925467-v2	LinJ.35.2320	-1.2467	0.2025	False
LinJ.27.0360_96743-v2	LinJ.27.0360	-1.2467	0.2025	False
LinJ.29.1240_457501-v2	LinJ.29.1240	-1.2467	0.2025	False
LinJ.28.1540_547034-v2	LinJ.28.1540	-1.2467	0.2025	False
LinJ.16.1200_455133-v2	LinJ.16.1200	-1.2467	0.2025	False
LinJ.17.0750_316175-v2	LinJ.17.0750	-1.2467	0.2025	False
LinJ.36.2480_932001-v2	LinJ.36.2480	-1.2467	0.2025	False
LinJ.13.0630_219228-v2	LinJ.13.0630	-1.2467	0.2025	False
LinJ.30.2440_905207-v2	LinJ.30.2440	-1.2467	0.2025	False
LinJ.35.0660_286987-v2	LinJ.35.0660	-1.2467	0.2025	False
LinJ.33.3170_1339477-v2	LinJ.33.3170	-1.2467	0.2025	False
LinJ.29.2500_1048801-v2	LinJ.29.2500	-1.2467	0.2025	False
LinJ.31.1530_700141-v2	LinJ.31.1530	-1.2467	0.2025	False
LinJ.30.1640_570693-v2	LinJ.30.1640	-1.2467	0.2025	False
LinJ.31.1290_505191-v2	LinJ.31.1290	-1.2467	0.2025	False
LinJ.32.1610_607764-v2	LinJ.32.1610	-1.2467	0.2025	False
LinJ.35.4300_1680135-v2	LinJ.35.4300	-1.2467	0.2025	False
LinJ.12.0014_31959-v2	LinJ.12.0014	-1.2467	0.2025	False
LinJ.24.1310_465973-v2	LinJ.24.1310	-1.2467	0.2025	False
LinJ.33.0570_188784-v2	LinJ.33.0570	-1.2467	0.2025	False
LinJ.09.1360_500429-v2	LinJ.09.1360	-1.2467	0.2025	False
LinJ.36.4460_1617581-v2	LinJ.36.4460	-1.2467	0.2025	False
LinJ.21.0090_18739-v2	LinJ.21.0090	-1.2467	0.2025	False
LinJ.29.0800_282628-v2	LinJ.29.0800	-1.2467	0.2025	False
LinJ.13.1330_487897-v2	LinJ.13.1330	-1.2467	0.2025	False
LinJ.34.4220_1658224-v2	LinJ.34.4220	-1.2467	0.2025	False
LinJ.13.1150_407529-v2	LinJ.13.1150	-1.2467	0.2025	False
LinJ.12.0240_118050-v2	LinJ.12.0240	-1.2467	0.2025	False
LinJ.23.1290_513820-v2	LinJ.23.1290	-1.2467	0.2025	False
LinJ.05.0880_322053-v2	LinJ.05.0880	-1.2467	0.2025	False
LinJ.04.0920_355187-v2	LinJ.04.0920	-1.2467	0.2025	False
LinJ.30.1180_379356-v2	LinJ.30.1180	-1.2467	0.2025	False
LinJ.24.2360_847186-v2	LinJ.24.2360	-1.2467	0.2025	False
LinJ.22.0990_447194-v2	LinJ.22.0990	-1.2467	0.2025	False
LinJ.21.1230_407213-v2	LinJ.21.1230	-1.2467	0.2025	False
LinJ.15.snoRNA1_54_revcom-man	LinJ.15.snoRNA1	-1.2467	0.2025	False
LinJ.25.0620_201889-v2	LinJ.25.0620	-1.2467	0.2025	False
LinJ.27.2170_948570-v2	LinJ.27.2170	-1.2467	0.2025	False
LinJ.36.0340_88398-v2	LinJ.36.0340	-1.2467	0.2025	False
LinJ.30.0170_56232-v2	LinJ.30.0170	-1.2467	0.2025	False
LinJ.36.0470_122389-v2	LinJ.36.0470	-1.2467	0.2025	False
LinJ.17.1430_607888-v2	LinJ.17.1430	-1.2467	0.2025	False
LinJ.29.1340_496956-v2	LinJ.29.1340	-1.2467	0.2025	False
LinJ.36.6760_2495066-v2	LinJ.36.6760	-1.2467	0.2025	False
LinJ.08.1130_467639-v2	LinJ.08.1130	-1.2467	0.2025	False
LinJ.30.0870_259581-v2	LinJ.30.0870	-1.2467	0.2025	False
LinJ.08.0810_344958-v2	LinJ.08.0810	-1.2467	0.2025	False
174	174	-1.2467	0.2025	False
LinJ.35.5070_1936532-v2	LinJ.35.5070	-1.2467	0.2025	False
LinJ.21.0810_231135-v2	LinJ.21.0810	-1.2467	0.2025	False
LinJ.32.1220_463453-v2	LinJ.32.1220	-1.2467	0.2025	False
LinJ.28.0190_57872-v2	LinJ.28.0190	-1.2467	0.2025	False
LinJ.16.0850_318439-v2	LinJ.16.0850	-1.2467	0.2025	False
LinJ.18.1080_447277-v2	LinJ.18.1080	-1.2467	0.2025	False
LinJ.34.1660_696061-v2	LinJ.34.1660	-1.2467	0.2025	False
LinJ.27.0880_437051-v2	LinJ.27.0880	-1.2467	0.2025	False
LinJ.25.1170_444382-v2	LinJ.25.1170	-1.2467	0.2025	False
LinJ.31.3200_1428443-v2	LinJ.31.3200	-1.2467	0.2025	False
LinJ.33.2480_1652_revcom-man	LinJ.33.2480	-1.2467	0.2025	False
LinJ.32.2470_915074-v2	LinJ.32.2470	-1.2467	0.2025	False
LinJ.35.1970_775815-v2	LinJ.35.1970	-1.2467	0.2025	False
LinJ.35.2010_789546-v2	LinJ.35.2010	-1.2467	0.2025	False
LinJ.28.0780_279084-v2	LinJ.28.0780	-1.2467	0.2025	False
LinJ.19.0250_84008-v2	LinJ.19.0250	-1.2467	0.2025	False
LinJ.19.1220_523366-v2	LinJ.19.1220	-1.2467	0.2025	False
LinJ.34.2180_923242-v2	LinJ.34.2180	-1.2467	0.2025	False
LinJ.19.1000_416786-v2	LinJ.19.1000	-1.2467	0.2025	False
LinJ.02.0560_280136-v2	LinJ.02.0560	-1.2467	0.2025	False
LinJ.25.0410_116389-v2	LinJ.25.0410	-1.2467	0.2025	False
LinJ.34.2000_859207-v2	LinJ.34.2000	-1.2467	0.2025	False
LinJ.25.0600_196072-v2	LinJ.25.0600	-1.2467	0.2025	False
LinJ.36.3390_1285242-v2	LinJ.36.3390	-1.2467	0.2025	False
LinJ.28.2300_854297-v2	LinJ.28.2300	-1.2467	0.2025	False
LinJ.10.1110_441683-v2	LinJ.10.1110	-1.2467	0.2025	False
LinJ.35.4010_1551617-v2	LinJ.35.4010	-1.2467	0.2025	False
LinJ.35.2880_1162166-v2	LinJ.35.2880	-1.2467	0.2025	False
LinJ.26.1460_519793-v2	LinJ.26.1460	-1.2467	0.2025	False
LinJ.25.0730_252812-v2	LinJ.25.0730	-1.2467	0.2025	False
LinJ.30.0760_234860-v2	LinJ.30.0760	-1.2467	0.2025	False
LinJ.14.0330_97899-v2	LinJ.14.0330	-1.2467	0.2025	False
LinJ.34.0830_345065-v2	LinJ.34.0830	-1.2467	0.2025	False
LinJ.29.0180_60286-v2	LinJ.29.0180	-1.2467	0.2025	False
LinJ.36.3490_1312974-v2	LinJ.36.3490	-1.2467	0.2025	False
LinJ.16.1130_431588-v2	LinJ.16.1130	-1.2467	0.2025	False
LinJ.21.0930_296858-v2	LinJ.21.0930	-1.2467	0.2025	False
LinJ.19.1520_635775-v2	LinJ.19.1520	-1.2467	0.2025	False
LinJ.07.1060_473740-v2	LinJ.07.1060	-1.2467	0.2025	False
LinJ.34.1850_790225-v2	LinJ.34.1850	-1.2467	0.2025	False
LinJ.35.1200_527042-v2	LinJ.35.1200	-1.2467	0.2025	False
LinJ.24.0100_20660-v2	LinJ.24.0100	-1.2467	0.2025	False
LinJ.32.4120_1534785-v2	LinJ.32.4120	-1.2467	0.2025	False
LinJ.25.2010_730810-v2	LinJ.25.2010	-1.2467	0.2025	False
LinJ.34.2220_939280-v2	LinJ.34.2220	-1.2467	0.2025	False
LinJ.13.0930_329641-v2	LinJ.13.0930	-1.2467	0.2025	False
LinJ.05.0790_292546-v2	LinJ.05.0790	-1.2467	0.2025	False
LinJ.11.0910_365170-v2	LinJ.11.0910	-1.2467	0.2025	False
LinJ.29.2820_1168786-v2	LinJ.29.2820	-1.2467	0.2025	False
LinJ.30.0770_236270-v2	LinJ.30.0770	-1.2467	0.2025	False
LinJ.30.1320_425681-v2	LinJ.30.1320	-1.2467	0.2025	False
LinJ.13.0340_117667-v2	LinJ.13.0340	-1.2467	0.2025	False
LinJ.35.1630_685585-v2	LinJ.35.1630	-1.2467	0.2025	False
LinJ.03.0030_10195-v2	LinJ.03.0030	-1.2467	0.2025	False
LinJ.04.0670_268699-v2	LinJ.04.0670	-1.2467	0.2025	False
LinJ.29.2350_996338-v2	LinJ.29.2350	-1.2467	0.2025	False
LinJ.30.2000_713078-v2	LinJ.30.2000	-1.2467	0.2025	False
LinJ.11.1300_546798-v2	LinJ.11.1300	-1.2467	0.2025	False
LinJ.36.0520_137685-v2	LinJ.36.0520	-1.2467	0.2025	False
LinJ.33.0440_146901-v2	LinJ.33.0440	-1.2467	0.2025	False
LinJ.31.0410_128383-v2	LinJ.31.0410	-1.2467	0.2025	False
LinJ.28.1260_447458-v2	LinJ.28.1260	-1.2467	0.2025	False
LinJ.21.1910_672987-v2	LinJ.21.1910	-1.2467	0.2025	False
LinJ.27.1190_537837-v2	LinJ.27.1190	-1.2467	0.2025	False
LinJ.26.1700_609238-v2	LinJ.26.1700	-1.2467	0.2025	False
LinJ.09.0070_16528-v2	LinJ.09.0070	-1.2467	0.2025	False
LinJ.01.0120_31713-v2	LinJ.01.0120	-1.2467	0.2025	False
LinJ.18.0810_327052-v2	LinJ.18.0810	-1.2467	0.2025	False
LinJ.36.2220_831711-v2	LinJ.36.2220	-1.2467	0.2025	False
LinJ.34.1890_803085-v2	LinJ.34.1890	-1.2467	0.2025	False
LinJ.15.0350_119667-v2	LinJ.15.0350	-1.2467	0.2025	False
LinJ.33.0590_197669-v2	LinJ.33.0590	-1.2467	0.2025	False
LinJ.36.3080_1188843-v2	LinJ.36.3080	-1.2467	0.2025	False
LinJ.15.0410_141960-v2	LinJ.15.0410	-1.2467	0.2025	False
LinJ.34.1850_790226-v2	LinJ.34.1850	-1.2467	0.2025	False
LinJ.31.1610_753274-v2	LinJ.31.1610	-1.2467	0.2025	False
LinJ.18.1490a_38_revcom-man	LinJ.18.1490a	-1.2467	0.2025	False
LinJ.34.4280_168-man	LinJ.34.4280	-1.2467	0.2025	False
LinJ.35.5220_2005865-v2	LinJ.35.5220	-1.2467	0.2025	False
LinJ.29.1380_523093-v2	LinJ.29.1380	-1.2467	0.2025	False
LinJ.35.4470_1747593-v2	LinJ.35.4470	-1.2467	0.2025	False
LinJ.24.1110_388355-v2	LinJ.24.1110	-1.2467	0.2025	False
LinJ.35.3920_1525785-v2	LinJ.35.3920	-1.2467	0.2025	False
LinJ.27.rRNA4_1261-man	LinJ.27.rRNA4	-1.2467	0.2025	False
LinJ.07.1060_473848-v2	LinJ.07.1060	-1.2467	0.2025	False
LinJ.22.0480_214506-v2	LinJ.22.0480	-1.2467	0.2025	False
LinJ.16.0490_173404-v2	LinJ.16.0490	-1.2467	0.2025	False
LinJ.09.1060_399110-v2	LinJ.09.1060	-1.2467	0.2025	False
LinJ.07.0710_299347-v2	LinJ.07.0710	-1.2467	0.2025	False
LinJ.22.0350_171940-v2	LinJ.22.0350	-1.2467	0.2025	False
LinJ.34.3220_1335920-v2	LinJ.34.3220	-1.2467	0.2025	False
LinJ.24.1700_636513-v2	LinJ.24.1700	-1.2467	0.2025	False
LinJ.32.0130_47348-v2	LinJ.32.0130	-1.2467	0.2025	False
LinJ.15.1620_603070-v2	LinJ.15.1620	-1.2467	0.2025	False
LinJ.15.0170_67961-v2	LinJ.15.0170	-1.2467	0.2025	False
LinJ.24.0400_137059-v2	LinJ.24.0400	-1.2467	0.2025	False
LinJ.36.6120_2240208-v2	LinJ.36.6120	-1.2467	0.2025	False
LinJ.36.0970_344692-v2	LinJ.36.0970	-1.2467	0.2025	False
LinJ.25.1550_581746-v2	LinJ.25.1550	-1.2467	0.2025	False
LinJ.04.0190_59801-v2	LinJ.04.0190	-1.2467	0.2025	False
LinJ.24.0960_335673-v2	LinJ.24.0960	-1.2467	0.2025	False
LinJ.28.2240_833811-v2	LinJ.28.2240	-1.2467	0.2025	False
LinJ.25.0260_72997-v2	LinJ.25.0260	-1.2467	0.2025	False
LinJ.18.0100_32647-v2	LinJ.18.0100	-1.2467	0.2025	False
LinJ.01.0180_45497-v2	LinJ.01.0180	-1.2467	0.2025	False
LinJ.35.1650_690203-v2	LinJ.35.1650	-1.2467	0.2025	False
LinJ.33.3370_1432660-v2	LinJ.33.3370	-1.2467	0.2025	False
LinJ.21.0480_133422-v2	LinJ.21.0480	-1.2467	0.2025	False
LinJ.27.0420_117140-v2	LinJ.27.0420	-1.2467	0.2025	False
LinJ.28.1410_494557-v2	LinJ.28.1410	-1.2467	0.2025	False
LinJ.36.0410_103061-v2	LinJ.36.0410	-1.2467	0.2025	False
LinJ.03.0370_126759-v2	LinJ.03.0370	-1.2467	0.2025	False
LinJ.07.0040_15915-v2	LinJ.07.0040	-1.2467	0.2025	False
LinJ.33.1030_348243-v2	LinJ.33.1030	-1.2467	0.2025	False
LinJ.21.2040_712998-v2	LinJ.21.2040	-1.2467	0.2025	False
LinJ.03.0960_378970-v2	LinJ.03.0960	-1.2467	0.2025	False
LinJ.36.1940_730915-v2	LinJ.36.1940	-1.2467	0.2025	False
LinJ.32.4100_1529314-v2	LinJ.32.4100	-1.2467	0.2025	False
LinJ.12.0860_540573-v2	LinJ.12.0860	-1.2467	0.2025	False
LinJ.23.1980_769991-v2	LinJ.23.1980	-1.2467	0.2025	False
LinJ.13.0960_339778-v2	LinJ.13.0960	-1.2467	0.2025	False
LinJ.20.0930_359631-v2	LinJ.20.0930	-1.2467	0.2025	False
LinJ.10.1410_525711-v2	LinJ.10.1410	-1.2467	0.2025	False
LinJ.21.1190_389572-v2	LinJ.21.1190	-1.2467	0.2025	False
LinJ.21.1470_504369-v2	LinJ.21.1470	-1.2467	0.2025	False
LinJ.13.0630_219442-v2	LinJ.13.0630	-1.2467	0.2025	False
LinJ.36.6920_2551377-v2	LinJ.36.6920	-1.2467	0.2025	False
LinJ.29.0250_82590-v2	LinJ.29.0250	-1.2467	0.2025	False
LinJ.36.0720_193410-v2	LinJ.36.0720	-1.2467	0.2025	False
LinJ.33.1300_464551-v2	LinJ.33.1300	-1.2467	0.2025	False
LinJ.32.3050_1145013-v2	LinJ.32.3050	-1.2467	0.2025	False
LinJ.32.1620_609659-v2	LinJ.32.1620	-1.2467	0.2025	False
LinJ.09.0430_143487-v2	LinJ.09.0430	-1.2467	0.2025	False
LinJ.10.tRNA3_49-man	LinJ.10.tRNA3	-1.2467	0.2025	False
LinJ.36.4960_1830703-v2	LinJ.36.4960	-1.2467	0.2025	False
LinJ.32.2440_904325-v2	LinJ.32.2440	-1.2467	0.2025	False
LinJ.05.0430_140320-v2	LinJ.05.0430	-1.2467	0.2025	False
LinJ.13.0480_169339-v2	LinJ.13.0480	-1.2467	0.2025	False
LinJ.05.0740_271911-v2	LinJ.05.0740	-1.2467	0.2025	False
LinJ.07.0810_332711-v2	LinJ.07.0810	-1.2467	0.2025	False
LinJ.13.0120_34728-v2	LinJ.13.0120	-1.2467	0.2025	False
LinJ.35.2460_990670-v2	LinJ.35.2460	-1.2467	0.2025	False
LinJ.18.0160_52943-v2	LinJ.18.0160	-1.2467	0.2025	False
LinJ.35.2840_1139332-v2	LinJ.35.2840	-1.2467	0.2025	False
LinJ.28.2620_963820-v2	LinJ.28.2620	-1.2467	0.2025	False
LinJ.34.0940_384789-v2	LinJ.34.0940	-1.2467	0.2025	False
LinJ.03.0510_197334-v2	LinJ.03.0510	-1.2467	0.2025	False
LinJ.01.0040_12477-v2	LinJ.01.0040	-1.2467	0.2025	False
LinJ.09.0430_142948-v2	LinJ.09.0430	-1.2467	0.2025	False
LinJ.33.0800_253367-v2	LinJ.33.0800	-1.2467	0.2025	False
LinJ.30.1890_672488-v2	LinJ.30.1890	-1.2467	0.2025	False
LinJ.33.0560_183751-v2	LinJ.33.0560	-1.2467	0.2025	False
LinJ.10.0290_107694-v2	LinJ.10.0290	-1.2467	0.2025	False
LinJ.23.1810_712885-v2	LinJ.23.1810	-1.2467	0.2025	False
LinJ.01.0240_63857-v2	LinJ.01.0240	-1.2467	0.2025	False
LinJ.26.0430_117106-v2	LinJ.26.0430	-1.2467	0.2025	False
LinJ.06.0570_197231-v2	LinJ.06.0570	-1.2467	0.2025	False
LinJ.28.0870_298469-v2	LinJ.28.0870	-1.2467	0.2025	False
LinJ.34.2110_893450-v2	LinJ.34.2110	-1.2467	0.2025	False
LinJ.25.2510_866603-v2	LinJ.25.2510	-1.2467	0.2025	False
LinJ.30.1840_656950-v2	LinJ.30.1840	-1.2467	0.2025	False
LinJ.29.1570_676010-v2	LinJ.29.1570	-1.2467	0.2025	False
LinJ.36.2360_880355-v2	LinJ.36.2360	-1.2467	0.2025	False
LinJ.10.0370_151138-v2	LinJ.10.0370	-1.2467	0.2025	False
LinJ.36.4470_1634540-v2	LinJ.36.4470	-1.2467	0.2025	False
LinJ.25.0250_70002-v2	LinJ.25.0250	-1.2467	0.2025	False
LinJ.26.snoRNA5_34-man	LinJ.26.snoRNA5	-1.2467	0.2025	False
LinJ.34.3370_1382451-v2	LinJ.34.3370	-1.2467	0.2025	False
LinJ.05.0030_10669-v2	LinJ.05.0030	-1.2467	0.2025	False
LinJ.29.0230_77434-v2	LinJ.29.0230	-1.2467	0.2025	False
LinJ.23.0620_216111-v2	LinJ.23.0620	-1.2467	0.2025	False
LinJ.02.0060_18102-v2	LinJ.02.0060	-1.2467	0.2025	False
LinJ.17.1110_478580-v2	LinJ.17.1110	-1.2467	0.2025	False
471	471	-1.2467	0.2025	False
LinJ.35.4100_1601790-v2	LinJ.35.4100	-1.2467	0.2025	False
LinJ.12.0232_108178-v2	LinJ.12.0232	-1.2467	0.2025	False
LinJ.35.3080_1230598-v2	LinJ.35.3080	-1.2467	0.2025	False
LinJ.26.2430_936583-v2	LinJ.26.2430	-1.2467	0.2025	False
LinJ.32.0460_600_revcom-man	LinJ.32.0460	-1.2467	0.2025	False
LinJ.23.0370_124285-v2	LinJ.23.0370	-1.2467	0.2025	False
LinJ.24.1840_683896-v2	LinJ.24.1840	-1.2467	0.2025	False
LinJ.36.3150_1219088-v2	LinJ.36.3150	-1.2467	0.2025	False
LinJ.34.1040_422357-v2	LinJ.34.1040	-1.2467	0.2025	False
LinJ.26.1570_572832-v2	LinJ.26.1570	-1.2467	0.2025	False
LinJ.16.0240_82965-v2	LinJ.16.0240	-1.2467	0.2025	False
LinJ.31.2740_1276123-v2	LinJ.31.2740	-1.2467	0.2025	False
LinJ.34.3210_1330568-v2	LinJ.34.3210	-1.2467	0.2025	False
LinJ.28.3020_1084166-v2	LinJ.28.3020	-1.2467	0.2025	False
LinJ.25.0470_137028-v2	LinJ.25.0470	-1.2467	0.2025	False
LinJ.35.4140_1613769-v2	LinJ.35.4140	-1.2467	0.2025	False
LinJ.35.1970_776144-v2	LinJ.35.1970	-1.2467	0.2025	False
LinJ.36.1330_466690-v2	LinJ.36.1330	-1.2467	0.2025	False
LinJ.36.4850_1784771-v2	LinJ.36.4850	-1.2467	0.2025	False
LinJ.07.1320_571274-v2	LinJ.07.1320	-1.2467	0.2025	False
LinJ.13.0200_63340-v2	LinJ.13.0200	-1.2467	0.2025	False
LinJ.29.0570_207905-v2	LinJ.29.0570	-1.2467	0.2025	False
LinJ.07.0060_19897-v2	LinJ.07.0060	-1.2467	0.2025	False
LinJ.28.1340_473341-v2	LinJ.28.1340	-1.2467	0.2025	False
LinJ.08.0530_208157-v2	LinJ.08.0530	-1.2467	0.2025	False
LinJ.28.0940_320855-v2	LinJ.28.0940	-1.2467	0.2025	False
LinJ.16.0830_312687-v2	LinJ.16.0830	-1.2467	0.2025	False
LinJ.35.3100_1235098-v2	LinJ.35.3100	-1.2467	0.2025	False
LinJ.30.1960_700029-v2	LinJ.30.1960	-1.2467	0.2025	False
LinJ.29.0650_242259-v2	LinJ.29.0650	-1.2467	0.2025	False
LinJ.29.2170_903333-v2	LinJ.29.2170	-1.2467	0.2025	False
LinJ.01.0470_113554-v2	LinJ.01.0470	-1.2467	0.2025	False
LinJ.36.0670_179138-v2	LinJ.36.0670	-1.2467	0.2025	False
LinJ.33.1580_620461-v2	LinJ.33.1580	-1.2467	0.2025	False
LinJ.30.2220_814560-v2	LinJ.30.2220	-1.2467	0.2025	False
LinJ.28.0340_107148-v2	LinJ.28.0340	-1.2467	0.2025	False
LinJ.33.2340_898357-v2	LinJ.33.2340	-1.2467	0.2025	False
LinJ.10.0170_67738-v2	LinJ.10.0170	-1.2467	0.2025	False
LinJ.26.2190_843488-v2	LinJ.26.2190	-1.2467	0.2025	False
LinJ.34.4010_1603463-v2	LinJ.34.4010	-1.2467	0.2025	False
LinJ.12.0140_55095-v2	LinJ.12.0140	-1.2467	0.2025	False
LinJ.34.0200_66846-v2	LinJ.34.0200	-1.2467	0.2025	False
LinJ.35.4170_1621112-v2	LinJ.35.4170	-1.2467	0.2025	False
LinJ.36.6070_2220529-v2	LinJ.36.6070	-1.2467	0.2025	False
LinJ.21.0040_10525-v2	LinJ.21.0040	-1.2467	0.2025	False
LinJ.06.0740_280438-v2	LinJ.06.0740	-1.2467	0.2025	False
LinJ.32.1830_687070-v2	LinJ.32.1830	-1.2467	0.2025	False
LinJ.06.0140_53251-v2	LinJ.06.0140	-1.2467	0.2025	False
LinJ.36.3790_1399563-v2	LinJ.36.3790	-1.2467	0.2025	False
LinJ.15.0840_351615-v2	LinJ.15.0840	-1.2467	0.2025	False
LinJ.14.0250_73803-v2	LinJ.14.0250	-1.2467	0.2025	False
LinJ.34.2340_991942-v2	LinJ.34.2340	-1.2467	0.2025	False
LinJ.27.0280_69563-v2	LinJ.27.0280	-1.2467	0.2025	False
LinJ.15.0120_39942-v2	LinJ.15.0120	-1.2467	0.2025	False
LinJ.34.0020_9453-v2	LinJ.34.0020	-1.2467	0.2025	False
LinJ.26.2680_1016088-v2	LinJ.26.2680	-1.2467	0.2025	False
LinJ.34.0560_217284-v2	LinJ.34.0560	-1.2467	0.2025	False
LinJ.35.2480_1007212-v2	LinJ.35.2480	-1.2467	0.2025	False
LinJ.20.1340_584948-v2	LinJ.20.1340	-1.2467	0.2025	False
LinJ.36.2370_886757-v2	LinJ.36.2370	-1.2467	0.2025	False
LinJ.19.1050_442401-v2	LinJ.19.1050	-1.2467	0.2025	False
LinJ.27.2530_217509-v2	LinJ.27.2530	-1.2467	0.2025	False
LinJ.25.0810_278713-v2	LinJ.25.0810	-1.2467	0.2025	False
LinJ.32.0970_346450-v2	LinJ.32.0970	-1.2467	0.2025	False
LinJ.36.6540_15-man,LinJ.36.6550_615-man,LinJ.36.6560_873-man	LinJ.36.6540,LinJ.36.6550,LinJ.36.6560	-1.2467	0.2025	False
LinJ.18.0610_245305-v2	LinJ.18.0610	-1.2467	0.2025	False
LinJ.27.1980_873621-v2	LinJ.27.1980	-1.2467	0.2025	False
LinJ.14.1000_400387-v2	LinJ.14.1000	-1.2467	0.2025	False
LinJ.21.1080_361660-v2	LinJ.21.1080	-1.2467	0.2025	False
LinJ.36.1190_430250-v2	LinJ.36.1190	-1.2467	0.2025	False
LinJ.20.0100_29008-v2	LinJ.20.0100	-1.2467	0.2025	False
LinJ.31.2090_982660-v2	LinJ.31.2090	-1.2467	0.2025	False
LinJ.17.0660_282302-v2	LinJ.17.0660	-1.2467	0.2025	False
LinJ.13.0010_4088-v2	LinJ.13.0010	-1.2467	0.2025	False
LinJ.32.0910_328162-v2	LinJ.32.0910	-1.2467	0.2025	False
LinJ.28.2390_881610-v2	LinJ.28.2390	-1.2467	0.2025	False
LinJ.26.2620_997160-v2	LinJ.26.2620	-1.2467	0.2025	False
LinJ.17.0310_119408-v2	LinJ.17.0310	-1.2467	0.2025	False
LinJ.33.2650_1021997-v2	LinJ.33.2650	-1.2467	0.2025	False
LinJ.07.0950_397644-v2	LinJ.07.0950	-1.2467	0.2025	False
LinJ.31.2550_1214221-v2	LinJ.31.2550	-1.2467	0.2025	False
LinJ.17.1060_436181-v2	LinJ.17.1060	-1.2467	0.2025	False
LinJ.22.1530_643286-v2	LinJ.22.1530	-1.2467	0.2025	False
LinJ.09.0870_325507-v2	LinJ.09.0870	-1.2467	0.2025	False
LinJ.06.0840_347119-v2	LinJ.06.0840	-1.2467	0.2025	False
LinJ.34.3240_1344046-v2	LinJ.34.3240	-1.2467	0.2025	False
LinJ.15.0370_126030-v2	LinJ.15.0370	-1.2467	0.2025	False
LinJ.15.0260_92353-v2	LinJ.15.0260	-1.2467	0.2025	False
LinJ.13.1560_601854-v2	LinJ.13.1560	-1.2467	0.2025	False
LinJ.30.0160_52572-v2	LinJ.30.0160	-1.2467	0.2025	False
LinJ.23.0780_284535-v2	LinJ.23.0780	-1.2467	0.2025	False
LinJ.26.2070_768766-v2	LinJ.26.2070	-1.2467	0.2025	False
LinJ.36.3190_1227477-v2	LinJ.36.3190	-1.2467	0.2025	False
LinJ.36.4670_1718751-v2	LinJ.36.4670	-1.2467	0.2025	False
LinJ.36.0590_154246-v2	LinJ.36.0590	-1.2467	0.2025	False
LinJ.30.1200_384862-v2	LinJ.30.1200	-1.2467	0.2025	False
LinJ.33.0290_85950-v2	LinJ.33.0290	-1.2467	0.2025	False
LinJ.24.1690_631778-v2	LinJ.24.1690	-1.2467	0.2025	False
LinJ.20.1040_416897-v2	LinJ.20.1040	-1.2467	0.2025	False
LinJ.32.2750_1022511-v2	LinJ.32.2750	-1.2467	0.2025	False
LinJ.35.2590_1051008-v2	LinJ.35.2590	-1.2467	0.2025	False
LinJ.15.0520_187681-v2	LinJ.15.0520	-1.2467	0.2025	False
LinJ.13.1220_439315-v2	LinJ.13.1220	-1.2467	0.2025	False
LinJ.35.0860_371024-v2	LinJ.35.0860	-1.2467	0.2025	False
LinJ.32.2100_781616-v2	LinJ.32.2100	-1.2467	0.2025	False
LinJ.18.0470_191064-v2	LinJ.18.0470	-1.2467	0.2025	False
LinJ.18.0180_73897-v2	LinJ.18.0180	-1.2467	0.2025	False
LinJ.32.3010_1129388-v2	LinJ.32.3010	-1.2467	0.2025	False
LinJ.35.4300_1680134-v2	LinJ.35.4300	-1.2467	0.2025	False
LinJ.29.1410_533969-v2	LinJ.29.1410	-1.2467	0.2025	False
LinJ.34.2890_1214275-v2	LinJ.34.2890	-1.2467	0.2025	False
LinJ.36.1780_660663-v2	LinJ.36.1780	-1.2467	0.2025	False
LinJ.31.1530_699500-v2	LinJ.31.1530	-1.2467	0.2025	False
LinJ.15.1170_461709-v2	LinJ.15.1170	-1.2467	0.2025	False
LinJ.23.0130_35734-v2	LinJ.23.0130	-1.2467	0.2025	False
LinJ.04.0960_365135-v2	LinJ.04.0960	-1.2467	0.2025	False
LinJ.32.0890_317575-v2	LinJ.32.0890	-1.2467	0.2025	False
LinJ.21.2180_741100-v2	LinJ.21.2180	-1.2467	0.2025	False
LinJ.06.0770_294904-v2	LinJ.06.0770	-1.2467	0.2025	False
LinJ.25.2140_774310-v2	LinJ.25.2140	-1.2467	0.2025	False
LinJ.29.0350_113373-v2	LinJ.29.0350	-1.2467	0.2025	False
LinJ.21.0470_129354-v2	LinJ.21.0470	-1.2467	0.2025	False
LinJ.33.2520_974695-v2	LinJ.33.2520	-1.2467	0.2025	False
LinJ.11.0160_48370-v2	LinJ.11.0160	-1.2467	0.2025	False
LinJ.06.1320_506911-v2	LinJ.06.1320	-1.2467	0.2025	False
LinJ.33.2570_990832-v2	LinJ.33.2570	-1.2467	0.2025	False
LinJ.05.1160_424388-v2	LinJ.05.1160	-1.2467	0.2025	False
LinJ.30.0850_253545-v2	LinJ.30.0850	-1.2467	0.2025	False
LinJ.34.0390_136360-v2	LinJ.34.0390	-1.2467	0.2025	False
LinJ.18.1500_321_revcom-man	LinJ.18.1500	-1.2467	0.2025	False
LinJ.36.4460_1617430-v2	LinJ.36.4460	-1.2467	0.2025	False
LinJ.33.3330_1419259-v2	LinJ.33.3330	-1.2467	0.2025	False
LinJ.05.0750_274691-v2	LinJ.05.0750	-1.2467	0.2025	False
LinJ.36.2870_1111749-v2	LinJ.36.2870	-1.2467	0.2025	False
LinJ.17.0510_206689-v2	LinJ.17.0510	-1.2467	0.2025	False
LinJ.09.1260_465903-v2	LinJ.09.1260	-1.2467	0.2025	False
LinJ.24.0450_157586-v2	LinJ.24.0450	-1.2467	0.2025	False
LinJ.26.1130_369812-v2	LinJ.26.1130	-1.2467	0.2025	False
LinJ.33.1640_635762-v2	LinJ.33.1640	-1.2467	0.2025	False
LinJ.33.1170_411656-v2	LinJ.33.1170	-1.2467	0.2025	False
LinJ.31.0550_188115-v2	LinJ.31.0550	-1.2467	0.2025	False
LinJ.16.0300_109248-v2	LinJ.16.0300	-1.2467	0.2025	False
LinJ.17.0260_94600-v2	LinJ.17.0260	-1.2467	0.2025	False
LinJ.34.3200_1327319-v2	LinJ.34.3200	-1.2467	0.2025	False
LinJ.34.3490_1425796-v2	LinJ.34.3490	-1.2467	0.2025	False
LinJ.26.1110_361323-v2	LinJ.26.1110	-1.2467	0.2025	False
LinJ.03.0830_334233-v2	LinJ.03.0830	-1.2467	0.2025	False
LinJ.35.0620_277513-v2	LinJ.35.0620	-1.2467	0.2025	False
LinJ.22.1290_552448-v2	LinJ.22.1290	-1.2467	0.2025	False
LinJ.26.0350_91564-v2	LinJ.26.0350	-1.2467	0.2025	False
LinJ.25.2130_771414-v2	LinJ.25.2130	-1.2467	0.2025	False
LinJ.01.0750_224791-v2	LinJ.01.0750	-1.2467	0.2025	False
LinJ.34.2940_1231842-v2	LinJ.34.2940	-1.2467	0.2025	False
LinJ.33.2270_858726-v2	LinJ.33.2270	-1.2467	0.2025	False
LinJ.06.0580_200912-v2	LinJ.06.0580	-1.2467	0.2025	False
LinJ.36.4840_1781550-v2	LinJ.36.4840	-1.2467	0.2025	False
LinJ.34.4030_1607326-v2	LinJ.34.4030	-1.2467	0.2025	False
LinJ.18.0160_53145-v2	LinJ.18.0160	-1.2467	0.2025	False
LinJ.31.2320_1105822-v2	LinJ.31.2320	-1.2467	0.2025	False
LinJ.30.0550_175457-v2	LinJ.30.0550	-1.2467	0.2025	False
LinJ.06.0930_395171-v2	LinJ.06.0930	-1.2467	0.2025	False
LinJ.34.0200_66695-v2	LinJ.34.0200	-1.2467	0.2025	False
LinJ.25.1470_548521-v2	LinJ.25.1470	-1.2467	0.2025	False
LinJ.28.1160_401935-v2	LinJ.28.1160	-1.2467	0.2025	False
LinJ.20.0510_171579-v2	LinJ.20.0510	-1.2467	0.2025	False
LinJ.14.0570_208645-v2	LinJ.14.0570	-1.2467	0.2025	False
LinJ.21.1960_695445-v2	LinJ.21.1960	-1.2467	0.2025	False
LinJ.36.5540_2047861-v2	LinJ.36.5540	-1.2467	0.2025	False
LinJ.29.1260_461346-v2	LinJ.29.1260	-1.2467	0.2025	False
LinJ.04.0700_276569-v2	LinJ.04.0700	-1.2467	0.2025	False
LinJ.28.2340_862383-v2	LinJ.28.2340	-1.2467	0.2025	False
LinJ.26.1070_337164-v2	LinJ.26.1070	-1.2467	0.2025	False
LinJ.21.0810_231210-v2	LinJ.21.0810	-1.2467	0.2025	False
LinJ.29.2370_1004345-v2	LinJ.29.2370	-1.2467	0.2025	False
LinJ.23.1750_700053-v2	LinJ.23.1750	-1.2467	0.2025	False
LinJ.36.3500_1318779-v2	LinJ.36.3500	-1.2467	0.2025	False
LinJ.13.0580_200704-v2	LinJ.13.0580	-1.2467	0.2025	False
LinJ.32.3450_1303232-v2	LinJ.32.3450	-1.2467	0.2025	False
LinJ.28.1550_551571-v2	LinJ.28.1550	-1.2467	0.2025	False
LinJ.25.0800_275192-v2	LinJ.25.0800	-1.2467	0.2025	False
LinJ.36.3250_1241741-v2	LinJ.36.3250	-1.2467	0.2025	False
LinJ.16.0640_229705-v2	LinJ.16.0640	-1.2467	0.2025	False
LinJ.27.2020_884237-v2	LinJ.27.2020	-1.2467	0.2025	False
LinJ.13.1060_379432-v2	LinJ.13.1060	-1.2467	0.2025	False
LinJ.21.0930_296861-v2	LinJ.21.0930	-1.2467	0.2025	False
LinJ.36.5830_2150010-v2	LinJ.36.5830	-1.2467	0.2025	False
LinJ.05.0080_24817-v2	LinJ.05.0080	-1.2467	0.2025	False
LinJ.15.0780_308433-v2	LinJ.15.0780	-1.2467	0.2025	False
LinJ.28.0070_19993-v2	LinJ.28.0070	-1.2467	0.2025	False
LinJ.22.0390_185631-v2	LinJ.22.0390	-1.2467	0.2025	False
LinJ.36.0240_65759-v2	LinJ.36.0240	-1.2467	0.2025	False
LinJ.36.0580_153028-v2	LinJ.36.0580	-1.2467	0.2025	False
LinJ.20.0820_331356-v2	LinJ.20.0820	-1.2467	0.2025	False
LinJ.31.3000_1355652-v2	LinJ.31.3000	-1.2467	0.2025	False
LinJ.32.3050_1144706-v2	LinJ.32.3050	-1.2467	0.2025	False
LinJ.33.0520_168092-v2	LinJ.33.0520	-1.2467	0.2025	False
LinJ.27.1900_845523-v2	LinJ.27.1900	-1.2467	0.2025	False
LinJ.10.0790_339536-v2	LinJ.10.0790	-1.2467	0.2025	False
LinJ.27.1280_567653-v2	LinJ.27.1280	-1.2467	0.2025	False
LinJ.18.0260_117763-v2	LinJ.18.0260	-1.2467	0.2025	False
LinJ.30.1510_515329-v2	LinJ.30.1510	-1.2467	0.2025	False
LinJ.36.2610_997677-v2	LinJ.36.2610	-1.2467	0.2025	False
LinJ.30.0150_49668-v2	LinJ.30.0150	-1.2467	0.2025	False
LinJ.12.0440_231366-v2	LinJ.12.0440	-1.2467	0.2025	False
LinJ.19.0500_192860-v2	LinJ.19.0500	-1.2467	0.2025	False
LinJ.35.3690_1462141-v2	LinJ.35.3690	-1.2467	0.2025	False
LinJ.20.0320_107101-v2	LinJ.20.0320	-1.2467	0.2025	False
LinJ.34.0650_269331-v2	LinJ.34.0650	-1.2467	0.2025	False
LinJ.28.3120_1122559-v2	LinJ.28.3120	-1.2467	0.2025	False
LinJ.01.0650_179873-v2	LinJ.01.0650	-1.2467	0.2025	False
LinJ.35.4720_1821647-v2	LinJ.35.4720	-1.2467	0.2025	False
LinJ.06.0980_411689-v2	LinJ.06.0980	-1.2467	0.2025	False
LinJ.32.1000_364568-v2	LinJ.32.1000	-1.2467	0.2025	False
LinJ.10.0590_269739-v2	LinJ.10.0590	-1.2467	0.2025	False
LinJ.32.1260_474079-v2	LinJ.32.1260	-1.2467	0.2025	False
LinJ.12.0005_15400-v2	LinJ.12.0005	-1.2467	0.2025	False
LinJ.11.1280_538917-v2	LinJ.11.1280	-1.2467	0.2025	False
LinJ.16.1630_638099-v2	LinJ.16.1630	-1.2467	0.2025	False
LinJ.32.0210_68151-v2	LinJ.32.0210	-1.2467	0.2025	False
LinJ.06.1280_497912-v2	LinJ.06.1280	-1.2467	0.2025	False
LinJ.28.0030_10898-v2	LinJ.28.0030	-1.2467	0.2025	False
LinJ.19.0530_205896-v2	LinJ.19.0530	-1.2467	0.2025	False
LinJ.23.1650_671836-v2	LinJ.23.1650	-1.2467	0.2025	False
LinJ.07.0690_290864-v2	LinJ.07.0690	-1.2467	0.2025	False
LinJ.35.5050_1932286-v2	LinJ.35.5050	-1.2467	0.2025	False
LinJ.01.0060_18603-v2	LinJ.01.0060	-1.2467	0.2025	False
LinJ.36.2000_752098-v2	LinJ.36.2000	-1.2467	0.2025	False
LinJ.36.2970_1153967-v2	LinJ.36.2970	-1.2467	0.2025	False
LinJ.10.0120_45920-v2	LinJ.10.0120	-1.2467	0.2025	False
LinJ.24.1330_477674-v2	LinJ.24.1330	-1.2467	0.2025	False
LinJ.30.0080_21359-v2	LinJ.30.0080	-1.2467	0.2025	False
LinJ.34.2580_1108074-v2	LinJ.34.2580	-1.2467	0.2025	False
LinJ.11.0280_83721-v2	LinJ.11.0280	-1.2467	0.2025	False
LinJ.34.3790_1529466-v2	LinJ.34.3790	-1.2467	0.2025	False
LinJ.13.0290_96162-v2	LinJ.13.0290	-1.2467	0.2025	False
LinJ.30.3740_1334276-v2	LinJ.30.3740	-1.2467	0.2025	False
LinJ.03.0060_19032-v2	LinJ.03.0060	-1.2467	0.2025	False
LinJ.36.5260_1941379-v2	LinJ.36.5260	-1.2467	0.2025	False
LinJ.18.0010_6441-v2	LinJ.18.0010	-1.2467	0.2025	False
LinJ.32.4010_1484694-v2	LinJ.32.4010	-1.2467	0.2025	False
LinJ.25.0490_146716-v2	LinJ.25.0490	-1.2467	0.2025	False
LinJ.27.1570_685387-v2	LinJ.27.1570	-1.2467	0.2025	False
LinJ.34.3880_1550872-v2	LinJ.34.3880	-1.2467	0.2025	False
LinJ.11.0760_296201-v2	LinJ.11.0760	-1.2467	0.2025	False
LinJ.27.1920_854259-v2	LinJ.27.1920	-1.2467	0.2025	False
LinJ.28.1550_551786-v2	LinJ.28.1550	-1.2467	0.2025	False
LinJ.08.0500_197091-v2	LinJ.08.0500	-1.2467	0.2025	False
LinJ.24.1940_713281-v2	LinJ.24.1940	-1.2467	0.2025	False
LinJ.24.0910_319399-v2	LinJ.24.0910	-1.2467	0.2025	False
482	482	-1.2467	0.2025	False
LinJ.35.0750_329360-v2	LinJ.35.0750	-1.2467	0.2025	False
LinJ.25.2080_755807-v2	LinJ.25.2080	-1.2467	0.2025	False
LinJ.34.1950_834036-v2	LinJ.34.1950	-1.2467	0.2025	False
LinJ.21.0330_90071-v2	LinJ.21.0330	-1.2467	0.2025	False
LinJ.27.1800_810433-v2	LinJ.27.1800	-1.2467	0.2025	False
LinJ.21.2010_706719-v2	LinJ.21.2010	-1.2467	0.2025	False
LinJ.34.2870_1207272-v2	LinJ.34.2870	-1.2467	0.2025	False
LinJ.35.3300_1329458-v2	LinJ.35.3300	-1.2467	0.2025	False
LinJ.35.5300_2019887-v2	LinJ.35.5300	-1.2467	0.2025	False
LinJ.06.1160_469723-v2	LinJ.06.1160	-1.2467	0.2025	False
LinJ.05.0890_325754-v2	LinJ.05.0890	-1.2467	0.2025	False
LinJ.16.0540_195863-v2	LinJ.16.0540	-1.2467	0.2025	False
LinJ.01.0070_21426-v2	LinJ.01.0070	-1.2467	0.2025	False
LinJ.32.2480_917109-v2	LinJ.32.2480	-1.2467	0.2025	False
LinJ.27.0970_467816-v2	LinJ.27.0970	-1.2467	0.2025	False
LinJ.33.0250_74010-v2	LinJ.33.0250	-1.2467	0.2025	False
LinJ.14.1300_532174-v2	LinJ.14.1300	-1.2467	0.2025	False
LinJ.20.0100_28429-v2	LinJ.20.0100	-1.2467	0.2025	False
LinJ.35.1550_650650-v2	LinJ.35.1550	-1.2467	0.2025	False
LinJ.19.1510_632223-v2	LinJ.19.1510	-1.2467	0.2025	False
LinJ.28.1060_361374-v2	LinJ.28.1060	-1.2467	0.2025	False
LinJ.36.7290_2658189-v2	LinJ.36.7290	-1.2467	0.2025	False
LinJ.11.0570_203757-v2	LinJ.11.0570	-1.2467	0.2025	False
LinJ.15.0650_241574-v2	LinJ.15.0650	-1.2467	0.2025	False
LinJ.27.1750_791765-v2	LinJ.27.1750	-1.2467	0.2025	False
LinJ.05.0160_49789-v2	LinJ.05.0160	-1.2467	0.2025	False
LinJ.24.2420_858957-v2	LinJ.24.2420	-1.2467	0.2025	False
LinJ.33.1920_714907-v2	LinJ.33.1920	-1.2467	0.2025	False
LinJ.34.0550_212610-v2	LinJ.34.0550	-1.2467	0.2025	False
LinJ.24.0800_286051-v2	LinJ.24.0800	-1.2467	0.2025	False
LinJ.14.0730_263820-v2	LinJ.14.0730	-1.2467	0.2025	False
LinJ.35.1370_572321-v2	LinJ.35.1370	-1.2467	0.2025	False
LinJ.11.0540_190545-v2	LinJ.11.0540	-1.2467	0.2025	False
LinJ.33.3050_1242775-v2	LinJ.33.3050	-1.2467	0.2025	False
LinJ.23.0680_244121-v2	LinJ.23.0680	-1.2467	0.2025	False
LinJ.15.0080_27780-v2	LinJ.15.0080	-1.2467	0.2025	False
LinJ.24.0840_298647-v2	LinJ.24.0840	-1.2467	0.2025	False
LinJ.23.0090_22682-v2	LinJ.23.0090	-1.2467	0.2025	False
LinJ.32.0280_102187-v2	LinJ.32.0280	-1.2467	0.2025	False
LinJ.01.0620_170342-v2	LinJ.01.0620	-1.2467	0.2025	False
LinJ.36.7160_2626387-v2	LinJ.36.7160	-1.2467	0.2025	False
LinJ.31.2140_999828-v2	LinJ.31.2140	-1.2467	0.2025	False
LinJ.09.rRNA1_266637-v2	LinJ.09.rRNA1	-1.2467	0.2025	False
LinJ.24.2110_777686-v2	LinJ.24.2110	-1.2467	0.2025	False
LinJ.21.0210_52960-v2	LinJ.21.0210	-1.2467	0.2025	False
LinJ.32.0340_123658-v2	LinJ.32.0340	-1.2467	0.2025	False
LinJ.35.4050_1580485-v2	LinJ.35.4050	-1.2467	0.2025	False
LinJ.23.0560_194490-v2	LinJ.23.0560	-1.2467	0.2025	False
LinJ.30.1280_412631-v2	LinJ.30.1280	-1.2467	0.2025	False
LinJ.33.2170_813849-v2	LinJ.33.2170	-1.2467	0.2025	False
LinJ.18.0500_197266-v2	LinJ.18.0500	-1.2467	0.2025	False
LinJ.10.1120_445384-v2	LinJ.10.1120	-1.2467	0.2025	False
LinJ.35.3360_1341923-v2	LinJ.35.3360	-1.2467	0.2025	False
LinJ.19.0810_348051-v2	LinJ.19.0810	-1.2467	0.2025	False
LinJ.15.0840_350257-v2	LinJ.15.0840	-1.2467	0.2025	False
LinJ.16.0090_27042-v2	LinJ.16.0090	-1.2467	0.2025	False
LinJ.22.0240_132225-v2	LinJ.22.0240	-1.2467	0.2025	False
LinJ.13.1040_375689-v2	LinJ.13.1040	-1.2467	0.2025	False
LinJ.08.0200_73029-v2	LinJ.08.0200	-1.2467	0.2025	False
LinJ.34.3770_1521334-v2	LinJ.34.3770	-1.2467	0.2025	False
LinJ.17.0400_149331-v2	LinJ.17.0400	-1.2467	0.2025	False
LinJ.27.2170_948610-v2	LinJ.27.2170	-1.2467	0.2025	False
LinJ.18.0890_370293-v2	LinJ.18.0890	-1.2467	0.2025	False
LinJ.20.1610_685815-v2	LinJ.20.1610	-1.2467	0.2025	False
LinJ.33.0600_200181-v2	LinJ.33.0600	-1.2467	0.2025	False
LinJ.18.0750_310908-v2	LinJ.18.0750	-1.2467	0.2025	False
LinJ.16.1530_590578-v2	LinJ.16.1530	-1.2467	0.2025	False
LinJ.29.2300_973556-v2	LinJ.29.2300	-1.2467	0.2025	False
LinJ.13.1380_512526-v2	LinJ.13.1380	-1.2467	0.2025	False
LinJ.30.2840_1037471-v2	LinJ.30.2840	-1.2467	0.2025	False
LinJ.34.0450_150528-v2	LinJ.34.0450	-1.2467	0.2025	False
LinJ.33.2550_984217-v2	LinJ.33.2550	-1.2467	0.2025	False
LinJ.24.0600_207605-v2	LinJ.24.0600	-1.2467	0.2025	False
LinJ.18.1090_451000-v2	LinJ.18.1090	-1.2467	0.2025	False
LinJ.36.6060_2215398-v2	LinJ.36.6060	-1.2467	0.2025	False
LinJ.17.0690_294784-v2	LinJ.17.0690	-1.2467	0.2025	False
LinJ.35.4970_1888136-v2	LinJ.35.4970	-1.2467	0.2025	False
LinJ.33.0800_253366-v2	LinJ.33.0800	-1.2467	0.2025	False
LinJ.09.1610_562875-v2	LinJ.09.1610	-1.2467	0.2025	False
LinJ.25.2470_852468-v2	LinJ.25.2470	-1.2467	0.2025	False
LinJ.31.0010_7069-v2	LinJ.31.0010	-1.2467	0.2025	False
LinJ.33.3130_1307841-v2	LinJ.33.3130	-1.2467	0.2025	False
LinJ.07.0890_378553-v2	LinJ.07.0890	-1.2467	0.2025	False
LinJ.36.3730_1382009-v2	LinJ.36.3730	-1.2467	0.2025	False
LinJ.34.3780_1524415-v2	LinJ.34.3780	-1.2467	0.2025	False
LinJ.35.2090_830614-v2	LinJ.35.2090	-1.2467	0.2025	False
LinJ.27.0720_355424-v2	LinJ.27.0720	-1.2467	0.2025	False
LinJ.03.0190_51313-v2	LinJ.03.0190	-1.2467	0.2025	False
LinJ.35.5350_2039437-v2	LinJ.35.5350	-1.2467	0.2025	False
LinJ.12.0900_549380-v2	LinJ.12.0900	-1.2467	0.2025	False
LinJ.26.1910_699949-v2	LinJ.26.1910	-1.2467	0.2025	False
LinJ.13.1480_560741-v2	LinJ.13.1480	-1.2467	0.2025	False
LinJ.26.0670_186598-v2	LinJ.26.0670	-1.2467	0.2025	False
LinJ.31.1440_628230-v2	LinJ.31.1440	-1.2467	0.2025	False
LinJ.33.0560_183754-v2	LinJ.33.0560	-1.2467	0.2025	False
LinJ.23.0190_58477-v2	LinJ.23.0190	-1.2467	0.2025	False
LinJ.09.0830_313086-v2	LinJ.09.0830	-1.2467	0.2025	False
LinJ.14.0460_157649-v2	LinJ.14.0460	-1.2467	0.2025	False
LinJ.32.0130_47501-v2	LinJ.32.0130	-1.2467	0.2025	False
LinJ.31.3080_1380036-v2	LinJ.31.3080	-1.2467	0.2025	False
LinJ.11.0110_34841-v2	LinJ.11.0110	-1.2467	0.2025	False
LinJ.14.0660_238385-v2	LinJ.14.0660	-1.2467	0.2025	False
LinJ.35.2310_918879-v2	LinJ.35.2310	-1.2467	0.2025	False
LinJ.26.1720_620797-v2	LinJ.26.1720	-1.2467	0.2025	False
LinJ.36.2800_1085156-v2	LinJ.36.2800	-1.2467	0.2025	False
LinJ.35.0590_264761-v2	LinJ.35.0590	-1.2467	0.2025	False
LinJ.22.1270_545617-v2	LinJ.22.1270	-1.2467	0.2025	False
LinJ.07.0660_284161-v2	LinJ.07.0660	-1.2467	0.2025	False
LinJ.31.3390_24792-v2	LinJ.31.3390	-1.2467	0.2025	False
LinJ.33.2230_838677-v2	LinJ.33.2230	-1.2467	0.2025	False
LinJ.06.1170_471192-v2	LinJ.06.1170	-1.2467	0.2025	False
LinJ.36.2510_825_revcom-man	LinJ.36.2510	-1.2467	0.2025	False
LinJ.07.0850_359482-v2	LinJ.07.0850	-1.2467	0.2025	False
LinJ.26.1210_398970-v2	LinJ.26.1210	-1.2467	0.2025	False
LinJ.36.4750_1741230-v2	LinJ.36.4750	-1.2467	0.2025	False
LinJ.34.4370_80942-v2	LinJ.34.4370	-1.2467	0.2025	False
LinJ.04.0070_29280-v2	LinJ.04.0070	-1.2467	0.2025	False
LinJ.34.0740_318274-v2	LinJ.34.0740	-1.2467	0.2025	False
LinJ.17.0130_48072-v2	LinJ.17.0130	-1.2467	0.2025	False
LinJ.36.2530_960748-v2	LinJ.36.2530	-1.2467	0.2025	False
LinJ.34.tRNA5_31_revcom-man	LinJ.34.tRNA5	-1.2467	0.2025	False
LinJ.36.6090_2226064-v2	LinJ.36.6090	-1.2467	0.2025	False
LinJ.29.1130_408333-v2	LinJ.29.1130	-1.2467	0.2025	False
LinJ.33.1100_385389-v2	LinJ.33.1100	-1.2467	0.2025	False
LinJ.12.0665_405526-v2	LinJ.12.0665	-1.2467	0.2025	False
LinJ.09.0500_173497-v2	LinJ.09.0500	-1.2467	0.2025	False
LinJ.12.0490_299337-v2	LinJ.12.0490	-1.2467	0.2025	False
LinJ.17.1490_625646-v2	LinJ.17.1490	-1.2467	0.2025	False
LinJ.32.4060_1502808-v2	LinJ.32.4060	-1.2467	0.2025	False
LinJ.05.0620_203787-v2	LinJ.05.0620	-1.2467	0.2025	False
LinJ.25.0440_127903-v2	LinJ.25.0440	-1.2467	0.2025	False
LinJ.27.1450_627219-v2	LinJ.27.1450	-1.2467	0.2025	False
LinJ.14.0190_52820-v2	LinJ.14.0190	-1.2467	0.2025	False
LinJ.03.0430_146455-v2	LinJ.03.0430	-1.2467	0.2025	False
LinJ.11.0240_68747-v2	LinJ.11.0240	-1.2467	0.2025	False
LinJ.07.0100_46134-v2	LinJ.07.0100	-1.2467	0.2025	False
LinJ.25.1310_497862-v2	LinJ.25.1310	-1.2467	0.2025	False
LinJ.01.0700_201769-v2	LinJ.01.0700	-1.2467	0.2025	False
LinJ.14.1570_624417-v2	LinJ.14.1570	-1.2467	0.2025	False
LinJ.08.0330_109498-v2	LinJ.08.0330	-1.2467	0.2025	False
LinJ.31.3040_1364198-v2	LinJ.31.3040	-1.2467	0.2025	False
LinJ.29.0410_137819-v2	LinJ.29.0410	-1.2467	0.2025	False
LinJ.26.2370_893959-v2	LinJ.26.2370	-1.2467	0.2025	False
LinJ.27.1440_625070-v2	LinJ.27.1440	-1.2467	0.2025	False
LinJ.28.1050_359436-v2	LinJ.28.1050	-1.2467	0.2025	False
LinJ.34.0950_389937-v2	LinJ.34.0950	-1.2467	0.2025	False
LinJ.30.2400_888281-v2	LinJ.30.2400	-1.2467	0.2025	False
LinJ.36.5690_2094130-v2	LinJ.36.5690	-1.2467	0.2025	False
LinJ.11.1160_469746-v2	LinJ.11.1160	-1.2467	0.2025	False
LinJ.09.0660_239887-v2	LinJ.09.0660	-1.2467	0.2025	False
LinJ.35.3070_1229185-v2	LinJ.35.3070	-1.2467	0.2025	False
LinJ.29.1840_795387-v2	LinJ.29.1840	-1.2467	0.2025	False
LinJ.27.0940_453301-v2	LinJ.27.0940	-1.2467	0.2025	False
LinJ.30.2420_899758-v2	LinJ.30.2420	-1.2467	0.2025	False
LinJ.32.1270_476271-v2	LinJ.32.1270	-1.2467	0.2025	False
LinJ.33.0870_293502-v2	LinJ.33.0870	-1.2467	0.2025	False
LinJ.24.0610_215757-v2	LinJ.24.0610	-1.2467	0.2025	False
LinJ.12.0400_192319-v2	LinJ.12.0400	-1.2467	0.2025	False
LinJ.17.1430_607887-v2	LinJ.17.1430	-1.2467	0.2025	False
LinJ.06.0720_264749-v2	LinJ.06.0720	-1.2467	0.2025	False
LinJ.17.1530_638015-v2	LinJ.17.1530	-1.2467	0.2025	False
LinJ.34.4390_84623-v2	LinJ.34.4390	-1.2467	0.2025	False
LinJ.24.1410_500924-v2	LinJ.24.1410	-1.2467	0.2025	False
LinJ.32.0270_95791-v2	LinJ.32.0270	-1.2467	0.2025	False
LinJ.28.1320_468230-v2	LinJ.28.1320	-1.2467	0.2025	False
LinJ.18.1210_501351-v2	LinJ.18.1210	-1.2467	0.2025	False
LinJ.32.3590_1363981-v2	LinJ.32.3590	-1.2467	0.2025	False
LinJ.15.0400_138098-v2	LinJ.15.0400	-1.2467	0.2025	False
LinJ.27.0310_77305-v2	LinJ.27.0310	-1.2467	0.2025	False
LinJ.05.0050_16274-v2	LinJ.05.0050	-1.2467	0.2025	False
LinJ.28.0560_191296-v2	LinJ.28.0560	-1.2467	0.2025	False
LinJ.35.0890_377123-v2	LinJ.35.0890	-1.2467	0.2025	False
LinJ.31.1970_930868-v2	LinJ.31.1970	-1.2467	0.2025	False
LinJ.36.6780_2505075-v2	LinJ.36.6780	-1.2467	0.2025	False
LinJ.11.1210_493051-v2	LinJ.11.1210	-1.2467	0.2025	False
LinJ.28.0210_68961-v2	LinJ.28.0210	-1.2467	0.2025	False
LinJ.03.0650_247704-v2	LinJ.03.0650	-1.2467	0.2025	False
LinJ.16.1470_572299-v2	LinJ.16.1470	-1.2467	0.2025	False
LinJ.24.tRNA4_646038-v2	LinJ.24.tRNA4	-1.2467	0.2025	False
LinJ.30.1520_521914-v2	LinJ.30.1520	-1.2467	0.2025	False
LinJ.04.0330_103331-v2	LinJ.04.0330	-1.2467	0.2025	False
LinJ.18.1000_408492-v2	LinJ.18.1000	-1.2467	0.2025	False
LinJ.27.0560_291149-v2	LinJ.27.0560	-1.2467	0.2025	False
LinJ.17.0350_131145-v2	LinJ.17.0350	-1.2467	0.2025	False
LinJ.33.1600_627242-v2	LinJ.33.1600	-1.2467	0.2025	False
LinJ.11.0830_319954-v2	LinJ.11.0830	-1.2467	0.2025	False
LinJ.01.0810_246566-v2	LinJ.01.0810	-1.2467	0.2025	False
LinJ.27.1590_700233-v2	LinJ.27.1590	-1.2467	0.2025	False
LinJ.25.0070_17577-v2	LinJ.25.0070	-1.2467	0.2025	False
LinJ.29.1210_441671-v2	LinJ.29.1210	-1.2467	0.2025	False
LinJ.07.0070_27413-v2	LinJ.07.0070	-1.2467	0.2025	False
LinJ.19.1670_679847-v2	LinJ.19.1670	-1.2467	0.2025	False
LinJ.22.1190_521079-v2	LinJ.22.1190	-1.2467	0.2025	False
LinJ.18.1420_619692-v2	LinJ.18.1420	-1.2467	0.2025	False
LinJ.35.4610_1792050-v2	LinJ.35.4610	-1.2467	0.2025	False
LinJ.28.2820_1032810-v2	LinJ.28.2820	-1.2467	0.2025	False
LinJ.02.0140_69706-v2	LinJ.02.0140	-1.2467	0.2025	False
LinJ.09.0150_60736-v2	LinJ.09.0150	-1.2467	0.2025	False
LinJ.34.2890_1214465-v2	LinJ.34.2890	-1.2467	0.2025	False
LinJ.16.0640_229887-v2	LinJ.16.0640	-1.2467	0.2025	False
LinJ.12.0018_51783-v2	LinJ.12.0018	-1.2467	0.2025	False
LinJ.31.2110_990865-v2	LinJ.31.2110	-1.2467	0.2025	False
LinJ.13.0100_30412-v2	LinJ.13.0100	-1.2467	0.2025	False
LinJ.05.0130_39057-v2	LinJ.05.0130	-1.2467	0.2025	False
LinJ.34.2040_876688-v2	LinJ.34.2040	-1.2467	0.2025	False
LinJ.19.0070_15107-v2	LinJ.19.0070	-1.2467	0.2025	False
LinJ.31.2300_1100322-v2	LinJ.31.2300	-1.2467	0.2025	False
LinJ.26.0550_153321-v2	LinJ.26.0550	-1.2467	0.2025	False
LinJ.13.0790_285067-v2	LinJ.13.0790	-1.2467	0.2025	False
LinJ.25.0560_188698-v2	LinJ.25.0560	-1.2467	0.2025	False
LinJ.03.0050_16132-v2	LinJ.03.0050	-1.2467	0.2025	False
LinJ.23.1250_504140-v2	LinJ.23.1250	-1.2467	0.2025	False
LinJ.19.1460_615420-v2	LinJ.19.1460	-1.2467	0.2025	False
LinJ.35.5370_2047010-v2	LinJ.35.5370	-1.2467	0.2025	False
LinJ.36.6960_2562858-v2	LinJ.36.6960	-1.2467	0.2025	False
LinJ.33.0600_200329-v2	LinJ.33.0600	-1.2467	0.2025	False
LinJ.22.1510_635077-v2	LinJ.22.1510	-1.2467	0.2025	False
LinJ.35.0900_380566-v2	LinJ.35.0900	-1.2467	0.2025	False
LinJ.35.3520_1396614-v2	LinJ.35.3520	-1.2467	0.2025	False
LinJ.03.0420_144468-v2	LinJ.03.0420	-1.2467	0.2025	False
LinJ.35.3080_1230599-v2	LinJ.35.3080	-1.2467	0.2025	False
LinJ.24.0690_247385-v2	LinJ.24.0690	-1.2467	0.2025	False
LinJ.34.3800_1534119-v2	LinJ.34.3800	-1.2467	0.2025	False
LinJ.34.2470_1060255-v2	LinJ.34.2470	-1.2467	0.2025	False
LinJ.14.0050_17812-v2	LinJ.14.0050	-1.2467	0.2025	False
LinJ.17.0870_366075-v2	LinJ.17.0870	-1.2467	0.2025	False
LinJ.29.0410_137992-v2	LinJ.29.0410	-1.2467	0.2025	False
LinJ.26.1650_593758-v2	LinJ.26.1650	-1.2467	0.2025	False
LinJ.04.0020_11555-v2	LinJ.04.0020	-1.2467	0.2025	False
LinJ.34.4320_49351-v2	LinJ.34.4320	-1.2467	0.2025	False
LinJ.28.2010_742354-v2	LinJ.28.2010	-1.2467	0.2025	False
LinJ.20.0990_394474-v2	LinJ.20.0990	-1.2467	0.2025	False
LinJ.17.0600_258204-v2	LinJ.17.0600	-1.2467	0.2025	False
LinJ.24.0690_247226-v2	LinJ.24.0690	-1.2467	0.2025	False
LinJ.27.2120_928229-v2	LinJ.27.2120	-1.2467	0.2025	False
LinJ.23.0800_305848-v2	LinJ.23.0800	-1.2467	0.2025	False
LinJ.36.1870_704334-v2	LinJ.36.1870	-1.2467	0.2025	False
LinJ.36.6190_2271075-v2	LinJ.36.6190	-1.2467	0.2025	False
LinJ.31.3140_1408780-v2	LinJ.31.3140	-1.2467	0.2025	False
LinJ.36.4350_1579459-v2	LinJ.36.4350	-1.2467	0.2025	False
LinJ.15.1070_428683-v2	LinJ.15.1070	-1.2467	0.2025	False
LinJ.20.0260_79698-v2	LinJ.20.0260	-1.2467	0.2025	False
LinJ.12.0170_66560-v2	LinJ.12.0170	-1.2467	0.2025	False
LinJ.33.0750_242017-v2	LinJ.33.0750	-1.2467	0.2025	False
LinJ.28.0910_309010-v2	LinJ.28.0910	-1.2467	0.2025	False
LinJ.33.0050_12750-v2	LinJ.33.0050	-1.2467	0.2025	False
LinJ.05.0320_97688-v2	LinJ.05.0320	-1.2467	0.2025	False
LinJ.03.0090_27494-v2	LinJ.03.0090	-1.2467	0.2025	False
LinJ.29.2520_1058590-v2	LinJ.29.2520	-1.2467	0.2025	False
LinJ.23.0240_79234-v2	LinJ.23.0240	-1.2467	0.2025	False
LinJ.11.1060_441265-v2	LinJ.11.1060	-1.2467	0.2025	False
LinJ.26.2440_939698-v2	LinJ.26.2440	-1.2467	0.2025	False
LinJ.24.0400_137121-v2	LinJ.24.0400	-1.2467	0.2025	False
LinJ.22.0480_214624-v2	LinJ.22.0480	-1.2467	0.2025	False
LinJ.29.1500_625212-v2	LinJ.29.1500	-1.2467	0.2025	False
LinJ.24.0170_35853-v2	LinJ.24.0170	-1.2467	0.2025	False
LinJ.26.0210_54716-v2	LinJ.26.0210	-1.2467	0.2025	False
LinJ.12.0410_196562-v2	LinJ.12.0410	-1.2467	0.2025	False
LinJ.32.2200_810425-v2	LinJ.32.2200	-1.2467	0.2025	False
LinJ.34.1420_586587-v2	LinJ.34.1420	-1.2467	0.2025	False
LinJ.32.3930_1466841-v2	LinJ.32.3930	-1.2467	0.2025	False
LinJ.10.0790_339675-v2	LinJ.10.0790	-1.2467	0.2025	False
LinJ.32.3250_1207299-v2	LinJ.32.3250	-1.2467	0.2025	False
LinJ.29.2670_1113960-v2	LinJ.29.2670	-1.2467	0.2025	False
LinJ.26.1050_327781-v2	LinJ.26.1050	-1.2467	0.2025	False
LinJ.15.0050_13299-v2	LinJ.15.0050	-1.2467	0.2025	False
LinJ.30.3750_1337028-v2	LinJ.30.3750	-1.2467	0.2025	False
LinJ.06.1080_445414-v2	LinJ.06.1080	-1.2467	0.2025	False
LinJ.17.1430_607886-v2	LinJ.17.1430	-1.2467	0.2025	False
LinJ.07.1210_541146-v2	LinJ.07.1210	-1.2467	0.2025	False
LinJ.30.0980_302352-v2	LinJ.30.0980	-1.2467	0.2025	False
LinJ.34.1100_459597-v2	LinJ.34.1100	-1.2467	0.2025	False
LinJ.33.0080_18774-v2	LinJ.33.0080	-1.2467	0.2025	False
LinJ.19.0430_170303-v2	LinJ.19.0430	-1.2467	0.2025	False
LinJ.22.1090_480697-v2	LinJ.22.1090	-1.2467	0.2025	False
LinJ.11.1040_426753-v2	LinJ.11.1040	-1.2467	0.2025	False
LinJ.36.3770_1393670-v2	LinJ.36.3770	-1.2467	0.2025	False
LinJ.15.0400_138099-v2	LinJ.15.0400	-1.2467	0.2025	False
LinJ.31.3390_24791-v2	LinJ.31.3390	-1.2467	0.2025	False
LinJ.29.0260_89569-v2	LinJ.29.0260	-1.2467	0.2025	False
LinJ.28.0750_271376-v2	LinJ.28.0750	-1.2467	0.2025	False
LinJ.25.2550_876931-v2	LinJ.25.2550	-1.2467	0.2025	False
LinJ.20.0800_323142-v2	LinJ.20.0800	-1.2467	0.2025	False
LinJ.22.0840_378419-v2	LinJ.22.0840	-1.2467	0.2025	False
LinJ.25.2080_754673-v2	LinJ.25.2080	-1.2467	0.2025	False
LinJ.17.1070_443776-v2	LinJ.17.1070	-1.2467	0.2025	False
LinJ.33.0720_231988-v2	LinJ.33.0720	-1.2467	0.2025	False
LinJ.35.5350_2039911-v2	LinJ.35.5350	-1.2467	0.2025	False
LinJ.31.3390_24760-v2	LinJ.31.3390	-1.2467	0.2025	False
LinJ.31.1310_519704-v2	LinJ.31.1310	-1.2467	0.2025	False
LinJ.16.1400_533788-v2	LinJ.16.1400	-1.2467	0.2025	False
LinJ.05.0390_125179-v2	LinJ.05.0390	-1.2467	0.2025	False
LinJ.26.1060_330886-v2	LinJ.26.1060	-1.2467	0.2025	False
LinJ.26.0070_16622-v2	LinJ.26.0070	-1.2467	0.2025	False
LinJ.11.0580_205296-v2	LinJ.11.0580	-1.2467	0.2025	False
LinJ.33.0780_248578-v2	LinJ.33.0780	-1.2467	0.2025	False
LinJ.25.1460_546122-v2	LinJ.25.1460	-1.2467	0.2025	False
LinJ.22.0007_10687-v2	LinJ.22.0007	-1.2467	0.2025	False
LinJ.24.0680_242316-v2	LinJ.24.0680	-1.2467	0.2025	False
LinJ.35.1620_679845-v2	LinJ.35.1620	-1.2467	0.2025	False
LinJ.24.2160_344_revcom-man	LinJ.24.2160	-1.2467	0.2025	False
LinJ.36.3050_1181377-v2	LinJ.36.3050	-1.2467	0.2025	False
LinJ.08.0300_103145-v2	LinJ.08.0300	-1.2467	0.2025	False
LinJ.08.0180_62937-v2	LinJ.08.0180	-1.2467	0.2025	False
LinJ.20.0490_165117-v2	LinJ.20.0490	-1.2467	0.2025	False
LinJ.14.0550_198702-v2	LinJ.14.0550	-1.652	0.0054678	False
LinJ.13.1590_619235-v2	LinJ.13.1590	-1.7897	0.008179	False
LinJ.29.0800_282815-v2	LinJ.29.0800	-1.9054	0.070255	False
LinJ.09.1640_567643-v2	LinJ.09.1640	-1.9054	0.070255	False
LinJ.06.1300_501702-v2	LinJ.06.1300	-1.9054	0.070255	False
LinJ.31.1030_390393-v2	LinJ.31.1030	-1.9054	0.070255	False
LinJ.33.1010_338008-v2	LinJ.33.1010	-1.9054	0.070255	False
LinJ.09.0610_223960-v2	LinJ.09.0610	-1.9054	0.070255	False
LinJ.05.0800_293987-v2	LinJ.05.0800	-1.9054	0.070255	False
LinJ.21.0200_50513-v2	LinJ.21.0200	-1.9054	0.070255	False
LinJ.33.0920_308102-v2	LinJ.33.0920	-1.9054	0.070255	False
LinJ.22.1370_181-man	LinJ.22.1370	-1.9054	0.070255	False
LinJ.21.2050_718720-v2	LinJ.21.2050	-1.9054	0.070255	False
LinJ.29.1730_747853-v2	LinJ.29.1730	-1.9054	0.070255	False
LinJ.29.2770_1150539-v2	LinJ.29.2770	-1.9054	0.070255	False
LinJ.35.1430_593096-v2	LinJ.35.1430	-1.9054	0.070255	False
LinJ.34.1300_543068-v2	LinJ.34.1300	-1.9054	0.070255	False
LinJ.07.0990_424699-v2	LinJ.07.0990	-1.9054	0.070255	False
LinJ.08.0280_97027-v2	LinJ.08.0280	-1.9054	0.070255	False
LinJ.33.2730_1056603-v2	LinJ.33.2730	-1.9054	0.070255	False
LinJ.21.1390_465635-v2	LinJ.21.1390	-1.9054	0.070255	False
LinJ.34.2990_1252644-v2	LinJ.34.2990	-1.9054	0.070255	False
LinJ.11.0170_52731-v2	LinJ.11.0170	-1.9054	0.070255	False
LinJ.15.0710_278803-v2	LinJ.15.0710	-1.9054	0.070255	False
LinJ.09.0050_12265-v2	LinJ.09.0050	-1.9054	0.070255	False
LinJ.28.1210_422908-v2	LinJ.28.1210	-1.9054	0.070255	False
LinJ.12.0001_9947-v2	LinJ.12.0001	-1.9054	0.070255	False
LinJ.33.0080_18726-v2	LinJ.33.0080	-1.9054	0.070255	False
LinJ.36.0960_332900-v2	LinJ.36.0960	-1.9054	0.070255	False
LinJ.36.3420_1293211-v2	LinJ.36.3420	-1.9054	0.070255	False
LinJ.30.3470_1255914-v2	LinJ.30.3470	-1.9054	0.070255	False
LinJ.28.0660_244515-v2	LinJ.28.0660	-1.9054	0.070255	False
LinJ.31.2040_964660-v2	LinJ.31.2040	-1.9054	0.070255	False
LinJ.35.1790_726295-v2	LinJ.35.1790	-1.9054	0.070255	False
LinJ.31.3130_1403836-v2	LinJ.31.3130	-1.9054	0.070255	False
LinJ.14.1280_527324-v2	LinJ.14.1280	-1.9054	0.070255	False
LinJ.20.0230_70200-v2	LinJ.20.0230	-1.9054	0.070255	False
LinJ.13.1060_379450-v2	LinJ.13.1060	-1.9054	0.070255	False
LinJ.32.0630_213883-v2	LinJ.32.0630	-1.9054	0.070255	False
LinJ.06.0990_414709-v2	LinJ.06.0990	-1.9054	0.070255	False
LinJ.06.0710_259900-v2	LinJ.06.0710	-1.9054	0.070255	False
LinJ.24.1480_534145-v2	LinJ.24.1480	-1.9054	0.070255	False
LinJ.34.3650_1464879-v2	LinJ.34.3650	-1.9054	0.070255	False
LinJ.21.2050_718456-v2	LinJ.21.2050	-1.9054	0.070255	False
LinJ.18.1140_466507-v2	LinJ.18.1140	-1.9054	0.070255	False
LinJ.01.0710_205895-v2	LinJ.01.0710	-1.9054	0.070255	False
LinJ.04.0610_250144-v2	LinJ.04.0610	-1.9054	0.070255	False
LinJ.32.0570_196978-v2	LinJ.32.0570	-1.9054	0.070255	False
LinJ.30.1950_696591-v2	LinJ.30.1950	-1.9054	0.070255	False
LinJ.14.1240_514188-v2	LinJ.14.1240	-1.9054	0.070255	False
LinJ.30.3390_235-man	LinJ.30.3390	-1.9054	0.070255	False
LinJ.33.2540_981368-v2	LinJ.33.2540	-1.9054	0.070255	False
LinJ.25.1380_516786-v2	LinJ.25.1380	-1.9054	0.070255	False
LinJ.23.0830_317324-v2	LinJ.23.0830	-1.9054	0.070255	False
LinJ.28.0640_227157-v2	LinJ.28.0640	-1.9054	0.070255	False
LinJ.36.4950_1825147-v2	LinJ.36.4950	-1.9054	0.070255	False
LinJ.35.2350_937479-v2	LinJ.35.2350	-1.9054	0.070255	False
LinJ.23.0460_160859-v2	LinJ.23.0460	-1.9054	0.070255	False
LinJ.05.0090_26938-v2	LinJ.05.0090	-1.9054	0.070255	False
LinJ.10.0510_213946-v2	LinJ.10.0510	-1.9054	0.070255	False
LinJ.30.1200_384871-v2	LinJ.30.1200	-1.9054	0.070255	False
LinJ.30.1620_554386-v2	LinJ.30.1620	-1.9054	0.070255	False
LinJ.29.1650_722542-v2	LinJ.29.1650	-1.9054	0.070255	False
LinJ.20.1600_683245-v2	LinJ.20.1600	-1.9054	0.070255	False
LinJ.27.1620_710456-v2	LinJ.27.1620	-1.9054	0.070255	False
LinJ.35.1030_429128-v2	LinJ.35.1030	-1.9054	0.070255	False
LinJ.26.1640_591964-v2	LinJ.26.1640	-1.9054	0.070255	False
LinJ.35.1260_544138-v2	LinJ.35.1260	-1.9054	0.070255	False
LinJ.20.0580_190453-v2	LinJ.20.0580	-1.9054	0.070255	False
LinJ.36.1200_432392-v2	LinJ.36.1200	-1.9054	0.070255	False
LinJ.31.2090_983005-v2	LinJ.31.2090	-1.9054	0.070255	False
LinJ.34.2380_1018709-v2	LinJ.34.2380	-1.9054	0.070255	False
LinJ.36.3980_1443449-v2	LinJ.36.3980	-1.9054	0.070255	False
LinJ.29.0940_337600-v2	LinJ.29.0940	-1.9054	0.070255	False
LinJ.17.0440_162657-v2	LinJ.17.0440	-1.9054	0.070255	False
LinJ.32.1580_599587-v2	LinJ.32.1580	-1.9054	0.070255	False
LinJ.35.2100_837235-v2	LinJ.35.2100	-1.9054	0.070255	False
LinJ.12.0050_477124-v2	LinJ.12.0050	-1.9054	0.070255	False
LinJ.29.2360_1001846-v2	LinJ.29.2360	-1.9054	0.070255	False
LinJ.07.1070_483157-v2	LinJ.07.1070	-1.9054	0.070255	False
LinJ.15.1550_589240-v2	LinJ.15.1550	-1.9054	0.070255	False
LinJ.24.1020_355466-v2	LinJ.24.1020	-1.9054	0.070255	False
LinJ.09.0520_187290-v2	LinJ.09.0520	-1.9054	0.070255	False
LinJ.13.0050_11522-v2	LinJ.13.0050	-1.9054	0.070255	False
LinJ.11.0700_273478-v2	LinJ.11.0700	-1.9054	0.070255	False
LinJ.35.1980_778977-v2	LinJ.35.1980	-1.9054	0.070255	False
LinJ.20.0450_150664-v2	LinJ.20.0450	-1.9054	0.070255	False
LinJ.23.1630_660107-v2	LinJ.23.1630	-1.9054	0.070255	False
LinJ.35.2030_804934-v2	LinJ.35.2030	-1.9054	0.070255	False
LinJ.16.0400_142582-v2	LinJ.16.0400	-1.9054	0.070255	False
LinJ.21.1040_344844-v2	LinJ.21.1040	-1.9054	0.070255	False
LinJ.34.0880_366288-v2	LinJ.34.0880	-1.9054	0.070255	False
LinJ.34.2680_1149544-v2	LinJ.34.2680	-1.9054	0.070255	False
LinJ.18.0820_330922-v2	LinJ.18.0820	-1.9054	0.070255	False
LinJ.11.0550_194193-v2	LinJ.11.0550	-1.9054	0.070255	False
LinJ.27.2620_242195-v2	LinJ.27.2620	-1.9054	0.070255	False
LinJ.13.1580_613141-v2	LinJ.13.1580	-1.9054	0.070255	False
LinJ.30.2920_1060593-v2	LinJ.30.2920	-1.9054	0.070255	False
LinJ.36.4370_1584492-v2	LinJ.36.4370	-1.9054	0.070255	False
LinJ.18.1280_289_revcom-man	LinJ.18.1280	-1.9054	0.070255	False
LinJ.13.0870_310018-v2	LinJ.13.0870	-1.9054	0.070255	False
LinJ.22.0650_290710-v2	LinJ.22.0650	-1.9054	0.070255	False
LinJ.31.0440_143713-v2	LinJ.31.0440	-1.9054	0.070255	False
LinJ.35.1660_694395-v2	LinJ.35.1660	-1.9054	0.070255	False
LinJ.27.0440_122709-v2	LinJ.27.0440	-1.9054	0.070255	False
LinJ.11.1310_549130-v2	LinJ.11.1310	-1.9054	0.070255	False
LinJ.36.4380_1586126-v2	LinJ.36.4380	-1.9054	0.070255	False
LinJ.21.0460_124105-v2	LinJ.21.0460	-1.9054	0.070255	False
LinJ.19.1300_550071-v2	LinJ.19.1300	-1.9054	0.070255	False
LinJ.10.0060_22484-v2	LinJ.10.0060	-1.9054	0.070255	False
LinJ.36.4710_1730246-v2	LinJ.36.4710	-1.9054	0.070255	False
LinJ.36.3520_1326264-v2	LinJ.36.3520	-1.9054	0.070255	False
LinJ.31.1490_673592-v2	LinJ.31.1490	-1.9054	0.070255	False
LinJ.28.0300_97079-v2	LinJ.28.0300	-1.9054	0.070255	False
LinJ.32.1120_425746-v2	LinJ.32.1120	-1.9054	0.070255	False
LinJ.31.2940_1343086-v2	LinJ.31.2940	-1.9054	0.070255	False
LinJ.28.1690_592544-v2	LinJ.28.1690	-1.9054	0.070255	False
LinJ.13.0670_236314-v2	LinJ.13.0670	-1.9054	0.070255	False
LinJ.27.1960_867024-v2	LinJ.27.1960	-1.9054	0.070255	False
LinJ.19.1070_451801-v2	LinJ.19.1070	-1.9054	0.070255	False
LinJ.23.1480_577984-v2	LinJ.23.1480	-1.9054	0.070255	False
LinJ.29.1110_400960-v2	LinJ.29.1110	-1.9054	0.070255	False
LinJ.35.5150_1980260-v2	LinJ.35.5150	-1.9054	0.070255	False
LinJ.16.1110_414279-v2	LinJ.16.1110	-1.9054	0.070255	False
LinJ.22.0210_119813-v2	LinJ.22.0210	-1.9054	0.070255	False
LinJ.26.1120_366674-v2	LinJ.26.1120	-1.9054	0.070255	False
LinJ.28.3170_1138778-v2	LinJ.28.3170	-1.9054	0.070255	False
LinJ.31.3000_1355424-v2	LinJ.31.3000	-1.9054	0.070255	False
LinJ.11.1300_546797-v2	LinJ.11.1300	-1.9054	0.070255	False
LinJ.32.1770_663822-v2	LinJ.32.1770	-1.9054	0.070255	False
LinJ.31.2440_1160660-v2	LinJ.31.2440	-1.9054	0.070255	False
LinJ.11.0840_326146-v2	LinJ.11.0840	-1.9054	0.070255	False
LinJ.32.0840_284588-v2	LinJ.32.0840	-1.9054	0.070255	False
LinJ.36.0730_199174-v2	LinJ.36.0730	-1.9054	0.070255	False
LinJ.27.1010_477253-v2	LinJ.27.1010	-1.9054	0.070255	False
LinJ.17.0980_401884-v2	LinJ.17.0980	-1.9054	0.070255	False
LinJ.17.1250_543106-v2	LinJ.17.1250	-1.9054	0.070255	False
LinJ.28.1410_494638-v2	LinJ.28.1410	-1.9054	0.070255	False
LinJ.01.0710_205890-v2	LinJ.01.0710	-1.9054	0.070255	False
LinJ.31.2190_1025023-v2	LinJ.31.2190	-1.9054	0.070255	False
LinJ.36.2880_1113893-v2	LinJ.36.2880	-1.9054	0.070255	False
LinJ.35.0990_414155-v2	LinJ.35.0990	-1.9054	0.070255	False
LinJ.02.0040_10446-v2	LinJ.02.0040	-1.9054	0.070255	False
LinJ.33.0340_109992-v2	LinJ.33.0340	-1.9054	0.070255	False
LinJ.29.2110_877146-v2	LinJ.29.2110	-1.9054	0.070255	False
LinJ.17.0240_87439-v2	LinJ.17.0240	-1.9054	0.070255	False
LinJ.17.1560_650825-v2	LinJ.17.1560	-1.9054	0.070255	False
LinJ.06.0670_243514-v2	LinJ.06.0670	-1.9054	0.070255	False
LinJ.12.0270_136983-v2	LinJ.12.0270	-1.9054	0.070255	False
LinJ.35.5240_2009178-v2	LinJ.35.5240	-1.9054	0.070255	False
LinJ.11.0350_113802-v2	LinJ.11.0350	-1.9054	0.070255	False
LinJ.24.1790_665485-v2	LinJ.24.1790	-1.9054	0.070255	False
LinJ.31.0090_26517-v2	LinJ.31.0090	-1.9054	0.070255	False
LinJ.34.3390_1390043-v2	LinJ.34.3390	-1.9054	0.070255	False
LinJ.27.0510_181256-v2	LinJ.27.0510	-1.9054	0.070255	False
LinJ.36.4240_1538934-v2	LinJ.36.4240	-1.9054	0.070255	False
LinJ.12.0460_266487-v2	LinJ.12.0460	-1.9054	0.070255	False
LinJ.33.3090_1283091-v2	LinJ.33.3090	-1.9054	0.070255	False
LinJ.19.1390_593538-v2	LinJ.19.1390	-1.9054	0.070255	False
LinJ.29.2190_914004-v2	LinJ.29.2190	-1.9054	0.070255	False
LinJ.31.2690_1256729-v2	LinJ.31.2690	-1.9054	0.070255	False
LinJ.15.1040_421569-v2	LinJ.15.1040	-1.9054	0.070255	False
LinJ.24.1280_455799-v2	LinJ.24.1280	-1.9054	0.070255	False
LinJ.32.0630_213687-v2	LinJ.32.0630	-1.9054	0.070255	False
LinJ.03.0130_37985-v2	LinJ.03.0130	-1.9054	0.070255	False
LinJ.22.0210_119017-v2	LinJ.22.0210	-1.9054	0.070255	False
LinJ.34.0620_248088-v2	LinJ.34.0620	-1.9054	0.070255	False
LinJ.36.2570_985174-v2	LinJ.36.2570	-1.9054	0.070255	False
LinJ.17.0800_339618-v2	LinJ.17.0800	-1.9054	0.070255	False
LinJ.33.0980_323104-v2	LinJ.33.0980	-1.9054	0.070255	False
LinJ.36.2430_919299-v2	LinJ.36.2430	-1.9054	0.070255	False
LinJ.01.0280_74717-v2	LinJ.01.0280	-1.9054	0.070255	False
LinJ.03.0430_148625-v2	LinJ.03.0430	-1.9054	0.070255	False
LinJ.03.0100_30630-v2	LinJ.03.0100	-1.9054	0.070255	False
LinJ.26.0760_225345-v2	LinJ.26.0760	-1.9054	0.070255	False
LinJ.30.1410_463014-v2	LinJ.30.1410	-1.9054	0.070255	False
LinJ.35.2580_1046788-v2	LinJ.35.2580	-1.9054	0.070255	False
LinJ.34.0410_142188-v2	LinJ.34.0410	-1.9054	0.070255	False
LinJ.33.0360_234-man	LinJ.33.0360	-1.9054	0.070255	False
LinJ.05.0520_168515-v2	LinJ.05.0520	-1.9054	0.070255	False
LinJ.24.1420_504524-v2	LinJ.24.1420	-1.9054	0.070255	False
LinJ.36.5080_1870878-v2	LinJ.36.5080	-1.9054	0.070255	False
LinJ.02.0520_243525-v2	LinJ.02.0520	-1.9054	0.070255	False
LinJ.33.2260_852758-v2	LinJ.33.2260	-1.9054	0.070255	False
LinJ.12.0671_431830-v2	LinJ.12.0671	-1.9054	0.070255	False
LinJ.24.0990_343452-v2	LinJ.24.0990	-1.9054	0.070255	False
LinJ.28.1160_400189-v2	LinJ.28.1160	-1.9054	0.070255	False
LinJ.30.3200_1161756-v2	LinJ.30.3200	-1.9054	0.070255	False
LinJ.07.1250_552336-v2	LinJ.07.1250	-1.9054	0.070255	False
LinJ.06.1030_432714-v2	LinJ.06.1030	-1.9054	0.070255	False
LinJ.17.0590_254842-v2	LinJ.17.0590	-1.9054	0.070255	False
LinJ.32.0720_239210-v2	LinJ.32.0720	-1.9054	0.070255	False
LinJ.14.0890_343932-v2	LinJ.14.0890	-1.9054	0.070255	False
LinJ.06.0290_97260-v2	LinJ.06.0290	-1.9054	0.070255	False
LinJ.21.0650_181574-v2	LinJ.21.0650	-1.9054	0.070255	False
LinJ.09.0240_80966-v2	LinJ.09.0240	-1.9054	0.070255	False
LinJ.36.7240_2648049-v2	LinJ.36.7240	-1.9054	0.070255	False
LinJ.25.0800_275183-v2	LinJ.25.0800	-1.9054	0.070255	False
LinJ.09.0590_216120-v2	LinJ.09.0590	-1.9054	0.070255	False
LinJ.24.1310_466043-v2	LinJ.24.1310	-1.9054	0.070255	False
LinJ.18.0280_130112-v2	LinJ.18.0280	-1.9054	0.070255	False
LinJ.09.1600_558291-v2	LinJ.09.1600	-1.9054	0.070255	False
LinJ.27.1830_818356-v2	LinJ.27.1830	-1.9054	0.070255	False
LinJ.31.0180_48908-v2	LinJ.31.0180	-1.9054	0.070255	False
LinJ.16.0540_196024-v2	LinJ.16.0540	-1.9054	0.070255	False
LinJ.36.0160_43703-v2	LinJ.36.0160	-1.9054	0.070255	False
LinJ.19.0610_271100-v2	LinJ.19.0610	-1.9054	0.070255	False
LinJ.29.2520_1058168-v2	LinJ.29.2520	-1.9054	0.070255	False
LinJ.36.7190_2633156-v2	LinJ.36.7190	-2.1722	0.001798	False
LinJ.31.1980_936118-v2	LinJ.31.1980	-2.1767	0.0036554	False
LinJ.15.1460_561328-v2	LinJ.15.1460	-2.2176	0.001813	False
LinJ.36.3170_1223421-v2	LinJ.36.3170	-2.3559	0.037267	False
LinJ.26.1080_339124-v2	LinJ.26.1080	-2.3559	0.037267	False
LinJ.36.6450_2369049-v2	LinJ.36.6450	-2.3559	0.037267	False
LinJ.32.0480_178331-v2	LinJ.32.0480	-2.3559	0.037267	False
LinJ.32.3590_1363597-v2	LinJ.32.3590	-2.3559	0.037267	False
LinJ.07.1320_571336-v2	LinJ.07.1320	-2.3559	0.037267	False
LinJ.28.0670_250807-v2	LinJ.28.0670	-2.3559	0.037267	False
48	48	-2.3559	0.037267	False
LinJ.05.0820_298755-v2	LinJ.05.0820	-2.3559	0.037267	False
LinJ.35.3190_1281894-v2	LinJ.35.3190	-2.3559	0.037267	False
LinJ.16.1330_516900-v2	LinJ.16.1330	-2.3559	0.037267	False
LinJ.22.1190_520889-v2	LinJ.22.1190	-2.3559	0.037267	False
LinJ.14.1100_437613-v2	LinJ.14.1100	-2.3559	0.037267	False
LinJ.25.2580_144805-v2	LinJ.25.2580	-2.3559	0.037267	False
LinJ.10.0170_67737-v2	LinJ.10.0170	-2.3559	0.037267	False
LinJ.18.0320_140111-v2	LinJ.18.0320	-2.3559	0.037267	False
LinJ.07.0620_269609-v2	LinJ.07.0620	-2.3559	0.037267	False
311	311	-2.3559	0.037267	False
LinJ.26.0740_221514-v2	LinJ.26.0740	-2.3559	0.037267	False
LinJ.09.1630_566171-v2	LinJ.09.1630	-2.3559	0.037267	False
LinJ.11.0050_15106-v2	LinJ.11.0050	-2.3559	0.037267	False
LinJ.26.1250_425277-v2	LinJ.26.1250	-2.3559	0.037267	False
LinJ.27.1550_677588-v2	LinJ.27.1550	-2.3559	0.037267	False
LinJ.36.4050_1471485-v2	LinJ.36.4050	-2.3559	0.037267	False
LinJ.36.3190_1227468-v2	LinJ.36.3190	-2.3559	0.037267	False
LinJ.21.1640_571694-v2	LinJ.21.1640	-2.3559	0.037267	False
LinJ.35.3300_1329768-v2	LinJ.35.3300	-2.3559	0.037267	False
LinJ.35.3410_1362027-v2	LinJ.35.3410	-2.3559	0.037267	False
LinJ.24.2290_828999-v2	LinJ.24.2290	-2.3559	0.037267	False
LinJ.36.5450_2004273-v2	LinJ.36.5450	-2.3559	0.037267	False
LinJ.36.5410_1987580-v2	LinJ.36.5410	-2.3559	0.037267	False
LinJ.32.1340_503994-v2	LinJ.32.1340	-2.3559	0.037267	False
LinJ.12.0230_92898-v2	LinJ.12.0230	-2.3559	0.037267	False
LinJ.16.0130_41649-v2	LinJ.16.0130	-2.3559	0.037267	False
LinJ.33.snoRNA2_86_revcom-man	LinJ.33.snoRNA2	-2.3559	0.037267	False
LinJ.25.0610_199776-v2	LinJ.25.0610	-2.3559	0.037267	False
LinJ.05.0450_146899-v2	LinJ.05.0450	-2.3559	0.037267	False
LinJ.36.5500_2031522-v2	LinJ.36.5500	-2.3559	0.037267	False
LinJ.14.0770_284805-v2	LinJ.14.0770	-2.3559	0.037267	False
LinJ.26.1370_464948-v2	LinJ.26.1370	-2.3559	0.037267	False
LinJ.26.2590_987366-v2	LinJ.26.2590	-2.3559	0.037267	False
LinJ.16.0140_43960-v2	LinJ.16.0140	-2.3559	0.037267	False
LinJ.21.0470_129348-v2	LinJ.21.0470	-2.3559	0.037267	False
LinJ.26.1300_444040-v2	LinJ.26.1300	-2.3559	0.037267	False
LinJ.02.0200_105367-v2	LinJ.02.0200	-2.3559	0.037267	False
LinJ.14.0440_151681-v2	LinJ.14.0440	-2.3559	0.037267	False
LinJ.01.0510_131595-v2	LinJ.01.0510	-2.3559	0.037267	False
LinJ.35.0560_251055-v2	LinJ.35.0560	-2.3559	0.037267	False
LinJ.03.0700_281715-v2	LinJ.03.0700	-2.3559	0.037267	False
LinJ.16.1210_457968-v2	LinJ.16.1210	-2.3559	0.037267	False
LinJ.06.1110_452339-v2	LinJ.06.1110	-2.3559	0.037267	False
LinJ.30.3110_1119337-v2	LinJ.30.3110	-2.3559	0.037267	False
LinJ.02.0620_298096-v2	LinJ.02.0620	-2.3559	0.037267	False
LinJ.31.0390_118149-v2	LinJ.31.0390	-2.3559	0.037267	False
LinJ.33.3110_1297093-v2	LinJ.33.3110	-2.3559	0.037267	False
LinJ.24.1140_404260-v2	LinJ.24.1140	-2.3559	0.037267	False
LinJ.34.0960_391680-v2	LinJ.34.0960	-2.3559	0.037267	False
LinJ.29.0960_340185-v2	LinJ.29.0960	-2.3559	0.037267	False
LinJ.26.1950_720576-v2	LinJ.26.1950	-2.3559	0.037267	False
LinJ.13.0690_240986-v2	LinJ.13.0690	-2.3559	0.037267	False
LinJ.30.1830_649789-v2	LinJ.30.1830	-2.3559	0.037267	False
LinJ.29.0970_347938-v2	LinJ.29.0970	-2.3559	0.037267	False
LinJ.18.0580_228354-v2	LinJ.18.0580	-2.3559	0.037267	False
LinJ.18.0580_228331-v2	LinJ.18.0580	-2.3559	0.037267	False
LinJ.16.1470_572460-v2	LinJ.16.1470	-2.3559	0.037267	False
LinJ.26.0540_151172-v2	LinJ.26.0540	-2.3559	0.037267	False
LinJ.27.1770_800038-v2	LinJ.27.1770	-2.3559	0.037267	False
LinJ.36.6600_2443003-v2	LinJ.36.6600	-2.3559	0.037267	False
LinJ.36.2300_861473-v2	LinJ.36.2300	-2.3559	0.037267	False
LinJ.20.1050_423234-v2	LinJ.20.1050	-2.3559	0.037267	False
LinJ.26.2600_991239-v2	LinJ.26.2600	-2.3559	0.037267	False
LinJ.30.2840_1038194-v2	LinJ.30.2840	-2.3559	0.037267	False
LinJ.04.1040_386815-v2	LinJ.04.1040	-2.3559	0.037267	False
LinJ.33.0320_105037-v2	LinJ.33.0320	-2.3559	0.037267	False
LinJ.11.0790_303198-v2	LinJ.11.0790	-2.3559	0.037267	False
LinJ.03.0480_179389-v2	LinJ.03.0480	-2.3559	0.037267	False
LinJ.18.1580_686884-v2	LinJ.18.1580	-2.3559	0.037267	False
LinJ.35.0710_314908-v2	LinJ.35.0710	-2.3559	0.037267	False
LinJ.30.1190_383549-v2	LinJ.30.1190	-2.3559	0.037267	False
LinJ.31.1780_809274-v2	LinJ.31.1780	-2.3559	0.037267	False
LinJ.34.4020_1605754-v2	LinJ.34.4020	-2.3559	0.037267	False
LinJ.30.3740_1333823-v2	LinJ.30.3740	-2.3559	0.037267	False
LinJ.31.0700_243599-v2	LinJ.31.0700	-2.3559	0.037267	False
LinJ.19.0830_352071-v2	LinJ.19.0830	-2.3559	0.037267	False
LinJ.02.0120_52845-v2	LinJ.02.0120	-2.3559	0.037267	False
LinJ.35.1430_593792-v2	LinJ.35.1430	-2.3559	0.037267	False
LinJ.06.0640_220567-v2	LinJ.06.0640	-2.3559	0.037267	False
LinJ.33.0250_73284-v2	LinJ.33.0250	-2.3559	0.037267	False
LinJ.35.2111_60-man	LinJ.35.2111	-2.3559	0.037267	False
LinJ.25.1330_503798-v2	LinJ.25.1330	-2.3559	0.037267	False
LinJ.32.3530_1338041-v2	LinJ.32.3530	-2.3559	0.037267	False
LinJ.33.2160_809974-v2	LinJ.33.2160	-2.3559	0.037267	False
LinJ.36.3090_1192588-v2	LinJ.36.3090	-2.3559	0.037267	False
LinJ.36.3790_1399491-v2	LinJ.36.3790	-2.3559	0.037267	False
LinJ.09.0750_268983-v2	LinJ.09.0750	-2.3559	0.037267	False
LinJ.08.0060_17324-v2	LinJ.08.0060	-2.3559	0.037267	False
LinJ.35.2060_815402-v2	LinJ.35.2060	-2.3559	0.037267	False
LinJ.32.0470_175851-v2	LinJ.32.0470	-2.3559	0.037267	False
LinJ.09.1160_436425-v2	LinJ.09.1160	-2.3559	0.037267	False
LinJ.01.0760_229901-v2	LinJ.01.0760	-2.3559	0.037267	False
LinJ.30.3350_1202572-v2	LinJ.30.3350	-2.3559	0.037267	False
LinJ.07.1340_583727-v2	LinJ.07.1340	-2.3559	0.037267	False
LinJ.20.1310_574368-v2	LinJ.20.1310	-2.3559	0.037267	False
LinJ.01.0310_79240-v2	LinJ.01.0310	-2.3559	0.037267	False
LinJ.33.0450_150098-v2	LinJ.33.0450	-2.3559	0.037267	False
LinJ.32.1810_679516-v2	LinJ.32.1810	-2.3559	0.037267	False
LinJ.27.1390_613244-v2	LinJ.27.1390	-2.3559	0.037267	False
LinJ.33.0910_305685-v2	LinJ.33.0910	-2.3559	0.037267	False
LinJ.28.2560_945198-v2	LinJ.28.2560	-2.3559	0.037267	False
LinJ.09.0850_320260-v2	LinJ.09.0850	-2.3559	0.037267	False
LinJ.28.1630_574369-v2	LinJ.28.1630	-2.3559	0.037267	False
LinJ.20.1560_666309-v2	LinJ.20.1560	-2.3559	0.037267	False
LinJ.18.0400_168606-v2	LinJ.18.0400	-2.3559	0.037267	False
LinJ.14.0810_304188-v2	LinJ.14.0810	-2.3559	0.037267	False
LinJ.31.1330_530958-v2	LinJ.31.1330	-2.3559	0.037267	False
LinJ.04.0230_71187-v2	LinJ.04.0230	-2.3559	0.037267	False
LinJ.25.0780_265240-v2	LinJ.25.0780	-2.3559	0.037267	False
LinJ.27.1940_860867-v2	LinJ.27.1940	-2.3559	0.037267	False
LinJ.14.0810_304262-v2	LinJ.14.0810	-2.3559	0.037267	False
LinJ.28.0340_107462-v2	LinJ.28.0340	-2.3559	0.037267	False
LinJ.34.0680_283038-v2	LinJ.34.0680	-2.3559	0.037267	False
LinJ.28.0480_162577-v2	LinJ.28.0480	-2.3559	0.037267	False
LinJ.19.0240_78806-v2	LinJ.19.0240	-2.3559	0.037267	False
LinJ.13.0460_159293-v2	LinJ.13.0460	-2.3559	0.037267	False
LinJ.32.3120_1165039-v2	LinJ.32.3120	-2.3559	0.037267	False
LinJ.34.3180_1321983-v2	LinJ.34.3180	-2.3559	0.037267	False
LinJ.30.3460_1251519-v2	LinJ.30.3460	-2.3559	0.037267	False
LinJ.16.0900_331458-v2	LinJ.16.0900	-2.3559	0.037267	False
LinJ.25.0520_169915-v2	LinJ.25.0520	-2.3559	0.037267	False
LinJ.15.0890_367377-v2	LinJ.15.0890	-2.3559	0.037267	False
LinJ.31.2130_994776-v2	LinJ.31.2130	-2.3559	0.037267	False
LinJ.26.1690_606627-v2	LinJ.26.1690	-2.3559	0.037267	False
LinJ.07.0580_247235-v2	LinJ.07.0580	-2.3559	0.037267	False
LinJ.25.0790_272909-v2	LinJ.25.0790	-2.3559	0.037267	False
LinJ.29.1520_641899-v2	LinJ.29.1520	-2.3559	0.037267	False
LinJ.35.5120_1970251-v2	LinJ.35.5120	-2.3559	0.037267	False
LinJ.19.0750_330975-v2	LinJ.19.0750	-2.3559	0.037267	False
LinJ.17.1240_538457-v2	LinJ.17.1240	-2.3559	0.037267	False
LinJ.36.1810_682280-v2	LinJ.36.1810	-2.3559	0.037267	False
LinJ.17.0420_153461-v2	LinJ.17.0420	-2.3559	0.037267	False
LinJ.26.0530_148609-v2	LinJ.26.0530	-2.3559	0.037267	False
LinJ.31.0080_23222-v2	LinJ.31.0080	-2.3559	0.037267	False
LinJ.33.1560_598953-v2	LinJ.33.1560	-2.3559	0.037267	False
LinJ.36.5030_1854274-v2	LinJ.36.5030	-2.3559	0.037267	False
LinJ.32.3770_1427640-v2	LinJ.32.3770	-2.3559	0.037267	False
LinJ.10.tRNA3_24_revcom-man	LinJ.10.tRNA3	-2.3559	0.037267	False
LinJ.26.0240_61388-v2	LinJ.26.0240	-2.3559	0.037267	False
LinJ.19.0700_313275-v2	LinJ.19.0700	-2.3559	0.037267	False
LinJ.35.4270_1662121-v2	LinJ.35.4270	-2.3559	0.037267	False
LinJ.32.3300_1226993-v2	LinJ.32.3300	-2.3559	0.037267	False
LinJ.35.2390_955954-v2	LinJ.35.2390	-2.3559	0.037267	False
LinJ.25.0380_109663-v2	LinJ.25.0380	-2.3559	0.037267	False
LinJ.19.0640_279174-v2	LinJ.19.0640	-2.3559	0.037267	False
LinJ.21.1720_593902-v2	LinJ.21.1720	-2.3559	0.037267	False
LinJ.33.2850_1098546-v2	LinJ.33.2850	-2.3559	0.037267	False
LinJ.04.1250_462412-v2	LinJ.04.1250	-2.3559	0.037267	False
LinJ.36.0040_8425-v2	LinJ.36.0040	-2.3559	0.037267	False
LinJ.24.1730_651501-v2	LinJ.24.1730	-2.3559	0.037267	False
LinJ.20.1620_229_revcom-man	LinJ.20.1620	-2.3559	0.037267	False
LinJ.35.3740_1483849-v2	LinJ.35.3740	-2.3559	0.037267	False
LinJ.22.0250_133926-v2	LinJ.22.0250	-2.3559	0.037267	False
LinJ.35.0200_46707-v2	LinJ.35.0200	-2.3559	0.037267	False
LinJ.25.1020_373394-v2	LinJ.25.1020	-2.3559	0.037267	False
LinJ.19.0550_216783-v2	LinJ.19.0550	-2.3559	0.037267	False
LinJ.32.1020_374795-v2	LinJ.32.1020	-2.3559	0.037267	False
LinJ.16.0020_12089-v2	LinJ.16.0020	-2.3559	0.037267	False
LinJ.33.1350_477516-v2	LinJ.33.1350	-2.3559	0.037267	False
LinJ.29.1500_624612-v2	LinJ.29.1500	-2.3559	0.037267	False
LinJ.33.1320_470496-v2	LinJ.33.1320	-2.3559	0.037267	False
LinJ.32.0960_342850-v2	LinJ.32.0960	-2.3559	0.037267	False
LinJ.28.1030_355725-v2	LinJ.28.1030	-2.3559	0.037267	False
LinJ.30.2910_1057408-v2	LinJ.30.2910	-2.3559	0.037267	False
LinJ.27.2110_926593-v2	LinJ.27.2110	-2.3559	0.037267	False
LinJ.32.1800_676518-v2	LinJ.32.1800	-2.3559	0.037267	False
LinJ.32.2690_1001252-v2	LinJ.32.2690	-2.3559	0.037267	False
LinJ.27.rRNA5_72_revcom-man	LinJ.27.rRNA5	-2.3559	0.037267	False
LinJ.20.0720_244149-v2	LinJ.20.0720	-2.3559	0.037267	False
LinJ.23.0260_86314-v2	LinJ.23.0260	-2.556	0.0013807	False
LinJ.22.0330_168011-v2	LinJ.22.0330	-2.565	0.0017232	False
LinJ.33.1210_429082-v2	LinJ.33.1210	-2.6335	0.0015804	False
LinJ.12.0210_81660-v2	LinJ.12.0210	-2.6721	0.0015581	False
LinJ.29.0890_316773-v2	LinJ.29.0890	-2.6987	0.02372	False
LinJ.29.0560_204505-v2	LinJ.29.0560	-2.6987	0.02372	False
LinJ.27.2310_998910-v2	LinJ.27.2310	-2.6987	0.02372	False
LinJ.27.0090_22922-v2	LinJ.27.0090	-2.6987	0.02372	False
LinJ.16.0670_239804-v2	LinJ.16.0670	-2.6987	0.02372	False
LinJ.36.0390_99514-v2	LinJ.36.0390	-2.6987	0.02372	False
LinJ.01.0080_23258-v2	LinJ.01.0080	-2.6987	0.02372	False
LinJ.11.0030_11022-v2	LinJ.11.0030	-2.6987	0.02372	False
LinJ.23.1000_406558-v2	LinJ.23.1000	-2.6987	0.02372	False
LinJ.16.0830_312504-v2	LinJ.16.0830	-2.6987	0.02372	False
LinJ.30.snoRNA5_57_revcom-man	LinJ.30.snoRNA5	-2.6987	0.02372	False
LinJ.32.1460_552560-v2	LinJ.32.1460	-2.6987	0.02372	False
LinJ.26.0750_224368-v2	LinJ.26.0750	-2.6987	0.02372	False
LinJ.36.0950_328007-v2	LinJ.36.0950	-2.6987	0.02372	False
LinJ.25.0840_293123-v2	LinJ.25.0840	-2.6987	0.02372	False
LinJ.34.3850_1544318-v2	LinJ.34.3850	-2.6987	0.02372	False
LinJ.26.1080_339140-v2	LinJ.26.1080	-2.6987	0.02372	False
LinJ.36.5530_2043321-v2	LinJ.36.5530	-2.6987	0.02372	False
LinJ.32.3760_1426221-v2	LinJ.32.3760	-2.6987	0.02372	False
LinJ.36.3000_1165909-v2	LinJ.36.3000	-2.6987	0.02372	False
LinJ.22.1380_577413-v2	LinJ.22.1380	-2.6987	0.02372	False
LinJ.35.4570_1783883-v2	LinJ.35.4570	-2.6987	0.02372	False
LinJ.19.0680_296152-v2	LinJ.19.0680	-2.6987	0.02372	False
LinJ.23.1110_458211-v2	LinJ.23.1110	-2.6987	0.02372	False
301	301	-2.6987	0.02372	False
LinJ.33.0860_803_revcom-man	LinJ.33.0860	-2.6987	0.02372	False
LinJ.29.1760_757070-v2	LinJ.29.1760	-2.6987	0.02372	False
LinJ.24.2320_838030-v2	LinJ.24.2320	-2.6987	0.02372	False
LinJ.18.0050_17406-v2	LinJ.18.0050	-2.6987	0.02372	False
LinJ.31.0480_159613-v2	LinJ.31.0480	-2.6987	0.02372	False
LinJ.36.2160_803995-v2	LinJ.36.2160	-2.6987	0.02372	False
LinJ.31.0300_76402-v2	LinJ.31.0300	-2.6987	0.02372	False
LinJ.22.1330_560047-v2	LinJ.22.1330	-2.6987	0.02372	False
LinJ.30.1780_613974-v2	LinJ.30.1780	-2.6987	0.02372	False
LinJ.17.1050_430436-v2	LinJ.17.1050	-2.6987	0.02372	False
LinJ.31.2000_943650-v2	LinJ.31.2000	-2.6987	0.02372	False
LinJ.29.2230_932523-v2	LinJ.29.2230	-2.6987	0.02372	False
LinJ.30.1880_670119-v2	LinJ.30.1880	-2.6987	0.02372	False
LinJ.25.1280_485085-v2	LinJ.25.1280	-2.6987	0.02372	False
LinJ.30.0240_71332-v2	LinJ.30.0240	-2.6987	0.02372	False
LinJ.22.0610_276852-v2	LinJ.22.0610	-2.6987	0.02372	False
LinJ.35.1350_567687-v2	LinJ.35.1350	-2.6987	0.02372	False
LinJ.10.0770_295_revcom-man	LinJ.10.0770	-2.6987	0.02372	False
LinJ.04.0310_273-man	LinJ.04.0310	-2.6987	0.02372	False
LinJ.27.1250_555863-v2	LinJ.27.1250	-2.6987	0.02372	False
LinJ.32.2730_1014160-v2	LinJ.32.2730	-2.6987	0.02372	False
LinJ.30.0910_270812-v2	LinJ.30.0910	-2.6987	0.02372	False
LinJ.36.2150_800567-v2	LinJ.36.2150	-2.6987	0.02372	False
LinJ.23.0590_203548-v2	LinJ.23.0590	-2.6987	0.02372	False
LinJ.36.1790_663807-v2	LinJ.36.1790	-2.6987	0.02372	False
LinJ.07.0900_380441-v2	LinJ.07.0900	-2.6987	0.02372	False
LinJ.36.3480_1310821-v2	LinJ.36.3480	-2.6987	0.02372	False
LinJ.33.2210_830465-v2	LinJ.33.2210	-2.6987	0.02372	False
LinJ.28.0090_31925-v2	LinJ.28.0090	-2.6987	0.02372	False
LinJ.22.0480_214443-v2	LinJ.22.0480	-2.6987	0.02372	False
LinJ.27.1270_564318-v2	LinJ.27.1270	-2.6987	0.02372	False
LinJ.14.1340_543891-v2	LinJ.14.1340	-2.6987	0.02372	False
LinJ.17.1170_506656-v2	LinJ.17.1170	-2.6987	0.02372	False
LinJ.11.0390_128153-v2	LinJ.11.0390	-2.6987	0.02372	False
LinJ.07.0570_243758-v2	LinJ.07.0570	-2.6987	0.02372	False
LinJ.33.1550_576934-v2	LinJ.33.1550	-2.6987	0.02372	False
LinJ.35.0990_413933-v2	LinJ.35.0990	-2.6987	0.02372	False
LinJ.24.1400_494819-v2	LinJ.24.1400	-2.6987	0.02372	False
LinJ.16.1450_564757-v2	LinJ.16.1450	-2.6987	0.02372	False
LinJ.32.2970_1114294-v2	LinJ.32.2970	-2.6987	0.02372	False
[truncated: 47,956 more rows]

## Sheet: 10X MF statistics
sgrna	Gene	Log2FC	FDR	high_in_treatment
[truncated: 49,332 more rows]

[truncated: 2 more sheets: 5X AMB statistics, 10X AMB statistics]
